# Supplementary material for: Effects of social organization, trap arrangement and density, sampling scale, and population density on bias in population size estimation using some common mark-recapture estimators
Source: PLoS One. 2017 Mar 17;12(3):e0173609. doi: 10.1371/journal.pone.0173609 (PMC5357017; doi:10.1371/journal.pone.0173609)
Supplement: S2 Appendix — (XLS) [file pone.0173609.s002.xls]

## Sheet: Averaged_over_blocks_InD_POPAN
Statistica input for 5-way ANOVA for POPAN with initial density as a factor
TrL	TrD	SpS	SocSt	AdD	Replicate	Relative Bias
TL1	TD1	SS1	SocS1	AD1	R1	-0.442174
TL1	TD1	SS1	SocS1	AD1	R10	-0.512848
TL1	TD1	SS1	SocS1	AD1	R2	-0.583313
TL1	TD1	SS1	SocS1	AD1	R3	-0.487532
TL1	TD1	SS1	SocS1	AD1	R4	-0.380349
TL1	TD1	SS1	SocS1	AD1	R5	-0.610051
TL1	TD1	SS1	SocS1	AD1	R6	-0.503549
TL1	TD1	SS1	SocS1	AD1	R7	-0.547283
TL1	TD1	SS1	SocS1	AD1	R8	-0.32284
TL1	TD1	SS1	SocS1	AD1	R9	-0.432572
TL1	TD1	SS1	SocS1	AD2	R1	-0.386046
TL1	TD1	SS1	SocS1	AD2	R10	-0.563891
TL1	TD1	SS1	SocS1	AD2	R2	-0.523468
TL1	TD1	SS1	SocS1	AD2	R3	-0.550024
TL1	TD1	SS1	SocS1	AD2	R4	-0.534561
TL1	TD1	SS1	SocS1	AD2	R5	-0.489336
TL1	TD1	SS1	SocS1	AD2	R6	-0.399618
TL1	TD1	SS1	SocS1	AD2	R7	-0.466198
TL1	TD1	SS1	SocS1	AD2	R8	-0.546162
TL1	TD1	SS1	SocS1	AD2	R9	-0.467995
TL1	TD1	SS1	SocS1	AD3	R1	-0.534038
TL1	TD1	SS1	SocS1	AD3	R10	-0.517422
TL1	TD1	SS1	SocS1	AD3	R2	-0.46376
TL1	TD1	SS1	SocS1	AD3	R3	-0.476262
TL1	TD1	SS1	SocS1	AD3	R4	-0.409852
TL1	TD1	SS1	SocS1	AD3	R5	-0.416282
TL1	TD1	SS1	SocS1	AD3	R6	-0.507365
TL1	TD1	SS1	SocS1	AD3	R7	-0.479099
TL1	TD1	SS1	SocS1	AD3	R8	-0.478372
TL1	TD1	SS1	SocS1	AD3	R9	-0.458957
TL1	TD1	SS1	SocS1	AD4	R1	-0.40068
TL1	TD1	SS1	SocS1	AD4	R10	-0.439921
TL1	TD1	SS1	SocS1	AD4	R2	-0.398201
TL1	TD1	SS1	SocS1	AD4	R3	-0.377645
TL1	TD1	SS1	SocS1	AD4	R4	-0.478651
TL1	TD1	SS1	SocS1	AD4	R5	-0.456873
TL1	TD1	SS1	SocS1	AD4	R6	-0.403403
TL1	TD1	SS1	SocS1	AD4	R7	-0.467251
TL1	TD1	SS1	SocS1	AD4	R8	-0.437693
TL1	TD1	SS1	SocS1	AD4	R9	-0.411215
TL1	TD1	SS1	SocS2	AD1	R1	-0.300715
TL1	TD1	SS1	SocS2	AD1	R10	-0.379103
TL1	TD1	SS1	SocS2	AD1	R2	-0.526634
TL1	TD1	SS1	SocS2	AD1	R3	-0.213909
TL1	TD1	SS1	SocS2	AD1	R4	-0.307964
TL1	TD1	SS1	SocS2	AD1	R5	-0.589653
TL1	TD1	SS1	SocS2	AD1	R6	-0.198215
TL1	TD1	SS1	SocS2	AD1	R7	-0.233869
TL1	TD1	SS1	SocS2	AD1	R8	-0.0379848
TL1	TD1	SS1	SocS2	AD1	R9	-0.424821
TL1	TD1	SS1	SocS2	AD2	R1	-0.534419
TL1	TD1	SS1	SocS2	AD2	R10	-0.520026
TL1	TD1	SS1	SocS2	AD2	R2	-0.423317
TL1	TD1	SS1	SocS2	AD2	R3	-0.59202
TL1	TD1	SS1	SocS2	AD2	R4	-0.645587
TL1	TD1	SS1	SocS2	AD2	R5	-0.397616
TL1	TD1	SS1	SocS2	AD2	R6	-0.364217
TL1	TD1	SS1	SocS2	AD2	R7	-0.431347
TL1	TD1	SS1	SocS2	AD2	R8	-0.541211
TL1	TD1	SS1	SocS2	AD2	R9	-0.406934
TL1	TD1	SS1	SocS2	AD3	R1	-0.584629
TL1	TD1	SS1	SocS2	AD3	R10	-0.404686
TL1	TD1	SS1	SocS2	AD3	R2	-0.512028
TL1	TD1	SS1	SocS2	AD3	R3	-0.311416
TL1	TD1	SS1	SocS2	AD3	R4	-0.639292
TL1	TD1	SS1	SocS2	AD3	R5	-0.362084
TL1	TD1	SS1	SocS2	AD3	R6	-0.657208
TL1	TD1	SS1	SocS2	AD3	R7	-0.51491
TL1	TD1	SS1	SocS2	AD3	R8	-0.268461
TL1	TD1	SS1	SocS2	AD3	R9	-0.527798
TL1	TD1	SS1	SocS2	AD4	R1	-0.399274
TL1	TD1	SS1	SocS2	AD4	R10	-0.524331
TL1	TD1	SS1	SocS2	AD4	R2	-0.499861
TL1	TD1	SS1	SocS2	AD4	R3	-0.341896
TL1	TD1	SS1	SocS2	AD4	R4	-0.457099
TL1	TD1	SS1	SocS2	AD4	R5	-0.380318
TL1	TD1	SS1	SocS2	AD4	R6	-0.372562
TL1	TD1	SS1	SocS2	AD4	R7	-0.517107
TL1	TD1	SS1	SocS2	AD4	R8	-0.502355
TL1	TD1	SS1	SocS2	AD4	R9	-0.396662
TL1	TD1	SS1	SocS3	AD1	R1	-0.3649
TL1	TD1	SS1	SocS3	AD1	R10	-0.551879
TL1	TD1	SS1	SocS3	AD1	R2	-0.3372
TL1	TD1	SS1	SocS3	AD1	R3	-0.396104
TL1	TD1	SS1	SocS3	AD1	R4	-0.307015
TL1	TD1	SS1	SocS3	AD1	R5	-0.4495
TL1	TD1	SS1	SocS3	AD1	R6	-0.401313
TL1	TD1	SS1	SocS3	AD1	R7	-0.352663
TL1	TD1	SS1	SocS3	AD1	R8	-0.472186
TL1	TD1	SS1	SocS3	AD1	R9	-0.376154
TL1	TD1	SS1	SocS3	AD2	R1	-0.360056
TL1	TD1	SS1	SocS3	AD2	R10	-0.38357
TL1	TD1	SS1	SocS3	AD2	R2	-0.169737
TL1	TD1	SS1	SocS3	AD2	R3	-0.428783
TL1	TD1	SS1	SocS3	AD2	R4	-0.350943
TL1	TD1	SS1	SocS3	AD2	R5	-0.324
TL1	TD1	SS1	SocS3	AD2	R6	-0.240305
TL1	TD1	SS1	SocS3	AD2	R7	-0.303511
TL1	TD1	SS1	SocS3	AD2	R8	-0.225923
TL1	TD1	SS1	SocS3	AD2	R9	-0.357994
TL1	TD1	SS1	SocS3	AD3	R1	-0.305846
TL1	TD1	SS1	SocS3	AD3	R10	-0.28006
TL1	TD1	SS1	SocS3	AD3	R2	-0.350383
TL1	TD1	SS1	SocS3	AD3	R3	-0.257486
TL1	TD1	SS1	SocS3	AD3	R4	-0.302547
TL1	TD1	SS1	SocS3	AD3	R5	-0.307735
TL1	TD1	SS1	SocS3	AD3	R6	-0.367729
TL1	TD1	SS1	SocS3	AD3	R7	-0.349783
TL1	TD1	SS1	SocS3	AD3	R8	-0.341647
TL1	TD1	SS1	SocS3	AD3	R9	-0.381148
TL1	TD1	SS1	SocS3	AD4	R1	-0.20059
TL1	TD1	SS1	SocS3	AD4	R10	-0.253577
TL1	TD1	SS1	SocS3	AD4	R2	-0.318652
TL1	TD1	SS1	SocS3	AD4	R3	-0.3026
TL1	TD1	SS1	SocS3	AD4	R4	-0.264043
TL1	TD1	SS1	SocS3	AD4	R5	-0.32407
TL1	TD1	SS1	SocS3	AD4	R6	-0.315449
TL1	TD1	SS1	SocS3	AD4	R7	-0.254616
TL1	TD1	SS1	SocS3	AD4	R8	-0.305859
TL1	TD1	SS1	SocS3	AD4	R9	-0.326036
TL1	TD1	SS2	SocS1	AD1	R1	-0.532321
TL1	TD1	SS2	SocS1	AD1	R10	-0.583892
TL1	TD1	SS2	SocS1	AD1	R2	-0.433376
TL1	TD1	SS2	SocS1	AD1	R3	-0.659456
TL1	TD1	SS2	SocS1	AD1	R4	-0.618944
TL1	TD1	SS2	SocS1	AD1	R5	-0.507784
TL1	TD1	SS2	SocS1	AD1	R6	-0.602934
TL1	TD1	SS2	SocS1	AD1	R7	-0.326562
TL1	TD1	SS2	SocS1	AD1	R8	-0.518212
TL1	TD1	SS2	SocS1	AD1	R9	-0.708025
TL1	TD1	SS2	SocS1	AD2	R1	-0.442537
TL1	TD1	SS2	SocS1	AD2	R10	-0.502247
TL1	TD1	SS2	SocS1	AD2	R2	-0.49913
TL1	TD1	SS2	SocS1	AD2	R3	-0.440041
TL1	TD1	SS2	SocS1	AD2	R4	-0.562651
TL1	TD1	SS2	SocS1	AD2	R5	-0.656862
TL1	TD1	SS2	SocS1	AD2	R6	-0.456934
TL1	TD1	SS2	SocS1	AD2	R7	-0.505821
TL1	TD1	SS2	SocS1	AD2	R8	-0.687022
TL1	TD1	SS2	SocS1	AD2	R9	-0.443482
TL1	TD1	SS2	SocS1	AD3	R1	-0.457716
TL1	TD1	SS2	SocS1	AD3	R10	-0.501205
TL1	TD1	SS2	SocS1	AD3	R2	-0.490791
TL1	TD1	SS2	SocS1	AD3	R3	-0.414024
TL1	TD1	SS2	SocS1	AD3	R4	-0.522559
TL1	TD1	SS2	SocS1	AD3	R5	-0.495512
TL1	TD1	SS2	SocS1	AD3	R6	-0.525726
TL1	TD1	SS2	SocS1	AD3	R7	-0.370792
TL1	TD1	SS2	SocS1	AD3	R8	-0.572847
TL1	TD1	SS2	SocS1	AD3	R9	-0.494625
TL1	TD1	SS2	SocS1	AD4	R1	-0.563066
TL1	TD1	SS2	SocS1	AD4	R10	-0.561359
TL1	TD1	SS2	SocS1	AD4	R2	-0.503161
TL1	TD1	SS2	SocS1	AD4	R3	-0.49833
TL1	TD1	SS2	SocS1	AD4	R4	-0.542593
TL1	TD1	SS2	SocS1	AD4	R5	-0.550911
TL1	TD1	SS2	SocS1	AD4	R6	-0.462468
TL1	TD1	SS2	SocS1	AD4	R7	-0.479402
TL1	TD1	SS2	SocS1	AD4	R8	-0.441474
TL1	TD1	SS2	SocS1	AD4	R9	-0.431542
TL1	TD1	SS2	SocS2	AD1	R1	-0.184147
TL1	TD1	SS2	SocS2	AD1	R10	-0.667062
TL1	TD1	SS2	SocS2	AD1	R2	-0.500445
TL1	TD1	SS2	SocS2	AD1	R3	-0.505784
TL1	TD1	SS2	SocS2	AD1	R4	-0.568802
TL1	TD1	SS2	SocS2	AD1	R5	-0.461339
TL1	TD1	SS2	SocS2	AD1	R6	-0.393079
TL1	TD1	SS2	SocS2	AD1	R7	-0.372118
TL1	TD1	SS2	SocS2	AD1	R8	-0.584888
TL1	TD1	SS2	SocS2	AD1	R9	-0.524689
TL1	TD1	SS2	SocS2	AD2	R1	-0.275271
TL1	TD1	SS2	SocS2	AD2	R10	-0.512763
TL1	TD1	SS2	SocS2	AD2	R2	-0.535236
TL1	TD1	SS2	SocS2	AD2	R3	-0.480255
TL1	TD1	SS2	SocS2	AD2	R4	-0.603684
TL1	TD1	SS2	SocS2	AD2	R5	-0.528889
TL1	TD1	SS2	SocS2	AD2	R6	-0.481658
TL1	TD1	SS2	SocS2	AD2	R7	-0.637249
TL1	TD1	SS2	SocS2	AD2	R8	-0.373889
TL1	TD1	SS2	SocS2	AD2	R9	-0.341291
TL1	TD1	SS2	SocS2	AD3	R1	-0.594296
TL1	TD1	SS2	SocS2	AD3	R10	-0.386015
TL1	TD1	SS2	SocS2	AD3	R2	-0.354721
TL1	TD1	SS2	SocS2	AD3	R3	-0.227066
TL1	TD1	SS2	SocS2	AD3	R4	-0.487147
TL1	TD1	SS2	SocS2	AD3	R5	-0.522459
TL1	TD1	SS2	SocS2	AD3	R6	-0.534925
TL1	TD1	SS2	SocS2	AD3	R7	-0.448145
TL1	TD1	SS2	SocS2	AD3	R8	-0.43406
TL1	TD1	SS2	SocS2	AD3	R9	-0.531871
TL1	TD1	SS2	SocS2	AD4	R1	-0.604549
TL1	TD1	SS2	SocS2	AD4	R10	-0.6601
TL1	TD1	SS2	SocS2	AD4	R2	-0.585828
TL1	TD1	SS2	SocS2	AD4	R3	-0.527545
TL1	TD1	SS2	SocS2	AD4	R4	-0.530986
TL1	TD1	SS2	SocS2	AD4	R5	-0.570539
TL1	TD1	SS2	SocS2	AD4	R6	-0.57352
TL1	TD1	SS2	SocS2	AD4	R7	-0.516353
TL1	TD1	SS2	SocS2	AD4	R8	-0.39328
TL1	TD1	SS2	SocS2	AD4	R9	-0.619621
TL1	TD1	SS2	SocS3	AD1	R1	-0.543428
TL1	TD1	SS2	SocS3	AD1	R10	-0.50427
TL1	TD1	SS2	SocS3	AD1	R2	-0.441862
TL1	TD1	SS2	SocS3	AD1	R3	-0.23066
TL1	TD1	SS2	SocS3	AD1	R4	-0.0646621
TL1	TD1	SS2	SocS3	AD1	R5	-0.422193
TL1	TD1	SS2	SocS3	AD1	R6	-0.363493
TL1	TD1	SS2	SocS3	AD1	R7	-0.441272
TL1	TD1	SS2	SocS3	AD1	R8	-0.54351
TL1	TD1	SS2	SocS3	AD1	R9	-0.472093
TL1	TD1	SS2	SocS3	AD2	R1	-0.444896
TL1	TD1	SS2	SocS3	AD2	R10	-0.452961
TL1	TD1	SS2	SocS3	AD2	R2	-0.403284
TL1	TD1	SS2	SocS3	AD2	R3	-0.394948
TL1	TD1	SS2	SocS3	AD2	R4	-0.473246
TL1	TD1	SS2	SocS3	AD2	R5	-0.449465
TL1	TD1	SS2	SocS3	AD2	R6	-0.206159
TL1	TD1	SS2	SocS3	AD2	R7	-0.480046
TL1	TD1	SS2	SocS3	AD2	R8	-0.267365
TL1	TD1	SS2	SocS3	AD2	R9	-0.413641
TL1	TD1	SS2	SocS3	AD3	R1	-0.46524
TL1	TD1	SS2	SocS3	AD3	R10	-0.385259
TL1	TD1	SS2	SocS3	AD3	R2	-0.331028
TL1	TD1	SS2	SocS3	AD3	R3	-0.298886
TL1	TD1	SS2	SocS3	AD3	R4	-0.394835
TL1	TD1	SS2	SocS3	AD3	R5	-0.425299
TL1	TD1	SS2	SocS3	AD3	R6	-0.178452
TL1	TD1	SS2	SocS3	AD3	R7	-0.37242
TL1	TD1	SS2	SocS3	AD3	R8	-0.419954
TL1	TD1	SS2	SocS3	AD3	R9	-0.388179
TL1	TD1	SS2	SocS3	AD4	R1	-0.307034
TL1	TD1	SS2	SocS3	AD4	R10	-0.422488
TL1	TD1	SS2	SocS3	AD4	R2	-0.338664
TL1	TD1	SS2	SocS3	AD4	R3	-0.405202
TL1	TD1	SS2	SocS3	AD4	R4	-0.363
TL1	TD1	SS2	SocS3	AD4	R5	-0.384608
TL1	TD1	SS2	SocS3	AD4	R6	-0.343623
TL1	TD1	SS2	SocS3	AD4	R7	-0.368465
TL1	TD1	SS2	SocS3	AD4	R8	-0.298639
TL1	TD1	SS2	SocS3	AD4	R9	-0.402012
TL1	TD1	SS3	SocS1	AD1	R1	-0.644066
TL1	TD1	SS3	SocS1	AD1	R10	-0.676519
TL1	TD1	SS3	SocS1	AD1	R2	-0.70358
TL1	TD1	SS3	SocS1	AD1	R3	-0.409533
TL1	TD1	SS3	SocS1	AD1	R4	-0.655741
TL1	TD1	SS3	SocS1	AD1	R5	-0.525626
TL1	TD1	SS3	SocS1	AD1	R6	-0.682638
TL1	TD1	SS3	SocS1	AD1	R7	-0.644253
TL1	TD1	SS3	SocS1	AD1	R8	-0.564518
TL1	TD1	SS3	SocS1	AD1	R9	-0.640819
TL1	TD1	SS3	SocS1	AD2	R1	-0.710951
TL1	TD1	SS3	SocS1	AD2	R10	-0.664668
TL1	TD1	SS3	SocS1	AD2	R2	-0.610277
TL1	TD1	SS3	SocS1	AD2	R3	-0.486747
TL1	TD1	SS3	SocS1	AD2	R4	-0.5194
TL1	TD1	SS3	SocS1	AD2	R5	-0.44842
TL1	TD1	SS3	SocS1	AD2	R6	-0.646467
TL1	TD1	SS3	SocS1	AD2	R7	-0.49802
TL1	TD1	SS3	SocS1	AD2	R8	-0.66238
TL1	TD1	SS3	SocS1	AD2	R9	-0.680022
TL1	TD1	SS3	SocS1	AD3	R1	-0.567767
TL1	TD1	SS3	SocS1	AD3	R10	-0.554406
TL1	TD1	SS3	SocS1	AD3	R2	-0.462087
TL1	TD1	SS3	SocS1	AD3	R3	-0.633981
TL1	TD1	SS3	SocS1	AD3	R4	-0.52804
TL1	TD1	SS3	SocS1	AD3	R5	-0.590444
TL1	TD1	SS3	SocS1	AD3	R6	-0.590557
TL1	TD1	SS3	SocS1	AD3	R7	-0.485352
TL1	TD1	SS3	SocS1	AD3	R8	-0.566399
TL1	TD1	SS3	SocS1	AD3	R9	-0.489789
TL1	TD1	SS3	SocS1	AD4	R1	-0.519107
TL1	TD1	SS3	SocS1	AD4	R10	-0.550651
TL1	TD1	SS3	SocS1	AD4	R2	-0.467558
TL1	TD1	SS3	SocS1	AD4	R3	-0.557645
TL1	TD1	SS3	SocS1	AD4	R4	-0.451358
TL1	TD1	SS3	SocS1	AD4	R5	-0.485899
TL1	TD1	SS3	SocS1	AD4	R6	-0.612398
TL1	TD1	SS3	SocS1	AD4	R7	-0.523798
TL1	TD1	SS3	SocS1	AD4	R8	-0.494724
TL1	TD1	SS3	SocS1	AD4	R9	-0.48026
TL1	TD1	SS3	SocS2	AD1	R1	-0.579073
TL1	TD1	SS3	SocS2	AD1	R10	-0.721689
TL1	TD1	SS3	SocS2	AD1	R2	-0.173994
TL1	TD1	SS3	SocS2	AD1	R3	-0.766461
TL1	TD1	SS3	SocS2	AD1	R4	-0.526996
TL1	TD1	SS3	SocS2	AD1	R5	-0.799264
TL1	TD1	SS3	SocS2	AD1	R6	-0.892923
TL1	TD1	SS3	SocS2	AD1	R7	-0.644882
TL1	TD1	SS3	SocS2	AD1	R8	-0.392665
TL1	TD1	SS3	SocS2	AD1	R9	-0.55188
TL1	TD1	SS3	SocS2	AD2	R1	-0.726516
TL1	TD1	SS3	SocS2	AD2	R10	-0.854589
TL1	TD1	SS3	SocS2	AD2	R2	-0.251331
TL1	TD1	SS3	SocS2	AD2	R3	-0.662744
TL1	TD1	SS3	SocS2	AD2	R4	-0.866862
TL1	TD1	SS3	SocS2	AD2	R5	-0.634003
TL1	TD1	SS3	SocS2	AD2	R6	-0.601705
TL1	TD1	SS3	SocS2	AD2	R7	-0.138488
TL1	TD1	SS3	SocS2	AD2	R8	-0.516749
TL1	TD1	SS3	SocS2	AD2	R9	-0.689136
TL1	TD1	SS3	SocS2	AD3	R1	-0.672182
TL1	TD1	SS3	SocS2	AD3	R10	-0.677323
TL1	TD1	SS3	SocS2	AD3	R2	-0.624153
TL1	TD1	SS3	SocS2	AD3	R3	-0.856993
TL1	TD1	SS3	SocS2	AD3	R4	-0.657679
TL1	TD1	SS3	SocS2	AD3	R5	-0.695859
TL1	TD1	SS3	SocS2	AD3	R6	-0.609112
TL1	TD1	SS3	SocS2	AD3	R7	-0.819401
TL1	TD1	SS3	SocS2	AD3	R8	-0.790547
TL1	TD1	SS3	SocS2	AD3	R9	-0.744815
TL1	TD1	SS3	SocS2	AD4	R1	-0.786208
TL1	TD1	SS3	SocS2	AD4	R10	-0.591535
TL1	TD1	SS3	SocS2	AD4	R2	-0.787127
TL1	TD1	SS3	SocS2	AD4	R3	-0.772861
TL1	TD1	SS3	SocS2	AD4	R4	-0.727602
TL1	TD1	SS3	SocS2	AD4	R5	0.793513
TL1	TD1	SS3	SocS2	AD4	R6	-0.765698
TL1	TD1	SS3	SocS2	AD4	R7	-0.647742
TL1	TD1	SS3	SocS2	AD4	R8	-0.733869
TL1	TD1	SS3	SocS2	AD4	R9	-0.686772
TL1	TD1	SS3	SocS3	AD1	R1	-0.526986
TL1	TD1	SS3	SocS3	AD1	R10	-0.422075
TL1	TD1	SS3	SocS3	AD1	R2	-0.472843
TL1	TD1	SS3	SocS3	AD1	R3	-0.610179
TL1	TD1	SS3	SocS3	AD1	R4	-0.242925
TL1	TD1	SS3	SocS3	AD1	R5	-0.434364
TL1	TD1	SS3	SocS3	AD1	R6	-0.421983
TL1	TD1	SS3	SocS3	AD1	R7	-0.588385
TL1	TD1	SS3	SocS3	AD1	R8	-0.553129
TL1	TD1	SS3	SocS3	AD1	R9	-0.497042
TL1	TD1	SS3	SocS3	AD2	R1	-0.416832
TL1	TD1	SS3	SocS3	AD2	R10	-0.425081
TL1	TD1	SS3	SocS3	AD2	R2	-0.415899
TL1	TD1	SS3	SocS3	AD2	R3	-0.449531
TL1	TD1	SS3	SocS3	AD2	R4	-0.377009
TL1	TD1	SS3	SocS3	AD2	R5	-0.458014
TL1	TD1	SS3	SocS3	AD2	R6	-0.353477
TL1	TD1	SS3	SocS3	AD2	R7	-0.413642
TL1	TD1	SS3	SocS3	AD2	R8	-0.630363
TL1	TD1	SS3	SocS3	AD2	R9	-0.462582
TL1	TD1	SS3	SocS3	AD3	R1	-0.366958
TL1	TD1	SS3	SocS3	AD3	R10	-0.351574
TL1	TD1	SS3	SocS3	AD3	R2	-0.44419
TL1	TD1	SS3	SocS3	AD3	R3	-0.46555
TL1	TD1	SS3	SocS3	AD3	R4	-0.387683
TL1	TD1	SS3	SocS3	AD3	R5	-0.381159
TL1	TD1	SS3	SocS3	AD3	R6	-0.409013
TL1	TD1	SS3	SocS3	AD3	R7	-0.407836
TL1	TD1	SS3	SocS3	AD3	R8	-0.444196
TL1	TD1	SS3	SocS3	AD3	R9	-0.343173
TL1	TD1	SS3	SocS3	AD4	R1	-0.373008
TL1	TD1	SS3	SocS3	AD4	R10	-0.42178
TL1	TD1	SS3	SocS3	AD4	R2	-0.370842
TL1	TD1	SS3	SocS3	AD4	R3	-0.384127
TL1	TD1	SS3	SocS3	AD4	R4	-0.370404
TL1	TD1	SS3	SocS3	AD4	R5	-0.274492
TL1	TD1	SS3	SocS3	AD4	R6	-0.317315
TL1	TD1	SS3	SocS3	AD4	R7	-0.37516
TL1	TD1	SS3	SocS3	AD4	R8	-0.371571
TL1	TD1	SS3	SocS3	AD4	R9	-0.338016
TL1	TD2	SS1	SocS1	AD1	R1	-0.298814
TL1	TD2	SS1	SocS1	AD1	R10	-0.579335
TL1	TD2	SS1	SocS1	AD1	R2	-0.365837
TL1	TD2	SS1	SocS1	AD1	R3	-0.432503
TL1	TD2	SS1	SocS1	AD1	R4	-0.447389
TL1	TD2	SS1	SocS1	AD1	R5	-0.37508
TL1	TD2	SS1	SocS1	AD1	R6	-0.367029
TL1	TD2	SS1	SocS1	AD1	R7	-0.529775
TL1	TD2	SS1	SocS1	AD1	R8	-0.452012
TL1	TD2	SS1	SocS1	AD1	R9	-0.358127
TL1	TD2	SS1	SocS1	AD2	R1	-0.386508
TL1	TD2	SS1	SocS1	AD2	R10	-0.33683
TL1	TD2	SS1	SocS1	AD2	R2	-0.45726
TL1	TD2	SS1	SocS1	AD2	R3	-0.446281
TL1	TD2	SS1	SocS1	AD2	R4	-0.366072
TL1	TD2	SS1	SocS1	AD2	R5	-0.437862
TL1	TD2	SS1	SocS1	AD2	R6	-0.363534
TL1	TD2	SS1	SocS1	AD2	R7	-0.465309
TL1	TD2	SS1	SocS1	AD2	R8	-0.461875
TL1	TD2	SS1	SocS1	AD2	R9	-0.407089
TL1	TD2	SS1	SocS1	AD3	R1	-0.352594
TL1	TD2	SS1	SocS1	AD3	R10	-0.449093
TL1	TD2	SS1	SocS1	AD3	R2	-0.399345
TL1	TD2	SS1	SocS1	AD3	R3	-0.515137
TL1	TD2	SS1	SocS1	AD3	R4	-0.433339
TL1	TD2	SS1	SocS1	AD3	R5	-0.427756
TL1	TD2	SS1	SocS1	AD3	R6	-0.384582
TL1	TD2	SS1	SocS1	AD3	R7	-0.447012
TL1	TD2	SS1	SocS1	AD3	R8	-0.427118
TL1	TD2	SS1	SocS1	AD3	R9	-0.431306
TL1	TD2	SS1	SocS1	AD4	R1	-0.445929
TL1	TD2	SS1	SocS1	AD4	R10	-0.488782
TL1	TD2	SS1	SocS1	AD4	R2	-0.453771
TL1	TD2	SS1	SocS1	AD4	R3	-0.402556
TL1	TD2	SS1	SocS1	AD4	R4	-0.39053
TL1	TD2	SS1	SocS1	AD4	R5	-0.411766
TL1	TD2	SS1	SocS1	AD4	R6	-0.415362
TL1	TD2	SS1	SocS1	AD4	R7	-0.420062
TL1	TD2	SS1	SocS1	AD4	R8	-0.42762
TL1	TD2	SS1	SocS1	AD4	R9	-0.46967
TL1	TD2	SS1	SocS2	AD1	R1	-0.298392
TL1	TD2	SS1	SocS2	AD1	R10	-0.336008
TL1	TD2	SS1	SocS2	AD1	R2	-0.294609
TL1	TD2	SS1	SocS2	AD1	R3	-0.45139
TL1	TD2	SS1	SocS2	AD1	R4	-0.0295212
TL1	TD2	SS1	SocS2	AD1	R5	-0.506401
TL1	TD2	SS1	SocS2	AD1	R6	-0.218874
TL1	TD2	SS1	SocS2	AD1	R7	-0.443519
TL1	TD2	SS1	SocS2	AD1	R8	-0.280285
TL1	TD2	SS1	SocS2	AD1	R9	-0.327428
TL1	TD2	SS1	SocS2	AD2	R1	-0.188948
TL1	TD2	SS1	SocS2	AD2	R10	-0.437019
TL1	TD2	SS1	SocS2	AD2	R2	-0.385019
TL1	TD2	SS1	SocS2	AD2	R3	-0.285223
TL1	TD2	SS1	SocS2	AD2	R4	-0.354109
TL1	TD2	SS1	SocS2	AD2	R5	-0.273948
TL1	TD2	SS1	SocS2	AD2	R6	-0.532443
TL1	TD2	SS1	SocS2	AD2	R7	-0.544542
TL1	TD2	SS1	SocS2	AD2	R8	-0.30596
TL1	TD2	SS1	SocS2	AD2	R9	-0.486795
TL1	TD2	SS1	SocS2	AD3	R1	-0.464136
TL1	TD2	SS1	SocS2	AD3	R10	-0.369559
TL1	TD2	SS1	SocS2	AD3	R2	-0.435293
TL1	TD2	SS1	SocS2	AD3	R3	-0.193056
TL1	TD2	SS1	SocS2	AD3	R4	-0.442668
TL1	TD2	SS1	SocS2	AD3	R5	-0.492039
TL1	TD2	SS1	SocS2	AD3	R6	-0.366151
TL1	TD2	SS1	SocS2	AD3	R7	-0.424363
TL1	TD2	SS1	SocS2	AD3	R8	-0.381437
TL1	TD2	SS1	SocS2	AD3	R9	-0.528891
TL1	TD2	SS1	SocS2	AD4	R1	-0.525994
TL1	TD2	SS1	SocS2	AD4	R10	-0.37865
TL1	TD2	SS1	SocS2	AD4	R2	-0.56272
TL1	TD2	SS1	SocS2	AD4	R3	-0.503151
TL1	TD2	SS1	SocS2	AD4	R4	-0.61234
TL1	TD2	SS1	SocS2	AD4	R5	-0.52773
TL1	TD2	SS1	SocS2	AD4	R6	-0.381144
TL1	TD2	SS1	SocS2	AD4	R7	-0.55796
TL1	TD2	SS1	SocS2	AD4	R8	-0.508643
TL1	TD2	SS1	SocS2	AD4	R9	-0.470039
TL1	TD2	SS1	SocS3	AD1	R1	-0.388133
TL1	TD2	SS1	SocS3	AD1	R10	-0.361339
TL1	TD2	SS1	SocS3	AD1	R2	-0.261099
TL1	TD2	SS1	SocS3	AD1	R3	-0.362335
TL1	TD2	SS1	SocS3	AD1	R4	-0.31037
TL1	TD2	SS1	SocS3	AD1	R5	-0.361734
TL1	TD2	SS1	SocS3	AD1	R6	-0.327241
TL1	TD2	SS1	SocS3	AD1	R7	-0.396997
TL1	TD2	SS1	SocS3	AD1	R8	-0.382242
TL1	TD2	SS1	SocS3	AD1	R9	-0.348815
TL1	TD2	SS1	SocS3	AD2	R1	-0.376438
TL1	TD2	SS1	SocS3	AD2	R10	-0.391438
TL1	TD2	SS1	SocS3	AD2	R2	-0.309346
TL1	TD2	SS1	SocS3	AD2	R3	-0.259901
TL1	TD2	SS1	SocS3	AD2	R4	-0.324558
TL1	TD2	SS1	SocS3	AD2	R5	-0.383392
TL1	TD2	SS1	SocS3	AD2	R6	-0.279299
TL1	TD2	SS1	SocS3	AD2	R7	-0.426746
TL1	TD2	SS1	SocS3	AD2	R8	-0.335779
TL1	TD2	SS1	SocS3	AD2	R9	-0.318374
TL1	TD2	SS1	SocS3	AD3	R1	-0.387633
TL1	TD2	SS1	SocS3	AD3	R10	-0.278698
TL1	TD2	SS1	SocS3	AD3	R2	-0.232441
TL1	TD2	SS1	SocS3	AD3	R3	-0.327749
TL1	TD2	SS1	SocS3	AD3	R4	-0.326576
TL1	TD2	SS1	SocS3	AD3	R5	-0.373841
TL1	TD2	SS1	SocS3	AD3	R6	-0.308546
TL1	TD2	SS1	SocS3	AD3	R7	-0.302764
TL1	TD2	SS1	SocS3	AD3	R8	-0.327363
TL1	TD2	SS1	SocS3	AD3	R9	-0.347492
TL1	TD2	SS1	SocS3	AD4	R1	-0.291998
TL1	TD2	SS1	SocS3	AD4	R10	-0.334431
TL1	TD2	SS1	SocS3	AD4	R2	-0.305162
TL1	TD2	SS1	SocS3	AD4	R3	-0.317847
TL1	TD2	SS1	SocS3	AD4	R4	-0.307362
TL1	TD2	SS1	SocS3	AD4	R5	-0.312288
TL1	TD2	SS1	SocS3	AD4	R6	-0.300019
TL1	TD2	SS1	SocS3	AD4	R7	-0.33098
TL1	TD2	SS1	SocS3	AD4	R8	-0.34469
TL1	TD2	SS1	SocS3	AD4	R9	-0.303387
TL1	TD2	SS2	SocS1	AD1	R1	-0.476508
TL1	TD2	SS2	SocS1	AD1	R10	-0.518326
TL1	TD2	SS2	SocS1	AD1	R2	-0.493728
TL1	TD2	SS2	SocS1	AD1	R3	-0.514498
TL1	TD2	SS2	SocS1	AD1	R4	-0.403661
TL1	TD2	SS2	SocS1	AD1	R5	-0.280963
TL1	TD2	SS2	SocS1	AD1	R6	-0.444354
TL1	TD2	SS2	SocS1	AD1	R7	-0.478625
TL1	TD2	SS2	SocS1	AD1	R8	-0.415592
TL1	TD2	SS2	SocS1	AD1	R9	-0.451442
TL1	TD2	SS2	SocS1	AD2	R1	-0.442664
TL1	TD2	SS2	SocS1	AD2	R10	-0.451694
TL1	TD2	SS2	SocS1	AD2	R2	-0.429553
TL1	TD2	SS2	SocS1	AD2	R3	-0.474326
TL1	TD2	SS2	SocS1	AD2	R4	-0.385211
TL1	TD2	SS2	SocS1	AD2	R5	-0.404291
TL1	TD2	SS2	SocS1	AD2	R6	-0.421577
TL1	TD2	SS2	SocS1	AD2	R7	-0.575506
TL1	TD2	SS2	SocS1	AD2	R8	-0.412418
TL1	TD2	SS2	SocS1	AD2	R9	-0.550181
TL1	TD2	SS2	SocS1	AD3	R1	-0.506118
TL1	TD2	SS2	SocS1	AD3	R10	-0.558949
TL1	TD2	SS2	SocS1	AD3	R2	-0.391282
TL1	TD2	SS2	SocS1	AD3	R3	-0.444752
TL1	TD2	SS2	SocS1	AD3	R4	-0.422529
TL1	TD2	SS2	SocS1	AD3	R5	-0.424746
TL1	TD2	SS2	SocS1	AD3	R6	-0.368659
TL1	TD2	SS2	SocS1	AD3	R7	-0.416226
TL1	TD2	SS2	SocS1	AD3	R8	-0.504225
TL1	TD2	SS2	SocS1	AD3	R9	-0.445614
TL1	TD2	SS2	SocS1	AD4	R1	-0.447437
TL1	TD2	SS2	SocS1	AD4	R10	-0.475996
TL1	TD2	SS2	SocS1	AD4	R2	-0.495066
TL1	TD2	SS2	SocS1	AD4	R3	-0.411541
TL1	TD2	SS2	SocS1	AD4	R4	-0.466533
TL1	TD2	SS2	SocS1	AD4	R5	-0.487431
TL1	TD2	SS2	SocS1	AD4	R6	-0.463808
TL1	TD2	SS2	SocS1	AD4	R7	-0.372807
TL1	TD2	SS2	SocS1	AD4	R8	-0.343869
TL1	TD2	SS2	SocS1	AD4	R9	-0.408329
TL1	TD2	SS2	SocS2	AD1	R1	-0.0837699
TL1	TD2	SS2	SocS2	AD1	R10	-0.572727
TL1	TD2	SS2	SocS2	AD1	R2	-0.625484
TL1	TD2	SS2	SocS2	AD1	R3	0.400458
TL1	TD2	SS2	SocS2	AD1	R4	-0.76791
TL1	TD2	SS2	SocS2	AD1	R5	-0.551126
TL1	TD2	SS2	SocS2	AD1	R6	-0.164556
TL1	TD2	SS2	SocS2	AD1	R7	-0.412466
TL1	TD2	SS2	SocS2	AD1	R8	-0.594127
TL1	TD2	SS2	SocS2	AD1	R9	-0.355072
TL1	TD2	SS2	SocS2	AD2	R1	-0.449413
TL1	TD2	SS2	SocS2	AD2	R10	-0.47722
TL1	TD2	SS2	SocS2	AD2	R2	-0.614905
TL1	TD2	SS2	SocS2	AD2	R3	-0.539175
TL1	TD2	SS2	SocS2	AD2	R4	-0.633806
TL1	TD2	SS2	SocS2	AD2	R5	-0.552403
TL1	TD2	SS2	SocS2	AD2	R6	-0.535656
TL1	TD2	SS2	SocS2	AD2	R7	-0.392583
TL1	TD2	SS2	SocS2	AD2	R8	-0.39307
TL1	TD2	SS2	SocS2	AD2	R9	-0.429602
TL1	TD2	SS2	SocS2	AD3	R1	-0.478471
TL1	TD2	SS2	SocS2	AD3	R10	-0.709445
TL1	TD2	SS2	SocS2	AD3	R2	-0.632
TL1	TD2	SS2	SocS2	AD3	R3	-0.385709
TL1	TD2	SS2	SocS2	AD3	R4	-0.59201
TL1	TD2	SS2	SocS2	AD3	R5	-0.545955
TL1	TD2	SS2	SocS2	AD3	R6	-0.406247
TL1	TD2	SS2	SocS2	AD3	R7	-0.482747
TL1	TD2	SS2	SocS2	AD3	R8	-0.510346
TL1	TD2	SS2	SocS2	AD3	R9	-0.437304
TL1	TD2	SS2	SocS2	AD4	R1	-0.519399
TL1	TD2	SS2	SocS2	AD4	R10	-0.608441
TL1	TD2	SS2	SocS2	AD4	R2	-0.639273
TL1	TD2	SS2	SocS2	AD4	R3	-0.461169
TL1	TD2	SS2	SocS2	AD4	R4	-0.439105
TL1	TD2	SS2	SocS2	AD4	R5	-0.581268
TL1	TD2	SS2	SocS2	AD4	R6	-0.423311
TL1	TD2	SS2	SocS2	AD4	R7	-0.659574
TL1	TD2	SS2	SocS2	AD4	R8	-0.656597
TL1	TD2	SS2	SocS2	AD4	R9	-0.517103
TL1	TD2	SS2	SocS3	AD1	R1	-0.285281
TL1	TD2	SS2	SocS3	AD1	R10	-0.40525
TL1	TD2	SS2	SocS3	AD1	R2	-0.209305
TL1	TD2	SS2	SocS3	AD1	R3	-0.429264
TL1	TD2	SS2	SocS3	AD1	R4	-0.429146
TL1	TD2	SS2	SocS3	AD1	R5	-0.390569
TL1	TD2	SS2	SocS3	AD1	R6	-0.284088
TL1	TD2	SS2	SocS3	AD1	R7	-0.322926
TL1	TD2	SS2	SocS3	AD1	R8	-0.516724
TL1	TD2	SS2	SocS3	AD1	R9	-0.48686
TL1	TD2	SS2	SocS3	AD2	R1	-0.354698
TL1	TD2	SS2	SocS3	AD2	R10	-0.337107
TL1	TD2	SS2	SocS3	AD2	R2	-0.254287
TL1	TD2	SS2	SocS3	AD2	R3	-0.38376
TL1	TD2	SS2	SocS3	AD2	R4	-0.356487
TL1	TD2	SS2	SocS3	AD2	R5	-0.335137
TL1	TD2	SS2	SocS3	AD2	R6	-0.356026
TL1	TD2	SS2	SocS3	AD2	R7	-0.263137
TL1	TD2	SS2	SocS3	AD2	R8	-0.443987
TL1	TD2	SS2	SocS3	AD2	R9	-0.312726
TL1	TD2	SS2	SocS3	AD3	R1	-0.336827
TL1	TD2	SS2	SocS3	AD3	R10	-0.364334
TL1	TD2	SS2	SocS3	AD3	R2	-0.254032
TL1	TD2	SS2	SocS3	AD3	R3	-0.265244
TL1	TD2	SS2	SocS3	AD3	R4	-0.389735
TL1	TD2	SS2	SocS3	AD3	R5	-0.308714
TL1	TD2	SS2	SocS3	AD3	R6	-0.363282
TL1	TD2	SS2	SocS3	AD3	R7	-0.349889
TL1	TD2	SS2	SocS3	AD3	R8	-0.401544
TL1	TD2	SS2	SocS3	AD3	R9	-0.354949
TL1	TD2	SS2	SocS3	AD4	R1	-0.321859
TL1	TD2	SS2	SocS3	AD4	R10	-0.328523
TL1	TD2	SS2	SocS3	AD4	R2	-0.305429
TL1	TD2	SS2	SocS3	AD4	R3	-0.366776
TL1	TD2	SS2	SocS3	AD4	R4	-0.348975
TL1	TD2	SS2	SocS3	AD4	R5	-0.393125
TL1	TD2	SS2	SocS3	AD4	R6	-0.32617
TL1	TD2	SS2	SocS3	AD4	R7	-0.33698
TL1	TD2	SS2	SocS3	AD4	R8	-0.342985
TL1	TD2	SS2	SocS3	AD4	R9	-0.310412
TL1	TD2	SS3	SocS1	AD1	R1	-0.644276
TL1	TD2	SS3	SocS1	AD1	R10	-0.540017
TL1	TD2	SS3	SocS1	AD1	R2	-0.373065
TL1	TD2	SS3	SocS1	AD1	R3	-0.706467
TL1	TD2	SS3	SocS1	AD1	R4	-0.518695
TL1	TD2	SS3	SocS1	AD1	R5	-0.57367
TL1	TD2	SS3	SocS1	AD1	R6	-0.639817
TL1	TD2	SS3	SocS1	AD1	R7	-0.649041
TL1	TD2	SS3	SocS1	AD1	R8	-0.739471
TL1	TD2	SS3	SocS1	AD1	R9	-0.693833
TL1	TD2	SS3	SocS1	AD2	R1	-0.620548
TL1	TD2	SS3	SocS1	AD2	R10	-0.673053
TL1	TD2	SS3	SocS1	AD2	R2	-0.594216
TL1	TD2	SS3	SocS1	AD2	R3	-0.578538
TL1	TD2	SS3	SocS1	AD2	R4	-0.532072
TL1	TD2	SS3	SocS1	AD2	R5	-0.655824
TL1	TD2	SS3	SocS1	AD2	R6	-0.526024
TL1	TD2	SS3	SocS1	AD2	R7	-0.414557
TL1	TD2	SS3	SocS1	AD2	R8	-0.525503
TL1	TD2	SS3	SocS1	AD2	R9	-0.567148
TL1	TD2	SS3	SocS1	AD3	R1	-0.482397
TL1	TD2	SS3	SocS1	AD3	R10	-0.547768
TL1	TD2	SS3	SocS1	AD3	R2	-0.561782
TL1	TD2	SS3	SocS1	AD3	R3	-0.559917
TL1	TD2	SS3	SocS1	AD3	R4	-0.57353
TL1	TD2	SS3	SocS1	AD3	R5	-0.509673
TL1	TD2	SS3	SocS1	AD3	R6	-0.513281
TL1	TD2	SS3	SocS1	AD3	R7	-0.55777
TL1	TD2	SS3	SocS1	AD3	R8	-0.495524
TL1	TD2	SS3	SocS1	AD3	R9	-0.50479
TL1	TD2	SS3	SocS1	AD4	R1	-0.474207
TL1	TD2	SS3	SocS1	AD4	R10	-0.525429
TL1	TD2	SS3	SocS1	AD4	R2	-0.461812
TL1	TD2	SS3	SocS1	AD4	R3	-0.529093
TL1	TD2	SS3	SocS1	AD4	R4	-0.469419
TL1	TD2	SS3	SocS1	AD4	R5	-0.526911
TL1	TD2	SS3	SocS1	AD4	R6	-0.506338
TL1	TD2	SS3	SocS1	AD4	R7	-0.477181
TL1	TD2	SS3	SocS1	AD4	R8	-0.491041
TL1	TD2	SS3	SocS1	AD4	R9	-0.525728
TL1	TD2	SS3	SocS2	AD1	R1	-0.641692
TL1	TD2	SS3	SocS2	AD1	R10	-0.784928
TL1	TD2	SS3	SocS2	AD1	R2	-0.592543
TL1	TD2	SS3	SocS2	AD1	R3	-0.81121
TL1	TD2	SS3	SocS2	AD1	R4	-0.498055
TL1	TD2	SS3	SocS2	AD1	R5	-0.589117
TL1	TD2	SS3	SocS2	AD1	R6	-0.547622
TL1	TD2	SS3	SocS2	AD1	R7	-0.320443
TL1	TD2	SS3	SocS2	AD1	R8	-0.547671
TL1	TD2	SS3	SocS2	AD1	R9	-0.236227
TL1	TD2	SS3	SocS2	AD2	R1	-0.575857
TL1	TD2	SS3	SocS2	AD2	R10	-0.642518
TL1	TD2	SS3	SocS2	AD2	R2	-0.649031
TL1	TD2	SS3	SocS2	AD2	R3	-0.723493
TL1	TD2	SS3	SocS2	AD2	R4	-0.616306
TL1	TD2	SS3	SocS2	AD2	R5	-0.744039
TL1	TD2	SS3	SocS2	AD2	R6	-0.702929
TL1	TD2	SS3	SocS2	AD2	R7	-0.748764
TL1	TD2	SS3	SocS2	AD2	R8	-0.616909
TL1	TD2	SS3	SocS2	AD2	R9	-0.636749
TL1	TD2	SS3	SocS2	AD3	R1	-0.717149
TL1	TD2	SS3	SocS2	AD3	R10	-0.5635
TL1	TD2	SS3	SocS2	AD3	R2	-0.755211
TL1	TD2	SS3	SocS2	AD3	R3	-0.714848
TL1	TD2	SS3	SocS2	AD3	R4	-0.7861
TL1	TD2	SS3	SocS2	AD3	R5	-0.650038
TL1	TD2	SS3	SocS2	AD3	R6	-0.822265
TL1	TD2	SS3	SocS2	AD3	R7	-0.766078
TL1	TD2	SS3	SocS2	AD3	R8	-0.627352
TL1	TD2	SS3	SocS2	AD3	R9	-0.833316
TL1	TD2	SS3	SocS2	AD4	R1	-0.676736
TL1	TD2	SS3	SocS2	AD4	R10	-0.829545
TL1	TD2	SS3	SocS2	AD4	R2	-0.762312
TL1	TD2	SS3	SocS2	AD4	R3	-0.798425
TL1	TD2	SS3	SocS2	AD4	R4	-0.703395
TL1	TD2	SS3	SocS2	AD4	R5	-0.664951
TL1	TD2	SS3	SocS2	AD4	R6	-0.681373
TL1	TD2	SS3	SocS2	AD4	R7	-0.812266
TL1	TD2	SS3	SocS2	AD4	R8	-0.710427
TL1	TD2	SS3	SocS2	AD4	R9	-0.765428
TL1	TD2	SS3	SocS3	AD1	R1	-0.373666
TL1	TD2	SS3	SocS3	AD1	R10	-0.36916
TL1	TD2	SS3	SocS3	AD1	R2	-0.371704
TL1	TD2	SS3	SocS3	AD1	R3	-0.484304
TL1	TD2	SS3	SocS3	AD1	R4	-0.256703
TL1	TD2	SS3	SocS3	AD1	R5	-0.481105
TL1	TD2	SS3	SocS3	AD1	R6	-0.469138
TL1	TD2	SS3	SocS3	AD1	R7	-0.302964
TL1	TD2	SS3	SocS3	AD1	R8	-0.355388
TL1	TD2	SS3	SocS3	AD1	R9	-0.331235
TL1	TD2	SS3	SocS3	AD2	R1	-0.165769
TL1	TD2	SS3	SocS3	AD2	R10	-0.319724
TL1	TD2	SS3	SocS3	AD2	R2	-0.428931
TL1	TD2	SS3	SocS3	AD2	R3	-0.30695
TL1	TD2	SS3	SocS3	AD2	R4	-0.403343
TL1	TD2	SS3	SocS3	AD2	R5	-0.285475
TL1	TD2	SS3	SocS3	AD2	R6	-0.422506
TL1	TD2	SS3	SocS3	AD2	R7	-0.324834
TL1	TD2	SS3	SocS3	AD2	R8	-0.355465
TL1	TD2	SS3	SocS3	AD2	R9	-0.444592
TL1	TD2	SS3	SocS3	AD3	R1	-0.302665
TL1	TD2	SS3	SocS3	AD3	R10	-0.403675
TL1	TD2	SS3	SocS3	AD3	R2	-0.313981
TL1	TD2	SS3	SocS3	AD3	R3	-0.354205
TL1	TD2	SS3	SocS3	AD3	R4	-0.302668
TL1	TD2	SS3	SocS3	AD3	R5	-0.340988
TL1	TD2	SS3	SocS3	AD3	R6	-0.344333
TL1	TD2	SS3	SocS3	AD3	R7	-0.340809
TL1	TD2	SS3	SocS3	AD3	R8	-0.402916
TL1	TD2	SS3	SocS3	AD3	R9	-0.351751
TL1	TD2	SS3	SocS3	AD4	R1	-0.388298
TL1	TD2	SS3	SocS3	AD4	R10	-0.367403
TL1	TD2	SS3	SocS3	AD4	R2	-0.345082
TL1	TD2	SS3	SocS3	AD4	R3	-0.368613
TL1	TD2	SS3	SocS3	AD4	R4	-0.412185
TL1	TD2	SS3	SocS3	AD4	R5	-0.378403
TL1	TD2	SS3	SocS3	AD4	R6	-0.33692
TL1	TD2	SS3	SocS3	AD4	R7	-0.326226
TL1	TD2	SS3	SocS3	AD4	R8	-0.390406
TL1	TD2	SS3	SocS3	AD4	R9	-0.353045
TL1	TD3	SS1	SocS1	AD1	R1	-0.338922
TL1	TD3	SS1	SocS1	AD1	R10	-0.367448
TL1	TD3	SS1	SocS1	AD1	R2	-0.47424
TL1	TD3	SS1	SocS1	AD1	R3	-0.40195
TL1	TD3	SS1	SocS1	AD1	R4	-0.429499
TL1	TD3	SS1	SocS1	AD1	R5	-0.409335
TL1	TD3	SS1	SocS1	AD1	R6	-0.452016
TL1	TD3	SS1	SocS1	AD1	R7	-0.443693
TL1	TD3	SS1	SocS1	AD1	R8	-0.405571
TL1	TD3	SS1	SocS1	AD1	R9	-0.332706
TL1	TD3	SS1	SocS1	AD2	R1	-0.481428
TL1	TD3	SS1	SocS1	AD2	R10	-0.51719
TL1	TD3	SS1	SocS1	AD2	R2	-0.460679
TL1	TD3	SS1	SocS1	AD2	R3	-0.479817
TL1	TD3	SS1	SocS1	AD2	R4	-0.367164
TL1	TD3	SS1	SocS1	AD2	R5	-0.394318
TL1	TD3	SS1	SocS1	AD2	R6	-0.376773
TL1	TD3	SS1	SocS1	AD2	R7	-0.343975
TL1	TD3	SS1	SocS1	AD2	R8	-0.327305
TL1	TD3	SS1	SocS1	AD2	R9	-0.371572
TL1	TD3	SS1	SocS1	AD3	R1	-0.391681
TL1	TD3	SS1	SocS1	AD3	R10	-0.467739
TL1	TD3	SS1	SocS1	AD3	R2	-0.401101
TL1	TD3	SS1	SocS1	AD3	R3	-0.359155
TL1	TD3	SS1	SocS1	AD3	R4	-0.388886
TL1	TD3	SS1	SocS1	AD3	R5	-0.410512
TL1	TD3	SS1	SocS1	AD3	R6	-0.434738
TL1	TD3	SS1	SocS1	AD3	R7	-0.391332
TL1	TD3	SS1	SocS1	AD3	R8	-0.431374
TL1	TD3	SS1	SocS1	AD3	R9	-0.457799
TL1	TD3	SS1	SocS1	AD4	R1	-0.30848
TL1	TD3	SS1	SocS1	AD4	R10	-0.41997
TL1	TD3	SS1	SocS1	AD4	R2	-0.396329
TL1	TD3	SS1	SocS1	AD4	R3	-0.317585
TL1	TD3	SS1	SocS1	AD4	R4	-0.343657
TL1	TD3	SS1	SocS1	AD4	R5	-0.38139
TL1	TD3	SS1	SocS1	AD4	R6	-0.455435
TL1	TD3	SS1	SocS1	AD4	R7	-0.339007
TL1	TD3	SS1	SocS1	AD4	R8	-0.377625
TL1	TD3	SS1	SocS1	AD4	R9	-0.442763
TL1	TD3	SS1	SocS2	AD1	R1	-0.464691
TL1	TD3	SS1	SocS2	AD1	R10	-0.165544
TL1	TD3	SS1	SocS2	AD1	R2	-0.406508
TL1	TD3	SS1	SocS2	AD1	R3	-0.420086
TL1	TD3	SS1	SocS2	AD1	R4	-0.0573974
TL1	TD3	SS1	SocS2	AD1	R5	-0.448282
TL1	TD3	SS1	SocS2	AD1	R6	-0.345002
TL1	TD3	SS1	SocS2	AD1	R7	-0.467354
TL1	TD3	SS1	SocS2	AD1	R8	-0.422584
TL1	TD3	SS1	SocS2	AD1	R9	-0.521751
TL1	TD3	SS1	SocS2	AD2	R1	-0.381412
TL1	TD3	SS1	SocS2	AD2	R10	-0.454969
TL1	TD3	SS1	SocS2	AD2	R2	-0.227925
TL1	TD3	SS1	SocS2	AD2	R3	-0.433539
TL1	TD3	SS1	SocS2	AD2	R4	-0.534761
TL1	TD3	SS1	SocS2	AD2	R5	-0.236137
TL1	TD3	SS1	SocS2	AD2	R6	-0.448266
TL1	TD3	SS1	SocS2	AD2	R7	-0.248414
TL1	TD3	SS1	SocS2	AD2	R8	-0.436719
TL1	TD3	SS1	SocS2	AD2	R9	-0.483722
TL1	TD3	SS1	SocS2	AD3	R1	-0.391771
TL1	TD3	SS1	SocS2	AD3	R10	-0.305591
TL1	TD3	SS1	SocS2	AD3	R2	-0.275781
TL1	TD3	SS1	SocS2	AD3	R3	-0.537835
TL1	TD3	SS1	SocS2	AD3	R4	-0.386165
TL1	TD3	SS1	SocS2	AD3	R5	-0.368513
TL1	TD3	SS1	SocS2	AD3	R6	-0.557151
TL1	TD3	SS1	SocS2	AD3	R7	-0.465643
TL1	TD3	SS1	SocS2	AD3	R8	-0.463107
TL1	TD3	SS1	SocS2	AD3	R9	-0.592885
TL1	TD3	SS1	SocS2	AD4	R1	-0.478531
TL1	TD3	SS1	SocS2	AD4	R10	-0.423264
TL1	TD3	SS1	SocS2	AD4	R2	-0.468002
TL1	TD3	SS1	SocS2	AD4	R3	-0.503444
TL1	TD3	SS1	SocS2	AD4	R4	-0.418655
TL1	TD3	SS1	SocS2	AD4	R5	-0.363345
TL1	TD3	SS1	SocS2	AD4	R6	-0.548553
TL1	TD3	SS1	SocS2	AD4	R7	-0.437899
TL1	TD3	SS1	SocS2	AD4	R8	-0.355969
TL1	TD3	SS1	SocS2	AD4	R9	-0.581178
TL1	TD3	SS1	SocS3	AD1	R1	-0.393716
TL1	TD3	SS1	SocS3	AD1	R10	-0.32349
TL1	TD3	SS1	SocS3	AD1	R2	-0.360287
TL1	TD3	SS1	SocS3	AD1	R3	-0.428238
TL1	TD3	SS1	SocS3	AD1	R4	-0.262029
TL1	TD3	SS1	SocS3	AD1	R5	-0.312482
TL1	TD3	SS1	SocS3	AD1	R6	-0.351091
TL1	TD3	SS1	SocS3	AD1	R7	-0.411791
TL1	TD3	SS1	SocS3	AD1	R8	-0.255219
TL1	TD3	SS1	SocS3	AD1	R9	-0.288061
TL1	TD3	SS1	SocS3	AD2	R1	-0.341526
TL1	TD3	SS1	SocS3	AD2	R10	-0.333757
TL1	TD3	SS1	SocS3	AD2	R2	-0.294088
TL1	TD3	SS1	SocS3	AD2	R3	-0.322488
TL1	TD3	SS1	SocS3	AD2	R4	-0.308333
TL1	TD3	SS1	SocS3	AD2	R5	-0.324531
TL1	TD3	SS1	SocS3	AD2	R6	-0.318254
TL1	TD3	SS1	SocS3	AD2	R7	-0.312476
TL1	TD3	SS1	SocS3	AD2	R8	-0.378607
TL1	TD3	SS1	SocS3	AD2	R9	-0.357519
TL1	TD3	SS1	SocS3	AD3	R1	-0.31002
TL1	TD3	SS1	SocS3	AD3	R10	-0.329112
TL1	TD3	SS1	SocS3	AD3	R2	-0.364813
TL1	TD3	SS1	SocS3	AD3	R3	-0.272942
TL1	TD3	SS1	SocS3	AD3	R4	-0.331868
TL1	TD3	SS1	SocS3	AD3	R5	-0.278351
TL1	TD3	SS1	SocS3	AD3	R6	-0.325373
TL1	TD3	SS1	SocS3	AD3	R7	-0.261624
TL1	TD3	SS1	SocS3	AD3	R8	-0.364814
TL1	TD3	SS1	SocS3	AD3	R9	-0.310836
TL1	TD3	SS1	SocS3	AD4	R1	-0.308079
TL1	TD3	SS1	SocS3	AD4	R10	-0.303342
TL1	TD3	SS1	SocS3	AD4	R2	-0.29947
TL1	TD3	SS1	SocS3	AD4	R3	-0.300751
TL1	TD3	SS1	SocS3	AD4	R4	-0.308445
TL1	TD3	SS1	SocS3	AD4	R5	-0.292339
TL1	TD3	SS1	SocS3	AD4	R6	-0.294014
TL1	TD3	SS1	SocS3	AD4	R7	-0.319222
TL1	TD3	SS1	SocS3	AD4	R8	-0.304825
TL1	TD3	SS1	SocS3	AD4	R9	-0.299515
TL1	TD3	SS2	SocS1	AD1	R1	-0.422586
TL1	TD3	SS2	SocS1	AD1	R10	-0.590557
TL1	TD3	SS2	SocS1	AD1	R2	-0.455285
TL1	TD3	SS2	SocS1	AD1	R3	-0.583711
TL1	TD3	SS2	SocS1	AD1	R4	-0.496506
TL1	TD3	SS2	SocS1	AD1	R5	-0.49464
TL1	TD3	SS2	SocS1	AD1	R6	-0.446892
TL1	TD3	SS2	SocS1	AD1	R7	-0.557871
TL1	TD3	SS2	SocS1	AD1	R8	-0.46863
TL1	TD3	SS2	SocS1	AD1	R9	-0.604676
TL1	TD3	SS2	SocS1	AD2	R1	-0.533193
TL1	TD3	SS2	SocS1	AD2	R10	-0.473513
TL1	TD3	SS2	SocS1	AD2	R2	-0.486572
TL1	TD3	SS2	SocS1	AD2	R3	-0.498295
TL1	TD3	SS2	SocS1	AD2	R4	-0.418222
TL1	TD3	SS2	SocS1	AD2	R5	-0.471238
TL1	TD3	SS2	SocS1	AD2	R6	-0.487939
TL1	TD3	SS2	SocS1	AD2	R7	-0.495038
TL1	TD3	SS2	SocS1	AD2	R8	-0.467162
TL1	TD3	SS2	SocS1	AD2	R9	-0.384155
TL1	TD3	SS2	SocS1	AD3	R1	-0.438977
TL1	TD3	SS2	SocS1	AD3	R10	-0.436826
TL1	TD3	SS2	SocS1	AD3	R2	-0.448163
TL1	TD3	SS2	SocS1	AD3	R3	-0.385684
TL1	TD3	SS2	SocS1	AD3	R4	-0.37558
TL1	TD3	SS2	SocS1	AD3	R5	-0.528901
TL1	TD3	SS2	SocS1	AD3	R6	-0.460727
TL1	TD3	SS2	SocS1	AD3	R7	-0.445867
TL1	TD3	SS2	SocS1	AD3	R8	-0.456105
TL1	TD3	SS2	SocS1	AD3	R9	-0.410846
TL1	TD3	SS2	SocS1	AD4	R1	-0.412163
TL1	TD3	SS2	SocS1	AD4	R10	-0.497032
TL1	TD3	SS2	SocS1	AD4	R2	-0.360615
TL1	TD3	SS2	SocS1	AD4	R3	-0.341034
TL1	TD3	SS2	SocS1	AD4	R4	-0.467117
TL1	TD3	SS2	SocS1	AD4	R5	-0.494521
TL1	TD3	SS2	SocS1	AD4	R6	-0.422456
TL1	TD3	SS2	SocS1	AD4	R7	-0.419253
TL1	TD3	SS2	SocS1	AD4	R8	-0.375185
TL1	TD3	SS2	SocS1	AD4	R9	-0.412212
TL1	TD3	SS2	SocS2	AD1	R1	-0.486873
TL1	TD3	SS2	SocS2	AD1	R10	-0.0336367
TL1	TD3	SS2	SocS2	AD1	R2	-0.370009
TL1	TD3	SS2	SocS2	AD1	R3	-0.431681
TL1	TD3	SS2	SocS2	AD1	R4	-0.169599
TL1	TD3	SS2	SocS2	AD1	R5	-0.413956
TL1	TD3	SS2	SocS2	AD1	R6	0.0123402
TL1	TD3	SS2	SocS2	AD1	R7	-0.520834
TL1	TD3	SS2	SocS2	AD1	R8	-0.398413
TL1	TD3	SS2	SocS2	AD1	R9	-0.341098
TL1	TD3	SS2	SocS2	AD2	R1	-0.389363
TL1	TD3	SS2	SocS2	AD2	R10	-0.482898
TL1	TD3	SS2	SocS2	AD2	R2	-0.572428
TL1	TD3	SS2	SocS2	AD2	R3	-0.573368
TL1	TD3	SS2	SocS2	AD2	R4	-0.589483
TL1	TD3	SS2	SocS2	AD2	R5	-0.392723
TL1	TD3	SS2	SocS2	AD2	R6	-0.522002
TL1	TD3	SS2	SocS2	AD2	R7	-0.495561
TL1	TD3	SS2	SocS2	AD2	R8	-0.768669
TL1	TD3	SS2	SocS2	AD2	R9	-0.481775
TL1	TD3	SS2	SocS2	AD3	R1	-0.474222
TL1	TD3	SS2	SocS2	AD3	R10	-0.535105
TL1	TD3	SS2	SocS2	AD3	R2	-0.521951
TL1	TD3	SS2	SocS2	AD3	R3	-0.464486
TL1	TD3	SS2	SocS2	AD3	R4	-0.416309
TL1	TD3	SS2	SocS2	AD3	R5	-0.600203
TL1	TD3	SS2	SocS2	AD3	R6	-0.491045
TL1	TD3	SS2	SocS2	AD3	R7	-0.464346
TL1	TD3	SS2	SocS2	AD3	R8	-0.536696
TL1	TD3	SS2	SocS2	AD3	R9	-0.583693
TL1	TD3	SS2	SocS2	AD4	R1	-0.555856
TL1	TD3	SS2	SocS2	AD4	R10	-0.504301
TL1	TD3	SS2	SocS2	AD4	R2	-0.475403
TL1	TD3	SS2	SocS2	AD4	R3	-0.625384
TL1	TD3	SS2	SocS2	AD4	R4	-0.415565
TL1	TD3	SS2	SocS2	AD4	R5	-0.479215
TL1	TD3	SS2	SocS2	AD4	R6	-0.552143
TL1	TD3	SS2	SocS2	AD4	R7	-0.488257
TL1	TD3	SS2	SocS2	AD4	R8	-0.536095
TL1	TD3	SS2	SocS2	AD4	R9	-0.45775
TL1	TD3	SS2	SocS3	AD1	R1	-0.353353
TL1	TD3	SS2	SocS3	AD1	R10	-0.282553
TL1	TD3	SS2	SocS3	AD1	R2	-0.462428
TL1	TD3	SS2	SocS3	AD1	R3	-0.432078
TL1	TD3	SS2	SocS3	AD1	R4	-0.301526
TL1	TD3	SS2	SocS3	AD1	R5	-0.279578
TL1	TD3	SS2	SocS3	AD1	R6	-0.438624
TL1	TD3	SS2	SocS3	AD1	R7	-0.155893
TL1	TD3	SS2	SocS3	AD1	R8	-0.381564
TL1	TD3	SS2	SocS3	AD1	R9	-0.363543
TL1	TD3	SS2	SocS3	AD2	R1	-0.299525
TL1	TD3	SS2	SocS3	AD2	R10	-0.288926
TL1	TD3	SS2	SocS3	AD2	R2	-0.372755
TL1	TD3	SS2	SocS3	AD2	R3	-0.298405
TL1	TD3	SS2	SocS3	AD2	R4	-0.328979
TL1	TD3	SS2	SocS3	AD2	R5	-0.410795
TL1	TD3	SS2	SocS3	AD2	R6	-0.374429
TL1	TD3	SS2	SocS3	AD2	R7	-0.299582
TL1	TD3	SS2	SocS3	AD2	R8	-0.378828
TL1	TD3	SS2	SocS3	AD2	R9	-0.426058
TL1	TD3	SS2	SocS3	AD3	R1	-0.351054
TL1	TD3	SS2	SocS3	AD3	R10	-0.292756
TL1	TD3	SS2	SocS3	AD3	R2	-0.326744
TL1	TD3	SS2	SocS3	AD3	R3	-0.326534
TL1	TD3	SS2	SocS3	AD3	R4	-0.351054
TL1	TD3	SS2	SocS3	AD3	R5	-0.257701
TL1	TD3	SS2	SocS3	AD3	R6	-0.29628
TL1	TD3	SS2	SocS3	AD3	R7	-0.249029
TL1	TD3	SS2	SocS3	AD3	R8	-0.302321
TL1	TD3	SS2	SocS3	AD3	R9	-0.271649
TL1	TD3	SS2	SocS3	AD4	R1	0.0468497
TL1	TD3	SS2	SocS3	AD4	R10	-0.288415
TL1	TD3	SS2	SocS3	AD4	R2	-0.371322
TL1	TD3	SS2	SocS3	AD4	R3	-0.294786
TL1	TD3	SS2	SocS3	AD4	R4	-0.322954
TL1	TD3	SS2	SocS3	AD4	R5	-0.306103
TL1	TD3	SS2	SocS3	AD4	R6	-0.335021
TL1	TD3	SS2	SocS3	AD4	R7	-0.277656
TL1	TD3	SS2	SocS3	AD4	R8	-0.340287
TL1	TD3	SS2	SocS3	AD4	R9	-0.346769
TL1	TD3	SS3	SocS1	AD1	R1	-0.660022
TL1	TD3	SS3	SocS1	AD1	R10	-0.603591
TL1	TD3	SS3	SocS1	AD1	R2	-0.714615
TL1	TD3	SS3	SocS1	AD1	R3	-0.452161
TL1	TD3	SS3	SocS1	AD1	R4	-0.637622
TL1	TD3	SS3	SocS1	AD1	R5	-0.654738
TL1	TD3	SS3	SocS1	AD1	R6	-0.643334
TL1	TD3	SS3	SocS1	AD1	R7	-0.53597
TL1	TD3	SS3	SocS1	AD1	R8	-0.603345
TL1	TD3	SS3	SocS1	AD1	R9	-0.516624
TL1	TD3	SS3	SocS1	AD2	R1	-0.553891
TL1	TD3	SS3	SocS1	AD2	R10	-0.643864
TL1	TD3	SS3	SocS1	AD2	R2	-0.532909
TL1	TD3	SS3	SocS1	AD2	R3	-0.615367
TL1	TD3	SS3	SocS1	AD2	R4	-0.493398
TL1	TD3	SS3	SocS1	AD2	R5	-0.573594
TL1	TD3	SS3	SocS1	AD2	R6	-0.542378
TL1	TD3	SS3	SocS1	AD2	R7	-0.535222
TL1	TD3	SS3	SocS1	AD2	R8	-0.561094
TL1	TD3	SS3	SocS1	AD2	R9	-0.438099
TL1	TD3	SS3	SocS1	AD3	R1	-0.498335
TL1	TD3	SS3	SocS1	AD3	R10	-0.466263
TL1	TD3	SS3	SocS1	AD3	R2	-0.588353
TL1	TD3	SS3	SocS1	AD3	R3	-0.524093
TL1	TD3	SS3	SocS1	AD3	R4	-0.481653
TL1	TD3	SS3	SocS1	AD3	R5	-0.527866
TL1	TD3	SS3	SocS1	AD3	R6	-0.509791
TL1	TD3	SS3	SocS1	AD3	R7	-0.528445
TL1	TD3	SS3	SocS1	AD3	R8	-0.588353
TL1	TD3	SS3	SocS1	AD3	R9	-0.488696
TL1	TD3	SS3	SocS1	AD4	R1	-0.479965
TL1	TD3	SS3	SocS1	AD4	R10	-0.540747
TL1	TD3	SS3	SocS1	AD4	R2	-0.532693
TL1	TD3	SS3	SocS1	AD4	R3	-0.515859
TL1	TD3	SS3	SocS1	AD4	R4	-0.493635
TL1	TD3	SS3	SocS1	AD4	R5	-0.446337
TL1	TD3	SS3	SocS1	AD4	R6	-0.511129
TL1	TD3	SS3	SocS1	AD4	R7	-0.430427
TL1	TD3	SS3	SocS1	AD4	R8	-0.523507
TL1	TD3	SS3	SocS1	AD4	R9	-0.467595
TL1	TD3	SS3	SocS2	AD1	R1	-0.752254
TL1	TD3	SS3	SocS2	AD1	R10	-0.716333
TL1	TD3	SS3	SocS2	AD1	R2	-0.78786
TL1	TD3	SS3	SocS2	AD1	R3	-0.7882
TL1	TD3	SS3	SocS2	AD1	R4	-0.551254
TL1	TD3	SS3	SocS2	AD1	R5	-0.548208
TL1	TD3	SS3	SocS2	AD1	R6	-0.465115
TL1	TD3	SS3	SocS2	AD1	R7	-0.49978
TL1	TD3	SS3	SocS2	AD1	R8	-0.449985
TL1	TD3	SS3	SocS2	AD1	R9	-0.618436
TL1	TD3	SS3	SocS2	AD2	R1	-0.569701
TL1	TD3	SS3	SocS2	AD2	R10	-0.637288
TL1	TD3	SS3	SocS2	AD2	R2	-0.516942
TL1	TD3	SS3	SocS2	AD2	R3	-0.873033
TL1	TD3	SS3	SocS2	AD2	R4	-0.751363
TL1	TD3	SS3	SocS2	AD2	R5	-0.601361
TL1	TD3	SS3	SocS2	AD2	R6	-0.624286
TL1	TD3	SS3	SocS2	AD2	R7	-0.680891
TL1	TD3	SS3	SocS2	AD2	R8	-0.919958
TL1	TD3	SS3	SocS2	AD2	R9	-0.747325
TL1	TD3	SS3	SocS2	AD3	R1	-0.777638
TL1	TD3	SS3	SocS2	AD3	R10	-0.780119
TL1	TD3	SS3	SocS2	AD3	R2	-0.731288
TL1	TD3	SS3	SocS2	AD3	R3	-0.800429
TL1	TD3	SS3	SocS2	AD3	R4	-0.777638
TL1	TD3	SS3	SocS2	AD3	R5	-0.589414
TL1	TD3	SS3	SocS2	AD3	R6	-0.83303
TL1	TD3	SS3	SocS2	AD3	R7	-0.721871
TL1	TD3	SS3	SocS2	AD3	R8	-0.557069
TL1	TD3	SS3	SocS2	AD3	R9	-0.815339
TL1	TD3	SS3	SocS2	AD4	R1	-0.709006
TL1	TD3	SS3	SocS2	AD4	R10	-0.534545
TL1	TD3	SS3	SocS2	AD4	R2	-0.790762
TL1	TD3	SS3	SocS2	AD4	R3	-0.792829
TL1	TD3	SS3	SocS2	AD4	R4	-0.696203
TL1	TD3	SS3	SocS2	AD4	R5	-0.717906
TL1	TD3	SS3	SocS2	AD4	R6	-0.737745
TL1	TD3	SS3	SocS2	AD4	R7	-0.69637
TL1	TD3	SS3	SocS2	AD4	R8	-0.765128
TL1	TD3	SS3	SocS2	AD4	R9	-0.715701
TL1	TD3	SS3	SocS3	AD1	R1	-0.260059
TL1	TD3	SS3	SocS3	AD1	R10	-0.369784
TL1	TD3	SS3	SocS3	AD1	R2	-0.428067
TL1	TD3	SS3	SocS3	AD1	R3	-0.364079
TL1	TD3	SS3	SocS3	AD1	R4	-0.398083
TL1	TD3	SS3	SocS3	AD1	R5	-0.179761
TL1	TD3	SS3	SocS3	AD1	R6	-0.402689
TL1	TD3	SS3	SocS3	AD1	R7	-0.584662
TL1	TD3	SS3	SocS3	AD1	R8	-0.452982
TL1	TD3	SS3	SocS3	AD1	R9	-0.341284
TL1	TD3	SS3	SocS3	AD2	R1	-0.288927
TL1	TD3	SS3	SocS3	AD2	R10	-0.312527
TL1	TD3	SS3	SocS3	AD2	R2	-0.310282
TL1	TD3	SS3	SocS3	AD2	R3	-0.309479
TL1	TD3	SS3	SocS3	AD2	R4	-0.342458
TL1	TD3	SS3	SocS3	AD2	R5	-0.394996
TL1	TD3	SS3	SocS3	AD2	R6	-0.313561
TL1	TD3	SS3	SocS3	AD2	R7	-0.356359
TL1	TD3	SS3	SocS3	AD2	R8	-0.409008
TL1	TD3	SS3	SocS3	AD2	R9	-0.421478
TL1	TD3	SS3	SocS3	AD3	R1	-0.383838
TL1	TD3	SS3	SocS3	AD3	R10	-0.33946
TL1	TD3	SS3	SocS3	AD3	R2	-0.368877
TL1	TD3	SS3	SocS3	AD3	R3	-0.355804
TL1	TD3	SS3	SocS3	AD3	R4	-0.389746
TL1	TD3	SS3	SocS3	AD3	R5	-0.34347
TL1	TD3	SS3	SocS3	AD3	R6	-0.391522
TL1	TD3	SS3	SocS3	AD3	R7	-0.327314
TL1	TD3	SS3	SocS3	AD3	R8	-0.327826
TL1	TD3	SS3	SocS3	AD3	R9	-0.302674
TL1	TD3	SS3	SocS3	AD4	R1	-0.378143
TL1	TD3	SS3	SocS3	AD4	R10	-0.263016
TL1	TD3	SS3	SocS3	AD4	R2	-0.379231
TL1	TD3	SS3	SocS3	AD4	R3	-0.335442
TL1	TD3	SS3	SocS3	AD4	R4	-0.330024
TL1	TD3	SS3	SocS3	AD4	R5	-0.368358
TL1	TD3	SS3	SocS3	AD4	R6	-0.381057
TL1	TD3	SS3	SocS3	AD4	R7	-0.305162
TL1	TD3	SS3	SocS3	AD4	R8	-0.403887
TL1	TD3	SS3	SocS3	AD4	R9	-0.310309
TL1	TD4	SS1	SocS1	AD1	R1	-0.365774
TL1	TD4	SS1	SocS1	AD1	R10	-0.456402
TL1	TD4	SS1	SocS1	AD1	R2	-0.480371
TL1	TD4	SS1	SocS1	AD1	R3	-0.392459
TL1	TD4	SS1	SocS1	AD1	R4	-0.3451
TL1	TD4	SS1	SocS1	AD1	R5	-0.446828
TL1	TD4	SS1	SocS1	AD1	R6	-0.431092
TL1	TD4	SS1	SocS1	AD1	R7	-0.273612
TL1	TD4	SS1	SocS1	AD1	R8	-0.405116
TL1	TD4	SS1	SocS1	AD1	R9	-0.499652
TL1	TD4	SS1	SocS1	AD2	R1	-0.360842
TL1	TD4	SS1	SocS1	AD2	R10	-0.270565
TL1	TD4	SS1	SocS1	AD2	R2	-0.371844
TL1	TD4	SS1	SocS1	AD2	R3	-0.358601
TL1	TD4	SS1	SocS1	AD2	R4	-0.41911
TL1	TD4	SS1	SocS1	AD2	R5	-0.438145
TL1	TD4	SS1	SocS1	AD2	R6	-0.316088
TL1	TD4	SS1	SocS1	AD2	R7	-0.411612
TL1	TD4	SS1	SocS1	AD2	R8	-0.378313
TL1	TD4	SS1	SocS1	AD2	R9	-0.369643
TL1	TD4	SS1	SocS1	AD3	R1	-0.343865
TL1	TD4	SS1	SocS1	AD3	R10	-0.421152
TL1	TD4	SS1	SocS1	AD3	R2	-0.451069
TL1	TD4	SS1	SocS1	AD3	R3	-0.391602
TL1	TD4	SS1	SocS1	AD3	R4	-0.368741
TL1	TD4	SS1	SocS1	AD3	R5	-0.424081
TL1	TD4	SS1	SocS1	AD3	R6	-0.388449
TL1	TD4	SS1	SocS1	AD3	R7	-0.428521
TL1	TD4	SS1	SocS1	AD3	R8	-0.434928
TL1	TD4	SS1	SocS1	AD3	R9	-0.414564
TL1	TD4	SS1	SocS1	AD4	R1	-0.415161
TL1	TD4	SS1	SocS1	AD4	R10	-0.449119
TL1	TD4	SS1	SocS1	AD4	R2	-0.38491
TL1	TD4	SS1	SocS1	AD4	R3	-0.395076
TL1	TD4	SS1	SocS1	AD4	R4	-0.427581
TL1	TD4	SS1	SocS1	AD4	R5	-0.443959
TL1	TD4	SS1	SocS1	AD4	R6	-0.34802
TL1	TD4	SS1	SocS1	AD4	R7	-0.401001
TL1	TD4	SS1	SocS1	AD4	R8	-0.415776
TL1	TD4	SS1	SocS1	AD4	R9	-0.379845
TL1	TD4	SS1	SocS2	AD1	R1	-0.236368
TL1	TD4	SS1	SocS2	AD1	R10	-0.443842
TL1	TD4	SS1	SocS2	AD1	R2	-0.421288
TL1	TD4	SS1	SocS2	AD1	R3	-0.400795
TL1	TD4	SS1	SocS2	AD1	R4	-0.22776
TL1	TD4	SS1	SocS2	AD1	R5	-0.067013
TL1	TD4	SS1	SocS2	AD1	R6	-0.415973
TL1	TD4	SS1	SocS2	AD1	R7	-0.509547
TL1	TD4	SS1	SocS2	AD1	R8	-0.363007
TL1	TD4	SS1	SocS2	AD1	R9	-0.365694
TL1	TD4	SS1	SocS2	AD2	R1	-0.386102
TL1	TD4	SS1	SocS2	AD2	R10	-0.364082
TL1	TD4	SS1	SocS2	AD2	R2	-0.488905
TL1	TD4	SS1	SocS2	AD2	R3	-0.546206
TL1	TD4	SS1	SocS2	AD2	R4	-0.508587
TL1	TD4	SS1	SocS2	AD2	R5	-0.45518
TL1	TD4	SS1	SocS2	AD2	R6	-0.398674
TL1	TD4	SS1	SocS2	AD2	R7	-0.471592
TL1	TD4	SS1	SocS2	AD2	R8	-0.328484
TL1	TD4	SS1	SocS2	AD2	R9	-0.245056
TL1	TD4	SS1	SocS2	AD3	R1	-0.388493
TL1	TD4	SS1	SocS2	AD3	R10	-0.405338
TL1	TD4	SS1	SocS2	AD3	R2	-0.499059
TL1	TD4	SS1	SocS2	AD3	R3	-0.391659
TL1	TD4	SS1	SocS2	AD3	R4	-0.443774
TL1	TD4	SS1	SocS2	AD3	R5	-0.405061
TL1	TD4	SS1	SocS2	AD3	R6	-0.468531
TL1	TD4	SS1	SocS2	AD3	R7	-0.532437
TL1	TD4	SS1	SocS2	AD3	R8	-0.457232
TL1	TD4	SS1	SocS2	AD3	R9	-0.562673
TL1	TD4	SS1	SocS2	AD4	R1	-0.586797
TL1	TD4	SS1	SocS2	AD4	R10	-0.363112
TL1	TD4	SS1	SocS2	AD4	R2	-0.566718
TL1	TD4	SS1	SocS2	AD4	R3	-0.458911
TL1	TD4	SS1	SocS2	AD4	R4	-0.501228
TL1	TD4	SS1	SocS2	AD4	R5	-0.347592
TL1	TD4	SS1	SocS2	AD4	R6	-0.363969
TL1	TD4	SS1	SocS2	AD4	R7	-0.413794
TL1	TD4	SS1	SocS2	AD4	R8	-0.476384
TL1	TD4	SS1	SocS2	AD4	R9	-0.325415
TL1	TD4	SS1	SocS3	AD1	R1	-0.308531
TL1	TD4	SS1	SocS3	AD1	R10	-0.341884
TL1	TD4	SS1	SocS3	AD1	R2	-0.33212
TL1	TD4	SS1	SocS3	AD1	R3	-0.282614
TL1	TD4	SS1	SocS3	AD1	R4	-0.355047
TL1	TD4	SS1	SocS3	AD1	R5	-0.365768
TL1	TD4	SS1	SocS3	AD1	R6	-0.249151
TL1	TD4	SS1	SocS3	AD1	R7	-0.356759
TL1	TD4	SS1	SocS3	AD1	R8	-0.387752
TL1	TD4	SS1	SocS3	AD1	R9	-0.285751
TL1	TD4	SS1	SocS3	AD2	R1	-0.291141
TL1	TD4	SS1	SocS3	AD2	R10	-0.271512
TL1	TD4	SS1	SocS3	AD2	R2	-0.322169
TL1	TD4	SS1	SocS3	AD2	R3	-0.332745
TL1	TD4	SS1	SocS3	AD2	R4	-0.320907
TL1	TD4	SS1	SocS3	AD2	R5	-0.362247
TL1	TD4	SS1	SocS3	AD2	R6	-0.394016
TL1	TD4	SS1	SocS3	AD2	R7	-0.284384
TL1	TD4	SS1	SocS3	AD2	R8	-0.373206
TL1	TD4	SS1	SocS3	AD2	R9	-0.384925
TL1	TD4	SS1	SocS3	AD3	R1	-0.215019
TL1	TD4	SS1	SocS3	AD3	R10	-0.283678
TL1	TD4	SS1	SocS3	AD3	R2	-0.303241
TL1	TD4	SS1	SocS3	AD3	R3	-0.289723
TL1	TD4	SS1	SocS3	AD3	R4	-0.359195
TL1	TD4	SS1	SocS3	AD3	R5	-0.290874
TL1	TD4	SS1	SocS3	AD3	R6	-0.330843
TL1	TD4	SS1	SocS3	AD3	R7	-0.314486
TL1	TD4	SS1	SocS3	AD3	R8	-0.316924
TL1	TD4	SS1	SocS3	AD3	R9	-0.316501
TL1	TD4	SS1	SocS3	AD4	R1	-0.262085
TL1	TD4	SS1	SocS3	AD4	R10	-0.286044
TL1	TD4	SS1	SocS3	AD4	R2	-0.309049
TL1	TD4	SS1	SocS3	AD4	R3	-0.329627
TL1	TD4	SS1	SocS3	AD4	R4	-0.318143
TL1	TD4	SS1	SocS3	AD4	R5	-0.313372
TL1	TD4	SS1	SocS3	AD4	R6	-0.305035
TL1	TD4	SS1	SocS3	AD4	R7	-0.31375
TL1	TD4	SS1	SocS3	AD4	R8	-0.294712
TL1	TD4	SS1	SocS3	AD4	R9	-0.285749
TL1	TD4	SS2	SocS1	AD1	R1	-0.487474
TL1	TD4	SS2	SocS1	AD1	R10	-0.557745
TL1	TD4	SS2	SocS1	AD1	R2	-0.530774
TL1	TD4	SS2	SocS1	AD1	R3	-0.35382
TL1	TD4	SS2	SocS1	AD1	R4	-0.248405
TL1	TD4	SS2	SocS1	AD1	R5	-0.498478
TL1	TD4	SS2	SocS1	AD1	R6	-0.326204
TL1	TD4	SS2	SocS1	AD1	R7	-0.453026
TL1	TD4	SS2	SocS1	AD1	R8	-0.423193
TL1	TD4	SS2	SocS1	AD1	R9	-0.391386
TL1	TD4	SS2	SocS1	AD2	R1	-0.448099
TL1	TD4	SS2	SocS1	AD2	R10	-0.437037
TL1	TD4	SS2	SocS1	AD2	R2	-0.391824
TL1	TD4	SS2	SocS1	AD2	R3	-0.402836
TL1	TD4	SS2	SocS1	AD2	R4	-0.473191
TL1	TD4	SS2	SocS1	AD2	R5	-0.458524
TL1	TD4	SS2	SocS1	AD2	R6	-0.493122
TL1	TD4	SS2	SocS1	AD2	R7	-0.523509
TL1	TD4	SS2	SocS1	AD2	R8	-0.510755
TL1	TD4	SS2	SocS1	AD2	R9	-0.536063
TL1	TD4	SS2	SocS1	AD3	R1	-0.401986
TL1	TD4	SS2	SocS1	AD3	R10	-0.472993
TL1	TD4	SS2	SocS1	AD3	R2	-0.419938
TL1	TD4	SS2	SocS1	AD3	R3	-0.372274
TL1	TD4	SS2	SocS1	AD3	R4	-0.468109
TL1	TD4	SS2	SocS1	AD3	R5	-0.502214
TL1	TD4	SS2	SocS1	AD3	R6	-0.456878
TL1	TD4	SS2	SocS1	AD3	R7	-0.360753
TL1	TD4	SS2	SocS1	AD3	R8	-0.460976
TL1	TD4	SS2	SocS1	AD3	R9	-0.389968
TL1	TD4	SS2	SocS1	AD4	R1	-0.49604
TL1	TD4	SS2	SocS1	AD4	R10	-0.452749
TL1	TD4	SS2	SocS1	AD4	R2	-0.448136
TL1	TD4	SS2	SocS1	AD4	R3	-0.426822
TL1	TD4	SS2	SocS1	AD4	R4	-0.384876
TL1	TD4	SS2	SocS1	AD4	R5	-0.460628
TL1	TD4	SS2	SocS1	AD4	R6	-0.392008
TL1	TD4	SS2	SocS1	AD4	R7	-0.409498
TL1	TD4	SS2	SocS1	AD4	R8	-0.367638
TL1	TD4	SS2	SocS1	AD4	R9	-0.469945
TL1	TD4	SS2	SocS2	AD1	R1	-0.491436
TL1	TD4	SS2	SocS2	AD1	R10	-0.331045
TL1	TD4	SS2	SocS2	AD1	R2	-0.606818
TL1	TD4	SS2	SocS2	AD1	R3	-0.179588
TL1	TD4	SS2	SocS2	AD1	R4	-0.519647
TL1	TD4	SS2	SocS2	AD1	R5	-0.850685
TL1	TD4	SS2	SocS2	AD1	R6	-0.372672
TL1	TD4	SS2	SocS2	AD1	R7	-0.427546
TL1	TD4	SS2	SocS2	AD1	R8	0.0785197
TL1	TD4	SS2	SocS2	AD1	R9	-0.459839
TL1	TD4	SS2	SocS2	AD2	R1	-0.545808
TL1	TD4	SS2	SocS2	AD2	R10	-0.422396
TL1	TD4	SS2	SocS2	AD2	R2	-0.588312
TL1	TD4	SS2	SocS2	AD2	R3	-0.553768
TL1	TD4	SS2	SocS2	AD2	R4	-0.491258
TL1	TD4	SS2	SocS2	AD2	R5	-0.582606
TL1	TD4	SS2	SocS2	AD2	R6	-0.725105
TL1	TD4	SS2	SocS2	AD2	R7	-0.64217
TL1	TD4	SS2	SocS2	AD2	R8	-0.556924
TL1	TD4	SS2	SocS2	AD2	R9	-0.601168
TL1	TD4	SS2	SocS2	AD3	R1	-0.578283
TL1	TD4	SS2	SocS2	AD3	R10	-0.44397
TL1	TD4	SS2	SocS2	AD3	R2	-0.618327
TL1	TD4	SS2	SocS2	AD3	R3	-0.388154
TL1	TD4	SS2	SocS2	AD3	R4	-0.531455
TL1	TD4	SS2	SocS2	AD3	R5	-0.551451
TL1	TD4	SS2	SocS2	AD3	R6	-0.479323
TL1	TD4	SS2	SocS2	AD3	R7	-0.38276
TL1	TD4	SS2	SocS2	AD3	R8	-0.600353
TL1	TD4	SS2	SocS2	AD3	R9	-0.548035
TL1	TD4	SS2	SocS2	AD4	R1	-0.5814
TL1	TD4	SS2	SocS2	AD4	R10	-0.686527
TL1	TD4	SS2	SocS2	AD4	R2	-0.45097
TL1	TD4	SS2	SocS2	AD4	R3	-0.423238
TL1	TD4	SS2	SocS2	AD4	R4	-0.362943
TL1	TD4	SS2	SocS2	AD4	R5	-0.541666
TL1	TD4	SS2	SocS2	AD4	R6	-0.58434
TL1	TD4	SS2	SocS2	AD4	R7	-0.627866
TL1	TD4	SS2	SocS2	AD4	R8	-0.586671
TL1	TD4	SS2	SocS2	AD4	R9	-0.418471
TL1	TD4	SS2	SocS3	AD1	R1	-0.271169
TL1	TD4	SS2	SocS3	AD1	R10	-0.412485
TL1	TD4	SS2	SocS3	AD1	R2	-0.38894
TL1	TD4	SS2	SocS3	AD1	R3	-0.252679
TL1	TD4	SS2	SocS3	AD1	R4	-0.40303
TL1	TD4	SS2	SocS3	AD1	R5	-0.385003
TL1	TD4	SS2	SocS3	AD1	R6	-0.436998
TL1	TD4	SS2	SocS3	AD1	R7	-0.329011
TL1	TD4	SS2	SocS3	AD1	R8	-0.320425
TL1	TD4	SS2	SocS3	AD1	R9	-0.47761
TL1	TD4	SS2	SocS3	AD2	R1	-0.272082
TL1	TD4	SS2	SocS3	AD2	R10	-0.367808
TL1	TD4	SS2	SocS3	AD2	R2	-0.361413
TL1	TD4	SS2	SocS3	AD2	R3	-0.337564
TL1	TD4	SS2	SocS3	AD2	R4	-0.457259
TL1	TD4	SS2	SocS3	AD2	R5	-0.270595
TL1	TD4	SS2	SocS3	AD2	R6	-0.383186
TL1	TD4	SS2	SocS3	AD2	R7	-0.295846
TL1	TD4	SS2	SocS3	AD2	R8	-0.266948
TL1	TD4	SS2	SocS3	AD2	R9	-0.311977
TL1	TD4	SS2	SocS3	AD3	R1	-0.30052
TL1	TD4	SS2	SocS3	AD3	R10	-0.328224
TL1	TD4	SS2	SocS3	AD3	R2	-0.253786
TL1	TD4	SS2	SocS3	AD3	R3	-0.347436
TL1	TD4	SS2	SocS3	AD3	R4	-0.365919
TL1	TD4	SS2	SocS3	AD3	R5	-0.353769
TL1	TD4	SS2	SocS3	AD3	R6	-0.295873
TL1	TD4	SS2	SocS3	AD3	R7	-0.272435
TL1	TD4	SS2	SocS3	AD3	R8	-0.289691
TL1	TD4	SS2	SocS3	AD3	R9	-0.217861
TL1	TD4	SS2	SocS3	AD4	R1	-0.32871
TL1	TD4	SS2	SocS3	AD4	R10	-0.303021
TL1	TD4	SS2	SocS3	AD4	R2	-0.322449
TL1	TD4	SS2	SocS3	AD4	R3	-0.328501
TL1	TD4	SS2	SocS3	AD4	R4	-0.310588
TL1	TD4	SS2	SocS3	AD4	R5	-0.328228
TL1	TD4	SS2	SocS3	AD4	R6	-0.309784
TL1	TD4	SS2	SocS3	AD4	R7	-0.342227
TL1	TD4	SS2	SocS3	AD4	R8	-0.25352
TL1	TD4	SS2	SocS3	AD4	R9	-0.359049
TL1	TD4	SS3	SocS1	AD1	R1	-0.440503
TL1	TD4	SS3	SocS1	AD1	R10	-0.666282
TL1	TD4	SS3	SocS1	AD1	R2	-0.510765
TL1	TD4	SS3	SocS1	AD1	R3	-0.686697
TL1	TD4	SS3	SocS1	AD1	R4	-0.670287
TL1	TD4	SS3	SocS1	AD1	R5	-0.666811
TL1	TD4	SS3	SocS1	AD1	R6	-0.582379
TL1	TD4	SS3	SocS1	AD1	R7	-0.525023
TL1	TD4	SS3	SocS1	AD1	R8	-0.444997
TL1	TD4	SS3	SocS1	AD1	R9	-0.724681
TL1	TD4	SS3	SocS1	AD2	R1	-0.534161
TL1	TD4	SS3	SocS1	AD2	R10	-0.435099
TL1	TD4	SS3	SocS1	AD2	R2	-0.520742
TL1	TD4	SS3	SocS1	AD2	R3	-0.484142
TL1	TD4	SS3	SocS1	AD2	R4	-0.555851
TL1	TD4	SS3	SocS1	AD2	R5	-0.698703
TL1	TD4	SS3	SocS1	AD2	R6	-0.565065
TL1	TD4	SS3	SocS1	AD2	R7	-0.526938
TL1	TD4	SS3	SocS1	AD2	R8	-0.52822
TL1	TD4	SS3	SocS1	AD2	R9	-0.60524
TL1	TD4	SS3	SocS1	AD3	R1	-0.538297
TL1	TD4	SS3	SocS1	AD3	R10	-0.489793
TL1	TD4	SS3	SocS1	AD3	R2	-0.468151
TL1	TD4	SS3	SocS1	AD3	R3	-0.501186
TL1	TD4	SS3	SocS1	AD3	R4	-0.460502
TL1	TD4	SS3	SocS1	AD3	R5	-0.588046
TL1	TD4	SS3	SocS1	AD3	R6	-0.590868
TL1	TD4	SS3	SocS1	AD3	R7	-0.565731
TL1	TD4	SS3	SocS1	AD3	R8	-0.509003
TL1	TD4	SS3	SocS1	AD3	R9	-0.547693
TL1	TD4	SS3	SocS1	AD4	R1	-0.456563
TL1	TD4	SS3	SocS1	AD4	R10	-0.488197
TL1	TD4	SS3	SocS1	AD4	R2	-0.501335
TL1	TD4	SS3	SocS1	AD4	R3	-0.515082
TL1	TD4	SS3	SocS1	AD4	R4	-0.511847
TL1	TD4	SS3	SocS1	AD4	R5	-0.434929
TL1	TD4	SS3	SocS1	AD4	R6	-0.512025
TL1	TD4	SS3	SocS1	AD4	R7	-0.50721
TL1	TD4	SS3	SocS1	AD4	R8	-0.511912
TL1	TD4	SS3	SocS1	AD4	R9	-0.479291
TL1	TD4	SS3	SocS2	AD1	R1	-0.731766
TL1	TD4	SS3	SocS2	AD1	R10	-0.775875
TL1	TD4	SS3	SocS2	AD1	R2	-0.679125
TL1	TD4	SS3	SocS2	AD1	R3	-0.582941
TL1	TD4	SS3	SocS2	AD1	R4	-0.568623
TL1	TD4	SS3	SocS2	AD1	R5	-0.702223
TL1	TD4	SS3	SocS2	AD1	R6	-0.469371
TL1	TD4	SS3	SocS2	AD1	R7	-0.575899
TL1	TD4	SS3	SocS2	AD1	R8	-0.335167
TL1	TD4	SS3	SocS2	AD1	R9	-0.390525
TL1	TD4	SS3	SocS2	AD2	R1	-0.652997
TL1	TD4	SS3	SocS2	AD2	R10	-0.806404
TL1	TD4	SS3	SocS2	AD2	R2	-0.784373
TL1	TD4	SS3	SocS2	AD2	R3	-0.761818
TL1	TD4	SS3	SocS2	AD2	R4	-0.584965
TL1	TD4	SS3	SocS2	AD2	R5	-0.655351
TL1	TD4	SS3	SocS2	AD2	R6	-0.923
TL1	TD4	SS3	SocS2	AD2	R7	-0.492258
TL1	TD4	SS3	SocS2	AD2	R8	-0.599221
TL1	TD4	SS3	SocS2	AD2	R9	-0.270217
TL1	TD4	SS3	SocS2	AD3	R1	-0.726166
TL1	TD4	SS3	SocS2	AD3	R10	-0.354718
TL1	TD4	SS3	SocS2	AD3	R2	-0.425911
TL1	TD4	SS3	SocS2	AD3	R3	-0.766737
TL1	TD4	SS3	SocS2	AD3	R4	-0.584743
TL1	TD4	SS3	SocS2	AD3	R5	-0.631105
TL1	TD4	SS3	SocS2	AD3	R6	-0.572465
TL1	TD4	SS3	SocS2	AD3	R7	-0.733892
TL1	TD4	SS3	SocS2	AD3	R8	-0.67251
TL1	TD4	SS3	SocS2	AD3	R9	-0.72339
TL1	TD4	SS3	SocS2	AD4	R1	-0.508673
TL1	TD4	SS3	SocS2	AD4	R10	-0.747346
TL1	TD4	SS3	SocS2	AD4	R2	-0.680197
TL1	TD4	SS3	SocS2	AD4	R3	-0.700022
TL1	TD4	SS3	SocS2	AD4	R4	-0.77118
TL1	TD4	SS3	SocS2	AD4	R5	-0.78747
TL1	TD4	SS3	SocS2	AD4	R6	-0.762952
TL1	TD4	SS3	SocS2	AD4	R7	-0.837493
TL1	TD4	SS3	SocS2	AD4	R8	-0.771473
TL1	TD4	SS3	SocS2	AD4	R9	-0.871937
TL1	TD4	SS3	SocS3	AD1	R1	-0.353877
TL1	TD4	SS3	SocS3	AD1	R10	-0.252564
TL1	TD4	SS3	SocS3	AD1	R2	-0.341345
TL1	TD4	SS3	SocS3	AD1	R3	-0.433634
TL1	TD4	SS3	SocS3	AD1	R4	-0.23874
TL1	TD4	SS3	SocS3	AD1	R5	-0.288144
TL1	TD4	SS3	SocS3	AD1	R6	-0.240584
TL1	TD4	SS3	SocS3	AD1	R7	-0.283501
TL1	TD4	SS3	SocS3	AD1	R8	-0.435385
TL1	TD4	SS3	SocS3	AD1	R9	-0.323962
TL1	TD4	SS3	SocS3	AD2	R1	-0.329454
TL1	TD4	SS3	SocS3	AD2	R10	-0.405625
TL1	TD4	SS3	SocS3	AD2	R2	-0.362837
TL1	TD4	SS3	SocS3	AD2	R3	-0.352778
TL1	TD4	SS3	SocS3	AD2	R4	-0.390527
TL1	TD4	SS3	SocS3	AD2	R5	-0.325337
TL1	TD4	SS3	SocS3	AD2	R6	-0.401514
TL1	TD4	SS3	SocS3	AD2	R7	-0.427629
TL1	TD4	SS3	SocS3	AD2	R8	-0.390271
TL1	TD4	SS3	SocS3	AD2	R9	-0.388366
TL1	TD4	SS3	SocS3	AD3	R1	-0.355
TL1	TD4	SS3	SocS3	AD3	R10	-0.315736
TL1	TD4	SS3	SocS3	AD3	R2	-0.295671
TL1	TD4	SS3	SocS3	AD3	R3	-0.363833
TL1	TD4	SS3	SocS3	AD3	R4	-0.335391
TL1	TD4	SS3	SocS3	AD3	R5	-0.377844
TL1	TD4	SS3	SocS3	AD3	R6	-0.375525
TL1	TD4	SS3	SocS3	AD3	R7	-0.354059
TL1	TD4	SS3	SocS3	AD3	R8	-0.363858
TL1	TD4	SS3	SocS3	AD3	R9	-0.337914
TL1	TD4	SS3	SocS3	AD4	R1	-0.317439
TL1	TD4	SS3	SocS3	AD4	R10	-0.334093
TL1	TD4	SS3	SocS3	AD4	R2	-0.381033
TL1	TD4	SS3	SocS3	AD4	R3	-0.352732
TL1	TD4	SS3	SocS3	AD4	R4	-0.399302
TL1	TD4	SS3	SocS3	AD4	R5	-0.333974
TL1	TD4	SS3	SocS3	AD4	R6	-0.365325
TL1	TD4	SS3	SocS3	AD4	R7	-0.381844
TL1	TD4	SS3	SocS3	AD4	R8	-0.308678
TL1	TD4	SS3	SocS3	AD4	R9	-0.353385
TL2	TD1	SS1	SocS1	AD1	R1	-0.459393
TL2	TD1	SS1	SocS1	AD1	R10	-0.293346
TL2	TD1	SS1	SocS1	AD1	R2	-0.320031
TL2	TD1	SS1	SocS1	AD1	R3	-0.367364
TL2	TD1	SS1	SocS1	AD1	R4	-0.336434
TL2	TD1	SS1	SocS1	AD1	R5	-0.504913
TL2	TD1	SS1	SocS1	AD1	R6	-0.5356
TL2	TD1	SS1	SocS1	AD1	R7	-0.417599
TL2	TD1	SS1	SocS1	AD1	R8	-0.346171
TL2	TD1	SS1	SocS1	AD1	R9	-0.404372
TL2	TD1	SS1	SocS1	AD2	R1	-0.314086
TL2	TD1	SS1	SocS1	AD2	R10	-0.348457
TL2	TD1	SS1	SocS1	AD2	R2	-0.350406
TL2	TD1	SS1	SocS1	AD2	R3	-0.496689
TL2	TD1	SS1	SocS1	AD2	R4	-0.434694
TL2	TD1	SS1	SocS1	AD2	R5	-0.411053
TL2	TD1	SS1	SocS1	AD2	R6	-0.348148
TL2	TD1	SS1	SocS1	AD2	R7	-0.385638
TL2	TD1	SS1	SocS1	AD2	R8	-0.353313
TL2	TD1	SS1	SocS1	AD2	R9	-0.339818
TL2	TD1	SS1	SocS1	AD3	R1	-0.336553
TL2	TD1	SS1	SocS1	AD3	R10	-0.402689
TL2	TD1	SS1	SocS1	AD3	R2	-0.221487
TL2	TD1	SS1	SocS1	AD3	R3	-0.228073
TL2	TD1	SS1	SocS1	AD3	R4	-0.350026
TL2	TD1	SS1	SocS1	AD3	R5	-0.212559
TL2	TD1	SS1	SocS1	AD3	R6	-0.298794
TL2	TD1	SS1	SocS1	AD3	R7	-0.267376
TL2	TD1	SS1	SocS1	AD3	R8	-0.361125
TL2	TD1	SS1	SocS1	AD3	R9	-0.393746
TL2	TD1	SS1	SocS1	AD4	R1	-0.263727
TL2	TD1	SS1	SocS1	AD4	R10	-0.293963
TL2	TD1	SS1	SocS1	AD4	R2	-0.314619
TL2	TD1	SS1	SocS1	AD4	R3	-0.309991
TL2	TD1	SS1	SocS1	AD4	R4	-0.443005
TL2	TD1	SS1	SocS1	AD4	R5	-0.33926
TL2	TD1	SS1	SocS1	AD4	R6	-0.267957
TL2	TD1	SS1	SocS1	AD4	R7	-0.159792
TL2	TD1	SS1	SocS1	AD4	R8	-0.340388
TL2	TD1	SS1	SocS1	AD4	R9	-0.297801
TL2	TD1	SS1	SocS2	AD1	R1	-0.434299
TL2	TD1	SS1	SocS2	AD1	R10	-0.0928801
TL2	TD1	SS1	SocS2	AD1	R2	-0.326359
TL2	TD1	SS1	SocS2	AD1	R3	-0.0414677
TL2	TD1	SS1	SocS2	AD1	R4	0.255777
TL2	TD1	SS1	SocS2	AD1	R5	-0.283614
TL2	TD1	SS1	SocS2	AD1	R6	-0.520329
TL2	TD1	SS1	SocS2	AD1	R7	-0.418389
TL2	TD1	SS1	SocS2	AD1	R8	-0.255585
TL2	TD1	SS1	SocS2	AD1	R9	-0.451379
TL2	TD1	SS1	SocS2	AD2	R1	-0.500061
TL2	TD1	SS1	SocS2	AD2	R10	-0.414586
TL2	TD1	SS1	SocS2	AD2	R2	-0.447277
TL2	TD1	SS1	SocS2	AD2	R3	-0.188625
TL2	TD1	SS1	SocS2	AD2	R4	-0.301242
TL2	TD1	SS1	SocS2	AD2	R5	-0.352943
TL2	TD1	SS1	SocS2	AD2	R6	-0.382486
TL2	TD1	SS1	SocS2	AD2	R7	-0.0259211
TL2	TD1	SS1	SocS2	AD2	R8	-0.509173
TL2	TD1	SS1	SocS2	AD2	R9	-0.0634512
TL2	TD1	SS1	SocS2	AD3	R1	-0.25736
TL2	TD1	SS1	SocS2	AD3	R10	-0.381545
TL2	TD1	SS1	SocS2	AD3	R2	-0.313321
TL2	TD1	SS1	SocS2	AD3	R3	-0.302049
TL2	TD1	SS1	SocS2	AD3	R4	-0.528247
TL2	TD1	SS1	SocS2	AD3	R5	-0.238035
TL2	TD1	SS1	SocS2	AD3	R6	-0.115886
TL2	TD1	SS1	SocS2	AD3	R7	-0.341412
TL2	TD1	SS1	SocS2	AD3	R8	-0.29187
TL2	TD1	SS1	SocS2	AD3	R9	-0.410635
TL2	TD1	SS1	SocS2	AD4	R1	-0.380708
TL2	TD1	SS1	SocS2	AD4	R10	-0.445358
TL2	TD1	SS1	SocS2	AD4	R2	-0.444415
TL2	TD1	SS1	SocS2	AD4	R3	-0.233448
TL2	TD1	SS1	SocS2	AD4	R4	-0.438789
TL2	TD1	SS1	SocS2	AD4	R5	-0.192922
TL2	TD1	SS1	SocS2	AD4	R6	-0.30786
TL2	TD1	SS1	SocS2	AD4	R7	-0.349979
TL2	TD1	SS1	SocS2	AD4	R8	-0.362767
TL2	TD1	SS1	SocS2	AD4	R9	-0.282966
TL2	TD1	SS1	SocS3	AD1	R1	-0.107636
TL2	TD1	SS1	SocS3	AD1	R10	-0.502382
TL2	TD1	SS1	SocS3	AD1	R2	-0.287407
TL2	TD1	SS1	SocS3	AD1	R3	-0.350804
TL2	TD1	SS1	SocS3	AD1	R4	-0.156316
TL2	TD1	SS1	SocS3	AD1	R5	-0.216517
TL2	TD1	SS1	SocS3	AD1	R6	-0.242844
TL2	TD1	SS1	SocS3	AD1	R7	-0.372922
TL2	TD1	SS1	SocS3	AD1	R8	-0.216403
TL2	TD1	SS1	SocS3	AD1	R9	-0.225076
TL2	TD1	SS1	SocS3	AD2	R1	-0.256743
TL2	TD1	SS1	SocS3	AD2	R10	-0.203613
TL2	TD1	SS1	SocS3	AD2	R2	-0.173412
TL2	TD1	SS1	SocS3	AD2	R3	-0.33549
TL2	TD1	SS1	SocS3	AD2	R4	-0.133414
TL2	TD1	SS1	SocS3	AD2	R5	-0.138667
TL2	TD1	SS1	SocS3	AD2	R6	0.158463
TL2	TD1	SS1	SocS3	AD2	R7	-0.271278
TL2	TD1	SS1	SocS3	AD2	R8	-0.143972
TL2	TD1	SS1	SocS3	AD2	R9	-0.269472
TL2	TD1	SS1	SocS3	AD3	R1	0.0178932
TL2	TD1	SS1	SocS3	AD3	R10	-0.248966
TL2	TD1	SS1	SocS3	AD3	R2	-0.130724
TL2	TD1	SS1	SocS3	AD3	R3	-0.296907
TL2	TD1	SS1	SocS3	AD3	R4	-0.123438
TL2	TD1	SS1	SocS3	AD3	R5	-0.225778
TL2	TD1	SS1	SocS3	AD3	R6	-0.162919
TL2	TD1	SS1	SocS3	AD3	R7	-0.0902447
TL2	TD1	SS1	SocS3	AD3	R8	-0.162767
TL2	TD1	SS1	SocS3	AD3	R9	-0.0881711
TL2	TD1	SS1	SocS3	AD4	R1	-0.0931582
TL2	TD1	SS1	SocS3	AD4	R10	-0.0196044
TL2	TD1	SS1	SocS3	AD4	R2	-0.00313721
TL2	TD1	SS1	SocS3	AD4	R3	-0.0402021
TL2	TD1	SS1	SocS3	AD4	R4	-0.134109
TL2	TD1	SS1	SocS3	AD4	R5	-0.0923749
TL2	TD1	SS1	SocS3	AD4	R6	-0.0674236
TL2	TD1	SS1	SocS3	AD4	R7	-0.163309
TL2	TD1	SS1	SocS3	AD4	R8	-0.0571619
TL2	TD1	SS1	SocS3	AD4	R9	-0.198908
TL2	TD1	SS2	SocS1	AD1	R1	0.0129391
TL2	TD1	SS2	SocS1	AD1	R10	-0.0689592
TL2	TD1	SS2	SocS1	AD1	R2	-0.119617
TL2	TD1	SS2	SocS1	AD1	R3	-0.268003
TL2	TD1	SS2	SocS1	AD1	R4	-0.210884
TL2	TD1	SS2	SocS1	AD1	R5	-0.397166
TL2	TD1	SS2	SocS1	AD1	R6	-0.243771
TL2	TD1	SS2	SocS1	AD1	R7	-0.214355
TL2	TD1	SS2	SocS1	AD1	R8	-0.273028
TL2	TD1	SS2	SocS1	AD1	R9	-0.133124
TL2	TD1	SS2	SocS1	AD2	R1	-0.37302
TL2	TD1	SS2	SocS1	AD2	R10	-0.209749
TL2	TD1	SS2	SocS1	AD2	R2	-0.296058
TL2	TD1	SS2	SocS1	AD2	R3	-0.362267
TL2	TD1	SS2	SocS1	AD2	R4	-0.460357
TL2	TD1	SS2	SocS1	AD2	R5	-0.321027
TL2	TD1	SS2	SocS1	AD2	R6	-0.275357
TL2	TD1	SS2	SocS1	AD2	R7	-0.273087
TL2	TD1	SS2	SocS1	AD2	R8	-0.31186
TL2	TD1	SS2	SocS1	AD2	R9	-0.287333
TL2	TD1	SS2	SocS1	AD3	R1	-0.298775
TL2	TD1	SS2	SocS1	AD3	R10	-0.134537
TL2	TD1	SS2	SocS1	AD3	R2	-0.252847
TL2	TD1	SS2	SocS1	AD3	R3	-0.26068
TL2	TD1	SS2	SocS1	AD3	R4	-0.131173
TL2	TD1	SS2	SocS1	AD3	R5	-0.214595
TL2	TD1	SS2	SocS1	AD3	R6	-0.160903
TL2	TD1	SS2	SocS1	AD3	R7	-0.258761
TL2	TD1	SS2	SocS1	AD3	R8	-0.25707
TL2	TD1	SS2	SocS1	AD3	R9	-0.131879
TL2	TD1	SS2	SocS1	AD4	R1	-0.245838
TL2	TD1	SS2	SocS1	AD4	R10	-0.122436
TL2	TD1	SS2	SocS1	AD4	R2	-0.245139
TL2	TD1	SS2	SocS1	AD4	R3	-0.116366
TL2	TD1	SS2	SocS1	AD4	R4	-0.202095
TL2	TD1	SS2	SocS1	AD4	R5	-0.12856
TL2	TD1	SS2	SocS1	AD4	R6	-0.245175
TL2	TD1	SS2	SocS1	AD4	R7	-0.0737396
TL2	TD1	SS2	SocS1	AD4	R8	-0.185064
TL2	TD1	SS2	SocS1	AD4	R9	-0.223314
TL2	TD1	SS2	SocS2	AD1	R1	-0.415993
TL2	TD1	SS2	SocS2	AD1	R10	-0.201389
TL2	TD1	SS2	SocS2	AD1	R2	-0.173783
TL2	TD1	SS2	SocS2	AD1	R3	-0.18522
TL2	TD1	SS2	SocS2	AD1	R4	-0.193433
TL2	TD1	SS2	SocS2	AD1	R5	-0.00760032
TL2	TD1	SS2	SocS2	AD1	R6	-0.324538
TL2	TD1	SS2	SocS2	AD1	R7	-0.431156
TL2	TD1	SS2	SocS2	AD1	R8	-0.552171
TL2	TD1	SS2	SocS2	AD1	R9	-0.424632
TL2	TD1	SS2	SocS2	AD2	R1	-0.298114
TL2	TD1	SS2	SocS2	AD2	R10	0.0905736
TL2	TD1	SS2	SocS2	AD2	R2	-0.393838
TL2	TD1	SS2	SocS2	AD2	R3	-0.260354
TL2	TD1	SS2	SocS2	AD2	R4	-0.178073
TL2	TD1	SS2	SocS2	AD2	R5	0.195685
TL2	TD1	SS2	SocS2	AD2	R6	-0.203743
TL2	TD1	SS2	SocS2	AD2	R7	-0.117101
TL2	TD1	SS2	SocS2	AD2	R8	-0.387442
TL2	TD1	SS2	SocS2	AD2	R9	-0.315603
TL2	TD1	SS2	SocS2	AD3	R1	-0.289674
TL2	TD1	SS2	SocS2	AD3	R10	-0.262185
TL2	TD1	SS2	SocS2	AD3	R2	-0.143399
TL2	TD1	SS2	SocS2	AD3	R3	-0.378119
TL2	TD1	SS2	SocS2	AD3	R4	-0.167955
TL2	TD1	SS2	SocS2	AD3	R5	-0.239281
TL2	TD1	SS2	SocS2	AD3	R6	-0.248288
TL2	TD1	SS2	SocS2	AD3	R7	-0.163867
TL2	TD1	SS2	SocS2	AD3	R8	-0.302721
TL2	TD1	SS2	SocS2	AD3	R9	-0.141003
TL2	TD1	SS2	SocS2	AD4	R1	-0.291912
TL2	TD1	SS2	SocS2	AD4	R10	-0.33293
TL2	TD1	SS2	SocS2	AD4	R2	-0.372114
TL2	TD1	SS2	SocS2	AD4	R3	-0.534103
TL2	TD1	SS2	SocS2	AD4	R4	-0.306286
TL2	TD1	SS2	SocS2	AD4	R5	-0.111359
TL2	TD1	SS2	SocS2	AD4	R6	-0.161154
TL2	TD1	SS2	SocS2	AD4	R7	-0.0275636
TL2	TD1	SS2	SocS2	AD4	R8	-0.317546
TL2	TD1	SS2	SocS2	AD4	R9	-0.283909
TL2	TD1	SS2	SocS3	AD1	R1	-0.0990174
TL2	TD1	SS2	SocS3	AD1	R10	-0.205504
TL2	TD1	SS2	SocS3	AD1	R2	-0.116971
TL2	TD1	SS2	SocS3	AD1	R3	-0.163156
TL2	TD1	SS2	SocS3	AD1	R4	-0.244327
TL2	TD1	SS2	SocS3	AD1	R5	0.166421
TL2	TD1	SS2	SocS3	AD1	R6	-0.229681
TL2	TD1	SS2	SocS3	AD1	R7	-0.105374
TL2	TD1	SS2	SocS3	AD1	R8	-0.339045
TL2	TD1	SS2	SocS3	AD1	R9	-0.087287
TL2	TD1	SS2	SocS3	AD2	R1	-0.201766
TL2	TD1	SS2	SocS3	AD2	R10	-0.0347587
TL2	TD1	SS2	SocS3	AD2	R2	-0.136215
TL2	TD1	SS2	SocS3	AD2	R3	-0.220478
TL2	TD1	SS2	SocS3	AD2	R4	-0.0255378
TL2	TD1	SS2	SocS3	AD2	R5	-0.146994
TL2	TD1	SS2	SocS3	AD2	R6	-0.265907
TL2	TD1	SS2	SocS3	AD2	R7	-0.130949
TL2	TD1	SS2	SocS3	AD2	R8	-0.165687
TL2	TD1	SS2	SocS3	AD2	R9	-0.0939725
TL2	TD1	SS2	SocS3	AD3	R1	-0.234144
TL2	TD1	SS2	SocS3	AD3	R10	-0.177107
TL2	TD1	SS2	SocS3	AD3	R2	-0.0924344
TL2	TD1	SS2	SocS3	AD3	R3	-0.120426
TL2	TD1	SS2	SocS3	AD3	R4	-0.0663586
TL2	TD1	SS2	SocS3	AD3	R5	-0.124046
TL2	TD1	SS2	SocS3	AD3	R6	-0.106145
TL2	TD1	SS2	SocS3	AD3	R7	-0.137204
TL2	TD1	SS2	SocS3	AD3	R8	-0.278103
TL2	TD1	SS2	SocS3	AD3	R9	-0.0114667
TL2	TD1	SS2	SocS3	AD4	R1	-0.0534808
TL2	TD1	SS2	SocS3	AD4	R10	0.0582417
TL2	TD1	SS2	SocS3	AD4	R2	-0.194855
TL2	TD1	SS2	SocS3	AD4	R3	-0.0352269
TL2	TD1	SS2	SocS3	AD4	R4	-0.148275
TL2	TD1	SS2	SocS3	AD4	R5	-0.0788608
TL2	TD1	SS2	SocS3	AD4	R6	-0.180284
TL2	TD1	SS2	SocS3	AD4	R7	-0.0864836
TL2	TD1	SS2	SocS3	AD4	R8	-0.168909
TL2	TD1	SS2	SocS3	AD4	R9	-0.123428
TL2	TD1	SS3	SocS1	AD1	R1	-0.239607
TL2	TD1	SS3	SocS1	AD1	R10	-0.272716
TL2	TD1	SS3	SocS1	AD1	R2	-0.226312
TL2	TD1	SS3	SocS1	AD1	R3	-0.0196352
TL2	TD1	SS3	SocS1	AD1	R4	-0.210495
TL2	TD1	SS3	SocS1	AD1	R5	-0.0330424
TL2	TD1	SS3	SocS1	AD1	R6	0.0325397
TL2	TD1	SS3	SocS1	AD1	R7	-0.299676
TL2	TD1	SS3	SocS1	AD1	R8	-0.266556
TL2	TD1	SS3	SocS1	AD1	R9	-0.327914
TL2	TD1	SS3	SocS1	AD2	R1	-0.323355
TL2	TD1	SS3	SocS1	AD2	R10	-0.149061
TL2	TD1	SS3	SocS1	AD2	R2	-0.101013
TL2	TD1	SS3	SocS1	AD2	R3	-0.0872248
TL2	TD1	SS3	SocS1	AD2	R4	-0.070631
TL2	TD1	SS3	SocS1	AD2	R5	-0.0938028
TL2	TD1	SS3	SocS1	AD2	R6	-0.0672922
TL2	TD1	SS3	SocS1	AD2	R7	-0.140366
TL2	TD1	SS3	SocS1	AD2	R8	-0.0976166
TL2	TD1	SS3	SocS1	AD2	R9	-0.0514088
TL2	TD1	SS3	SocS1	AD3	R1	-0.175523
TL2	TD1	SS3	SocS1	AD3	R10	-0.137347
TL2	TD1	SS3	SocS1	AD3	R2	-0.187901
TL2	TD1	SS3	SocS1	AD3	R3	-0.179505
TL2	TD1	SS3	SocS1	AD3	R4	-0.135208
TL2	TD1	SS3	SocS1	AD3	R5	-0.162429
TL2	TD1	SS3	SocS1	AD3	R6	-0.0957654
TL2	TD1	SS3	SocS1	AD3	R7	-0.143899
TL2	TD1	SS3	SocS1	AD3	R8	-0.127633
TL2	TD1	SS3	SocS1	AD3	R9	-0.124278
TL2	TD1	SS3	SocS1	AD4	R1	-0.169052
TL2	TD1	SS3	SocS1	AD4	R10	-0.0796582
TL2	TD1	SS3	SocS1	AD4	R2	-0.103633
TL2	TD1	SS3	SocS1	AD4	R3	-0.0218869
TL2	TD1	SS3	SocS1	AD4	R4	-0.223519
TL2	TD1	SS3	SocS1	AD4	R5	-0.06654
TL2	TD1	SS3	SocS1	AD4	R6	-0.118244
TL2	TD1	SS3	SocS1	AD4	R7	-0.144
TL2	TD1	SS3	SocS1	AD4	R8	-0.117916
TL2	TD1	SS3	SocS1	AD4	R9	-0.162861
TL2	TD1	SS3	SocS2	AD1	R1	0.0100812
TL2	TD1	SS3	SocS2	AD1	R10	0.08496
TL2	TD1	SS3	SocS2	AD1	R2	-0.442143
TL2	TD1	SS3	SocS2	AD1	R3	-0.305592
TL2	TD1	SS3	SocS2	AD1	R4	-0.132159
TL2	TD1	SS3	SocS2	AD1	R5	0.149688
TL2	TD1	SS3	SocS2	AD1	R6	-0.361083
TL2	TD1	SS3	SocS2	AD1	R7	-0.220525
TL2	TD1	SS3	SocS2	AD1	R8	-0.0104425
TL2	TD1	SS3	SocS2	AD1	R9	-0.19695
TL2	TD1	SS3	SocS2	AD2	R1	-0.229035
TL2	TD1	SS3	SocS2	AD2	R10	-0.302228
TL2	TD1	SS3	SocS2	AD2	R2	-0.0554734
TL2	TD1	SS3	SocS2	AD2	R3	-0.292108
TL2	TD1	SS3	SocS2	AD2	R4	-0.185504
TL2	TD1	SS3	SocS2	AD2	R5	-0.0477237
TL2	TD1	SS3	SocS2	AD2	R6	-0.312115
TL2	TD1	SS3	SocS2	AD2	R7	-0.264983
TL2	TD1	SS3	SocS2	AD2	R8	0.0459537
TL2	TD1	SS3	SocS2	AD2	R9	-0.199557
TL2	TD1	SS3	SocS2	AD3	R1	0.0389651
TL2	TD1	SS3	SocS2	AD3	R10	-0.302564
TL2	TD1	SS3	SocS2	AD3	R2	-0.0380289
TL2	TD1	SS3	SocS2	AD3	R3	-0.408336
TL2	TD1	SS3	SocS2	AD3	R4	-0.0260142
TL2	TD1	SS3	SocS2	AD3	R5	-0.221375
TL2	TD1	SS3	SocS2	AD3	R6	-0.190157
TL2	TD1	SS3	SocS2	AD3	R7	-0.360068
TL2	TD1	SS3	SocS2	AD3	R8	-0.344396
TL2	TD1	SS3	SocS2	AD3	R9	-0.246106
TL2	TD1	SS3	SocS2	AD4	R1	-0.122898
TL2	TD1	SS3	SocS2	AD4	R10	-0.276712
TL2	TD1	SS3	SocS2	AD4	R2	-0.254944
TL2	TD1	SS3	SocS2	AD4	R3	-0.17971
TL2	TD1	SS3	SocS2	AD4	R4	-0.158461
TL2	TD1	SS3	SocS2	AD4	R5	-0.316145
TL2	TD1	SS3	SocS2	AD4	R6	-0.317752
TL2	TD1	SS3	SocS2	AD4	R7	-0.217483
TL2	TD1	SS3	SocS2	AD4	R8	-0.162318
TL2	TD1	SS3	SocS2	AD4	R9	-0.233961
TL2	TD1	SS3	SocS3	AD1	R1	0.240493
TL2	TD1	SS3	SocS3	AD1	R10	0.0109379
TL2	TD1	SS3	SocS3	AD1	R2	-0.0563203
TL2	TD1	SS3	SocS3	AD1	R3	-0.103873
TL2	TD1	SS3	SocS3	AD1	R4	-0.118619
TL2	TD1	SS3	SocS3	AD1	R5	-0.0416203
TL2	TD1	SS3	SocS3	AD1	R6	-0.0904228
TL2	TD1	SS3	SocS3	AD1	R7	-0.254151
TL2	TD1	SS3	SocS3	AD1	R8	-0.144941
TL2	TD1	SS3	SocS3	AD1	R9	-0.139568
TL2	TD1	SS3	SocS3	AD2	R1	-0.13902
TL2	TD1	SS3	SocS3	AD2	R10	-0.13006
TL2	TD1	SS3	SocS3	AD2	R2	-0.15007
TL2	TD1	SS3	SocS3	AD2	R3	-0.187275
TL2	TD1	SS3	SocS3	AD2	R4	-0.101956
TL2	TD1	SS3	SocS3	AD2	R5	-0.167192
TL2	TD1	SS3	SocS3	AD2	R6	-0.179712
TL2	TD1	SS3	SocS3	AD2	R7	-0.275866
TL2	TD1	SS3	SocS3	AD2	R8	-0.139274
TL2	TD1	SS3	SocS3	AD2	R9	-0.0757191
TL2	TD1	SS3	SocS3	AD3	R1	-0.136035
TL2	TD1	SS3	SocS3	AD3	R10	-0.173344
TL2	TD1	SS3	SocS3	AD3	R2	-0.139674
TL2	TD1	SS3	SocS3	AD3	R3	-0.120023
TL2	TD1	SS3	SocS3	AD3	R4	-0.0636936
TL2	TD1	SS3	SocS3	AD3	R5	-0.116258
TL2	TD1	SS3	SocS3	AD3	R6	-0.0513135
TL2	TD1	SS3	SocS3	AD3	R7	-0.118495
TL2	TD1	SS3	SocS3	AD3	R8	-0.139676
TL2	TD1	SS3	SocS3	AD3	R9	-0.158234
TL2	TD1	SS3	SocS3	AD4	R1	-0.0984219
TL2	TD1	SS3	SocS3	AD4	R10	-0.00672666
TL2	TD1	SS3	SocS3	AD4	R2	-0.167156
TL2	TD1	SS3	SocS3	AD4	R3	-0.159357
TL2	TD1	SS3	SocS3	AD4	R4	-0.153473
TL2	TD1	SS3	SocS3	AD4	R5	-0.126513
TL2	TD1	SS3	SocS3	AD4	R6	-0.135879
TL2	TD1	SS3	SocS3	AD4	R7	-0.124312
TL2	TD1	SS3	SocS3	AD4	R8	-0.17849
TL2	TD1	SS3	SocS3	AD4	R9	-0.109594
TL2	TD2	SS1	SocS1	AD1	R1	-0.0765695
TL2	TD2	SS1	SocS1	AD1	R10	-0.109754
TL2	TD2	SS1	SocS1	AD1	R2	-0.0810729
TL2	TD2	SS1	SocS1	AD1	R3	-0.0779417
TL2	TD2	SS1	SocS1	AD1	R4	-0.226381
TL2	TD2	SS1	SocS1	AD1	R5	-0.129155
TL2	TD2	SS1	SocS1	AD1	R6	-0.107399
TL2	TD2	SS1	SocS1	AD1	R7	-0.100406
TL2	TD2	SS1	SocS1	AD1	R8	-0.0203149
TL2	TD2	SS1	SocS1	AD1	R9	-0.121256
TL2	TD2	SS1	SocS1	AD2	R1	-0.149304
TL2	TD2	SS1	SocS1	AD2	R10	-0.0824684
TL2	TD2	SS1	SocS1	AD2	R2	-0.104326
TL2	TD2	SS1	SocS1	AD2	R3	-0.0661746
TL2	TD2	SS1	SocS1	AD2	R4	-0.0150024
TL2	TD2	SS1	SocS1	AD2	R5	-0.0810725
TL2	TD2	SS1	SocS1	AD2	R6	-0.0792824
TL2	TD2	SS1	SocS1	AD2	R7	-0.182061
TL2	TD2	SS1	SocS1	AD2	R8	-0.131369
TL2	TD2	SS1	SocS1	AD2	R9	-0.157523
TL2	TD2	SS1	SocS1	AD3	R1	-0.0731302
TL2	TD2	SS1	SocS1	AD3	R10	-0.0841171
TL2	TD2	SS1	SocS1	AD3	R2	-0.0457788
TL2	TD2	SS1	SocS1	AD3	R3	-0.0346313
TL2	TD2	SS1	SocS1	AD3	R4	-0.078932
TL2	TD2	SS1	SocS1	AD3	R5	0.0175873
TL2	TD2	SS1	SocS1	AD3	R6	-0.0708765
TL2	TD2	SS1	SocS1	AD3	R7	-0.0849952
TL2	TD2	SS1	SocS1	AD3	R8	-0.0181101
TL2	TD2	SS1	SocS1	AD3	R9	-0.0515745
TL2	TD2	SS1	SocS1	AD4	R1	-0.0341723
TL2	TD2	SS1	SocS1	AD4	R10	-0.0491333
TL2	TD2	SS1	SocS1	AD4	R2	0.0238301
TL2	TD2	SS1	SocS1	AD4	R3	-0.0477584
TL2	TD2	SS1	SocS1	AD4	R4	-0.0672604
TL2	TD2	SS1	SocS1	AD4	R5	0.0403749
TL2	TD2	SS1	SocS1	AD4	R6	-0.018615
TL2	TD2	SS1	SocS1	AD4	R7	-0.11454
TL2	TD2	SS1	SocS1	AD4	R8	-0.0879125
TL2	TD2	SS1	SocS1	AD4	R9	-0.108412
TL2	TD2	SS1	SocS2	AD1	R1	-0.0709487
TL2	TD2	SS1	SocS2	AD1	R10	-0.0214973
TL2	TD2	SS1	SocS2	AD1	R2	-0.0321006
TL2	TD2	SS1	SocS2	AD1	R3	0.0319962
TL2	TD2	SS1	SocS2	AD1	R4	-0.0818306
TL2	TD2	SS1	SocS2	AD1	R5	-0.0619924
TL2	TD2	SS1	SocS2	AD1	R6	0.0611155
TL2	TD2	SS1	SocS2	AD1	R7	-0.0408906
TL2	TD2	SS1	SocS2	AD1	R8	-0.105619
TL2	TD2	SS1	SocS2	AD1	R9	-0.150582
TL2	TD2	SS1	SocS2	AD2	R1	-0.0609216
TL2	TD2	SS1	SocS2	AD2	R10	0.115214
TL2	TD2	SS1	SocS2	AD2	R2	-0.119875
TL2	TD2	SS1	SocS2	AD2	R3	0.113654
TL2	TD2	SS1	SocS2	AD2	R4	-0.00117931
TL2	TD2	SS1	SocS2	AD2	R5	-0.0688204
TL2	TD2	SS1	SocS2	AD2	R6	0.0759965
TL2	TD2	SS1	SocS2	AD2	R7	-0.0771341
TL2	TD2	SS1	SocS2	AD2	R8	-0.116629
TL2	TD2	SS1	SocS2	AD2	R9	-0.162031
TL2	TD2	SS1	SocS2	AD3	R1	0.288385
TL2	TD2	SS1	SocS2	AD3	R10	-0.0998445
TL2	TD2	SS1	SocS2	AD3	R2	-0.120025
TL2	TD2	SS1	SocS2	AD3	R3	0.0187355
TL2	TD2	SS1	SocS2	AD3	R4	0.0475138
TL2	TD2	SS1	SocS2	AD3	R5	-0.0911737
TL2	TD2	SS1	SocS2	AD3	R6	-0.0902014
TL2	TD2	SS1	SocS2	AD3	R7	-0.0468621
TL2	TD2	SS1	SocS2	AD3	R8	-0.173681
TL2	TD2	SS1	SocS2	AD3	R9	-0.065021
TL2	TD2	SS1	SocS2	AD4	R1	-0.154891
TL2	TD2	SS1	SocS2	AD4	R10	-0.126321
TL2	TD2	SS1	SocS2	AD4	R2	0.107985
TL2	TD2	SS1	SocS2	AD4	R3	-0.0576722
TL2	TD2	SS1	SocS2	AD4	R4	-0.0984894
TL2	TD2	SS1	SocS2	AD4	R5	0.113983
TL2	TD2	SS1	SocS2	AD4	R6	-0.113276
TL2	TD2	SS1	SocS2	AD4	R7	-0.180894
TL2	TD2	SS1	SocS2	AD4	R8	-0.159827
TL2	TD2	SS1	SocS2	AD4	R9	0.0263157
TL2	TD2	SS1	SocS3	AD1	R1	-0.00254758
TL2	TD2	SS1	SocS3	AD1	R10	-0.0137884
TL2	TD2	SS1	SocS3	AD1	R2	-0.0659417
TL2	TD2	SS1	SocS3	AD1	R3	-0.0310212
TL2	TD2	SS1	SocS3	AD1	R4	0.00578127
TL2	TD2	SS1	SocS3	AD1	R5	-0.0936796
TL2	TD2	SS1	SocS3	AD1	R6	-0.0228229
TL2	TD2	SS1	SocS3	AD1	R7	-0.00332913
TL2	TD2	SS1	SocS3	AD1	R8	-0.0190069
TL2	TD2	SS1	SocS3	AD1	R9	-0.063937
TL2	TD2	SS1	SocS3	AD2	R1	-0.0662058
TL2	TD2	SS1	SocS3	AD2	R10	0.0482884
TL2	TD2	SS1	SocS3	AD2	R2	-0.0539957
TL2	TD2	SS1	SocS3	AD2	R3	-0.0229974
TL2	TD2	SS1	SocS3	AD2	R4	-0.0197745
TL2	TD2	SS1	SocS3	AD2	R5	-0.0592586
TL2	TD2	SS1	SocS3	AD2	R6	-0.0263121
TL2	TD2	SS1	SocS3	AD2	R7	0.0173055
TL2	TD2	SS1	SocS3	AD2	R8	-0.0691748
TL2	TD2	SS1	SocS3	AD2	R9	0.0146401
TL2	TD2	SS1	SocS3	AD3	R1	-0.0487354
TL2	TD2	SS1	SocS3	AD3	R10	-0.00626276
TL2	TD2	SS1	SocS3	AD3	R2	0.0117013
TL2	TD2	SS1	SocS3	AD3	R3	-0.0582764
TL2	TD2	SS1	SocS3	AD3	R4	0.0397047
TL2	TD2	SS1	SocS3	AD3	R5	0.0246685
TL2	TD2	SS1	SocS3	AD3	R6	0.0142789
TL2	TD2	SS1	SocS3	AD3	R7	-0.0548038
TL2	TD2	SS1	SocS3	AD3	R8	-0.00120592
TL2	TD2	SS1	SocS3	AD3	R9	-0.0355178
TL2	TD2	SS1	SocS3	AD4	R1	0.0153164
TL2	TD2	SS1	SocS3	AD4	R10	-0.0138489
TL2	TD2	SS1	SocS3	AD4	R2	0.0480833
TL2	TD2	SS1	SocS3	AD4	R3	0.0273596
TL2	TD2	SS1	SocS3	AD4	R4	-0.00446611
TL2	TD2	SS1	SocS3	AD4	R5	-0.0083935
TL2	TD2	SS1	SocS3	AD4	R6	-0.0193593
TL2	TD2	SS1	SocS3	AD4	R7	-0.0020044
TL2	TD2	SS1	SocS3	AD4	R8	0.01201
TL2	TD2	SS1	SocS3	AD4	R9	-0.0331734
TL2	TD2	SS2	SocS1	AD1	R1	-0.129212
TL2	TD2	SS2	SocS1	AD1	R10	-0.0551145
TL2	TD2	SS2	SocS1	AD1	R2	-0.0508451
TL2	TD2	SS2	SocS1	AD1	R3	-0.0898628
TL2	TD2	SS2	SocS1	AD1	R4	-0.0599073
TL2	TD2	SS2	SocS1	AD1	R5	-0.109288
TL2	TD2	SS2	SocS1	AD1	R6	-0.0344884
TL2	TD2	SS2	SocS1	AD1	R7	-0.136105
TL2	TD2	SS2	SocS1	AD1	R8	-0.0416583
TL2	TD2	SS2	SocS1	AD1	R9	-0.0548525
TL2	TD2	SS2	SocS1	AD2	R1	-0.0240288
TL2	TD2	SS2	SocS1	AD2	R10	-0.0534597
TL2	TD2	SS2	SocS1	AD2	R2	-0.0971746
TL2	TD2	SS2	SocS1	AD2	R3	-0.184066
TL2	TD2	SS2	SocS1	AD2	R4	-0.0881271
TL2	TD2	SS2	SocS1	AD2	R5	-0.0845109
TL2	TD2	SS2	SocS1	AD2	R6	-0.0673363
TL2	TD2	SS2	SocS1	AD2	R7	-0.0559203
TL2	TD2	SS2	SocS1	AD2	R8	0.0396345
TL2	TD2	SS2	SocS1	AD2	R9	-0.00300903
TL2	TD2	SS2	SocS1	AD3	R1	-0.12951
TL2	TD2	SS2	SocS1	AD3	R10	-0.00622949
TL2	TD2	SS2	SocS1	AD3	R2	-0.0275693
TL2	TD2	SS2	SocS1	AD3	R3	-0.0572198
TL2	TD2	SS2	SocS1	AD3	R4	-0.102982
TL2	TD2	SS2	SocS1	AD3	R5	-0.0676632
TL2	TD2	SS2	SocS1	AD3	R6	-0.0383299
TL2	TD2	SS2	SocS1	AD3	R7	-0.0737153
TL2	TD2	SS2	SocS1	AD3	R8	-0.046106
TL2	TD2	SS2	SocS1	AD3	R9	-0.115728
TL2	TD2	SS2	SocS1	AD4	R1	-0.0789571
TL2	TD2	SS2	SocS1	AD4	R10	-0.0733516
TL2	TD2	SS2	SocS1	AD4	R2	-0.0620878
TL2	TD2	SS2	SocS1	AD4	R3	-0.0712102
TL2	TD2	SS2	SocS1	AD4	R4	-0.0425756
TL2	TD2	SS2	SocS1	AD4	R5	-0.0520188
TL2	TD2	SS2	SocS1	AD4	R6	-0.0439308
TL2	TD2	SS2	SocS1	AD4	R7	-0.0477055
TL2	TD2	SS2	SocS1	AD4	R8	-0.0954143
TL2	TD2	SS2	SocS1	AD4	R9	-0.0456822
TL2	TD2	SS2	SocS2	AD1	R1	-0.289003
TL2	TD2	SS2	SocS2	AD1	R10	0.0172771
TL2	TD2	SS2	SocS2	AD1	R2	0.0333222
TL2	TD2	SS2	SocS2	AD1	R3	-0.0857535
TL2	TD2	SS2	SocS2	AD1	R4	0.195031
TL2	TD2	SS2	SocS2	AD1	R5	-0.168736
TL2	TD2	SS2	SocS2	AD1	R6	0.107342
TL2	TD2	SS2	SocS2	AD1	R7	-0.0970229
TL2	TD2	SS2	SocS2	AD1	R8	-0.0684296
TL2	TD2	SS2	SocS2	AD1	R9	-0.0518198
TL2	TD2	SS2	SocS2	AD2	R1	0.0944041
TL2	TD2	SS2	SocS2	AD2	R10	-0.0437585
TL2	TD2	SS2	SocS2	AD2	R2	-0.129071
TL2	TD2	SS2	SocS2	AD2	R3	-0.118817
TL2	TD2	SS2	SocS2	AD2	R4	0.11143
TL2	TD2	SS2	SocS2	AD2	R5	0.0976973
TL2	TD2	SS2	SocS2	AD2	R6	-0.0469298
TL2	TD2	SS2	SocS2	AD2	R7	-0.0701888
TL2	TD2	SS2	SocS2	AD2	R8	-0.045545
TL2	TD2	SS2	SocS2	AD2	R9	-0.0459265
TL2	TD2	SS2	SocS2	AD3	R1	-0.0325844
TL2	TD2	SS2	SocS2	AD3	R10	-0.19784
TL2	TD2	SS2	SocS2	AD3	R2	-0.108251
TL2	TD2	SS2	SocS2	AD3	R3	-0.0928081
TL2	TD2	SS2	SocS2	AD3	R4	-0.0990145
TL2	TD2	SS2	SocS2	AD3	R5	-0.0355201
TL2	TD2	SS2	SocS2	AD3	R6	-0.0662893
TL2	TD2	SS2	SocS2	AD3	R7	-0.0683221
TL2	TD2	SS2	SocS2	AD3	R8	-0.066626
TL2	TD2	SS2	SocS2	AD3	R9	-0.0415897
TL2	TD2	SS2	SocS2	AD4	R1	0.0434506
TL2	TD2	SS2	SocS2	AD4	R10	-0.1936
TL2	TD2	SS2	SocS2	AD4	R2	-0.0850755
TL2	TD2	SS2	SocS2	AD4	R3	-0.052178
TL2	TD2	SS2	SocS2	AD4	R4	-0.0782539
TL2	TD2	SS2	SocS2	AD4	R5	-0.19436
TL2	TD2	SS2	SocS2	AD4	R6	-0.0644796
TL2	TD2	SS2	SocS2	AD4	R7	0.00955501
[truncated: 882 more rows]

## Sheet: Statistica_InDen_TL_POPAN
Statistica input for 4-way ANOVA for POPAN with initial density as a factor
TrD	SpS	SocSt	AdD	Replicate	TL1	TL2
TD1	SS1	SocS1	AD1	R1	-0.442174	-0.459393
TD1	SS1	SocS1	AD1	R10	-0.512848	-0.293346			TL1 = Uniform trap layout
TD1	SS1	SocS1	AD1	R2	-0.583313	-0.320031			TL2 = Random trap layout
TD1	SS1	SocS1	AD1	R3	-0.487532	-0.367364
TD1	SS1	SocS1	AD1	R4	-0.380349	-0.336434
TD1	SS1	SocS1	AD1	R5	-0.610051	-0.504913
TD1	SS1	SocS1	AD1	R6	-0.503549	-0.5356
TD1	SS1	SocS1	AD1	R7	-0.547283	-0.417599
TD1	SS1	SocS1	AD1	R8	-0.32284	-0.346171
TD1	SS1	SocS1	AD1	R9	-0.432572	-0.404372
TD1	SS1	SocS1	AD2	R1	-0.386046	-0.314086
TD1	SS1	SocS1	AD2	R10	-0.563891	-0.348457
TD1	SS1	SocS1	AD2	R2	-0.523468	-0.350406
TD1	SS1	SocS1	AD2	R3	-0.550024	-0.496689
TD1	SS1	SocS1	AD2	R4	-0.534561	-0.434694
TD1	SS1	SocS1	AD2	R5	-0.489336	-0.411053
TD1	SS1	SocS1	AD2	R6	-0.399618	-0.348148
TD1	SS1	SocS1	AD2	R7	-0.466198	-0.385638
TD1	SS1	SocS1	AD2	R8	-0.546162	-0.353313
TD1	SS1	SocS1	AD2	R9	-0.467995	-0.339818
TD1	SS1	SocS1	AD3	R1	-0.534038	-0.336553
TD1	SS1	SocS1	AD3	R10	-0.517422	-0.402689
TD1	SS1	SocS1	AD3	R2	-0.46376	-0.221487
TD1	SS1	SocS1	AD3	R3	-0.476262	-0.228073
TD1	SS1	SocS1	AD3	R4	-0.409852	-0.350026
TD1	SS1	SocS1	AD3	R5	-0.416282	-0.212559
TD1	SS1	SocS1	AD3	R6	-0.507365	-0.298794
TD1	SS1	SocS1	AD3	R7	-0.479099	-0.267376
TD1	SS1	SocS1	AD3	R8	-0.478372	-0.361125
TD1	SS1	SocS1	AD3	R9	-0.458957	-0.393746
TD1	SS1	SocS1	AD4	R1	-0.40068	-0.263727
TD1	SS1	SocS1	AD4	R10	-0.439921	-0.293963
TD1	SS1	SocS1	AD4	R2	-0.398201	-0.314619
TD1	SS1	SocS1	AD4	R3	-0.377645	-0.309991
TD1	SS1	SocS1	AD4	R4	-0.478651	-0.443005
TD1	SS1	SocS1	AD4	R5	-0.456873	-0.33926
TD1	SS1	SocS1	AD4	R6	-0.403403	-0.267957
TD1	SS1	SocS1	AD4	R7	-0.467251	-0.159792
TD1	SS1	SocS1	AD4	R8	-0.437693	-0.340388
TD1	SS1	SocS1	AD4	R9	-0.411215	-0.297801
TD1	SS1	SocS2	AD1	R1	-0.300715	-0.434299
TD1	SS1	SocS2	AD1	R10	-0.379103	-0.0928801
TD1	SS1	SocS2	AD1	R2	-0.526634	-0.326359
TD1	SS1	SocS2	AD1	R3	-0.213909	-0.0414677
TD1	SS1	SocS2	AD1	R4	-0.307964	0.255777
TD1	SS1	SocS2	AD1	R5	-0.589653	-0.283614
TD1	SS1	SocS2	AD1	R6	-0.198215	-0.520329
TD1	SS1	SocS2	AD1	R7	-0.233869	-0.418389
TD1	SS1	SocS2	AD1	R8	-0.0379848	-0.255585
TD1	SS1	SocS2	AD1	R9	-0.424821	-0.451379
TD1	SS1	SocS2	AD2	R1	-0.534419	-0.500061
TD1	SS1	SocS2	AD2	R10	-0.520026	-0.414586
TD1	SS1	SocS2	AD2	R2	-0.423317	-0.447277
TD1	SS1	SocS2	AD2	R3	-0.59202	-0.188625
TD1	SS1	SocS2	AD2	R4	-0.645587	-0.301242
TD1	SS1	SocS2	AD2	R5	-0.397616	-0.352943
TD1	SS1	SocS2	AD2	R6	-0.364217	-0.382486
TD1	SS1	SocS2	AD2	R7	-0.431347	-0.0259211
TD1	SS1	SocS2	AD2	R8	-0.541211	-0.509173
TD1	SS1	SocS2	AD2	R9	-0.406934	-0.0634512
TD1	SS1	SocS2	AD3	R1	-0.584629	-0.25736
TD1	SS1	SocS2	AD3	R10	-0.404686	-0.381545
TD1	SS1	SocS2	AD3	R2	-0.512028	-0.313321
TD1	SS1	SocS2	AD3	R3	-0.311416	-0.302049
TD1	SS1	SocS2	AD3	R4	-0.639292	-0.528247
TD1	SS1	SocS2	AD3	R5	-0.362084	-0.238035
TD1	SS1	SocS2	AD3	R6	-0.657208	-0.115886
TD1	SS1	SocS2	AD3	R7	-0.51491	-0.341412
TD1	SS1	SocS2	AD3	R8	-0.268461	-0.29187
TD1	SS1	SocS2	AD3	R9	-0.527798	-0.410635
TD1	SS1	SocS2	AD4	R1	-0.399274	-0.380708
TD1	SS1	SocS2	AD4	R10	-0.524331	-0.445358
TD1	SS1	SocS2	AD4	R2	-0.499861	-0.444415
TD1	SS1	SocS2	AD4	R3	-0.341896	-0.233448
TD1	SS1	SocS2	AD4	R4	-0.457099	-0.438789
TD1	SS1	SocS2	AD4	R5	-0.380318	-0.192922
TD1	SS1	SocS2	AD4	R6	-0.372562	-0.30786
TD1	SS1	SocS2	AD4	R7	-0.517107	-0.349979
TD1	SS1	SocS2	AD4	R8	-0.502355	-0.362767
TD1	SS1	SocS2	AD4	R9	-0.396662	-0.282966
TD1	SS1	SocS3	AD1	R1	-0.3649	-0.107636
TD1	SS1	SocS3	AD1	R10	-0.551879	-0.502382
TD1	SS1	SocS3	AD1	R2	-0.3372	-0.287407
TD1	SS1	SocS3	AD1	R3	-0.396104	-0.350804
TD1	SS1	SocS3	AD1	R4	-0.307015	-0.156316
TD1	SS1	SocS3	AD1	R5	-0.4495	-0.216517
TD1	SS1	SocS3	AD1	R6	-0.401313	-0.242844
TD1	SS1	SocS3	AD1	R7	-0.352663	-0.372922
TD1	SS1	SocS3	AD1	R8	-0.472186	-0.216403
TD1	SS1	SocS3	AD1	R9	-0.376154	-0.225076
TD1	SS1	SocS3	AD2	R1	-0.360056	-0.256743
TD1	SS1	SocS3	AD2	R10	-0.38357	-0.203613
TD1	SS1	SocS3	AD2	R2	-0.169737	-0.173412
TD1	SS1	SocS3	AD2	R3	-0.428783	-0.33549
TD1	SS1	SocS3	AD2	R4	-0.350943	-0.133414
TD1	SS1	SocS3	AD2	R5	-0.324	-0.138667
TD1	SS1	SocS3	AD2	R6	-0.240305	0.158463
TD1	SS1	SocS3	AD2	R7	-0.303511	-0.271278
TD1	SS1	SocS3	AD2	R8	-0.225923	-0.143972
TD1	SS1	SocS3	AD2	R9	-0.357994	-0.269472
TD1	SS1	SocS3	AD3	R1	-0.305846	0.0178932
TD1	SS1	SocS3	AD3	R10	-0.28006	-0.248966
TD1	SS1	SocS3	AD3	R2	-0.350383	-0.130724
TD1	SS1	SocS3	AD3	R3	-0.257486	-0.296907
TD1	SS1	SocS3	AD3	R4	-0.302547	-0.123438
TD1	SS1	SocS3	AD3	R5	-0.307735	-0.225778
TD1	SS1	SocS3	AD3	R6	-0.367729	-0.162919
TD1	SS1	SocS3	AD3	R7	-0.349783	-0.0902447
TD1	SS1	SocS3	AD3	R8	-0.341647	-0.162767
TD1	SS1	SocS3	AD3	R9	-0.381148	-0.0881711
TD1	SS1	SocS3	AD4	R1	-0.20059	-0.0931582
TD1	SS1	SocS3	AD4	R10	-0.253577	-0.0196044
TD1	SS1	SocS3	AD4	R2	-0.318652	-0.00313721
TD1	SS1	SocS3	AD4	R3	-0.3026	-0.0402021
TD1	SS1	SocS3	AD4	R4	-0.264043	-0.134109
TD1	SS1	SocS3	AD4	R5	-0.32407	-0.0923749
TD1	SS1	SocS3	AD4	R6	-0.315449	-0.0674236
TD1	SS1	SocS3	AD4	R7	-0.254616	-0.163309
TD1	SS1	SocS3	AD4	R8	-0.305859	-0.0571619
TD1	SS1	SocS3	AD4	R9	-0.326036	-0.198908
TD1	SS2	SocS1	AD1	R1	-0.532321	0.0129391
TD1	SS2	SocS1	AD1	R10	-0.583892	-0.0689592
TD1	SS2	SocS1	AD1	R2	-0.433376	-0.119617
TD1	SS2	SocS1	AD1	R3	-0.659456	-0.268003
TD1	SS2	SocS1	AD1	R4	-0.618944	-0.210884
TD1	SS2	SocS1	AD1	R5	-0.507784	-0.397166
TD1	SS2	SocS1	AD1	R6	-0.602934	-0.243771
TD1	SS2	SocS1	AD1	R7	-0.326562	-0.214355
TD1	SS2	SocS1	AD1	R8	-0.518212	-0.273028
TD1	SS2	SocS1	AD1	R9	-0.708025	-0.133124
TD1	SS2	SocS1	AD2	R1	-0.442537	-0.37302
TD1	SS2	SocS1	AD2	R10	-0.502247	-0.209749
TD1	SS2	SocS1	AD2	R2	-0.49913	-0.296058
TD1	SS2	SocS1	AD2	R3	-0.440041	-0.362267
TD1	SS2	SocS1	AD2	R4	-0.562651	-0.460357
TD1	SS2	SocS1	AD2	R5	-0.656862	-0.321027
TD1	SS2	SocS1	AD2	R6	-0.456934	-0.275357
TD1	SS2	SocS1	AD2	R7	-0.505821	-0.273087
TD1	SS2	SocS1	AD2	R8	-0.687022	-0.31186
TD1	SS2	SocS1	AD2	R9	-0.443482	-0.287333
TD1	SS2	SocS1	AD3	R1	-0.457716	-0.298775
TD1	SS2	SocS1	AD3	R10	-0.501205	-0.134537
TD1	SS2	SocS1	AD3	R2	-0.490791	-0.252847
TD1	SS2	SocS1	AD3	R3	-0.414024	-0.26068
TD1	SS2	SocS1	AD3	R4	-0.522559	-0.131173
TD1	SS2	SocS1	AD3	R5	-0.495512	-0.214595
TD1	SS2	SocS1	AD3	R6	-0.525726	-0.160903
TD1	SS2	SocS1	AD3	R7	-0.370792	-0.258761
TD1	SS2	SocS1	AD3	R8	-0.572847	-0.25707
TD1	SS2	SocS1	AD3	R9	-0.494625	-0.131879
TD1	SS2	SocS1	AD4	R1	-0.563066	-0.245838
TD1	SS2	SocS1	AD4	R10	-0.561359	-0.122436
TD1	SS2	SocS1	AD4	R2	-0.503161	-0.245139
TD1	SS2	SocS1	AD4	R3	-0.49833	-0.116366
TD1	SS2	SocS1	AD4	R4	-0.542593	-0.202095
TD1	SS2	SocS1	AD4	R5	-0.550911	-0.12856
TD1	SS2	SocS1	AD4	R6	-0.462468	-0.245175
TD1	SS2	SocS1	AD4	R7	-0.479402	-0.0737396
TD1	SS2	SocS1	AD4	R8	-0.441474	-0.185064
TD1	SS2	SocS1	AD4	R9	-0.431542	-0.223314
TD1	SS2	SocS2	AD1	R1	-0.184147	-0.415993
TD1	SS2	SocS2	AD1	R10	-0.667062	-0.201389
TD1	SS2	SocS2	AD1	R2	-0.500445	-0.173783
TD1	SS2	SocS2	AD1	R3	-0.505784	-0.18522
TD1	SS2	SocS2	AD1	R4	-0.568802	-0.193433
TD1	SS2	SocS2	AD1	R5	-0.461339	-0.00760032
TD1	SS2	SocS2	AD1	R6	-0.393079	-0.324538
TD1	SS2	SocS2	AD1	R7	-0.372118	-0.431156
TD1	SS2	SocS2	AD1	R8	-0.584888	-0.552171
TD1	SS2	SocS2	AD1	R9	-0.524689	-0.424632
TD1	SS2	SocS2	AD2	R1	-0.275271	-0.298114
TD1	SS2	SocS2	AD2	R10	-0.512763	0.0905736
TD1	SS2	SocS2	AD2	R2	-0.535236	-0.393838
TD1	SS2	SocS2	AD2	R3	-0.480255	-0.260354
TD1	SS2	SocS2	AD2	R4	-0.603684	-0.178073
TD1	SS2	SocS2	AD2	R5	-0.528889	0.195685
TD1	SS2	SocS2	AD2	R6	-0.481658	-0.203743
TD1	SS2	SocS2	AD2	R7	-0.637249	-0.117101
TD1	SS2	SocS2	AD2	R8	-0.373889	-0.387442
TD1	SS2	SocS2	AD2	R9	-0.341291	-0.315603
TD1	SS2	SocS2	AD3	R1	-0.594296	-0.289674
TD1	SS2	SocS2	AD3	R10	-0.386015	-0.262185
TD1	SS2	SocS2	AD3	R2	-0.354721	-0.143399
TD1	SS2	SocS2	AD3	R3	-0.227066	-0.378119
TD1	SS2	SocS2	AD3	R4	-0.487147	-0.167955
TD1	SS2	SocS2	AD3	R5	-0.522459	-0.239281
TD1	SS2	SocS2	AD3	R6	-0.534925	-0.248288
TD1	SS2	SocS2	AD3	R7	-0.448145	-0.163867
TD1	SS2	SocS2	AD3	R8	-0.43406	-0.302721
TD1	SS2	SocS2	AD3	R9	-0.531871	-0.141003
TD1	SS2	SocS2	AD4	R1	-0.604549	-0.291912
TD1	SS2	SocS2	AD4	R10	-0.6601	-0.33293
TD1	SS2	SocS2	AD4	R2	-0.585828	-0.372114
TD1	SS2	SocS2	AD4	R3	-0.527545	-0.534103
TD1	SS2	SocS2	AD4	R4	-0.530986	-0.306286
TD1	SS2	SocS2	AD4	R5	-0.570539	-0.111359
TD1	SS2	SocS2	AD4	R6	-0.57352	-0.161154
TD1	SS2	SocS2	AD4	R7	-0.516353	-0.0275636
TD1	SS2	SocS2	AD4	R8	-0.39328	-0.317546
TD1	SS2	SocS2	AD4	R9	-0.619621	-0.283909
TD1	SS2	SocS3	AD1	R1	-0.543428	-0.0990174
TD1	SS2	SocS3	AD1	R10	-0.50427	-0.205504
TD1	SS2	SocS3	AD1	R2	-0.441862	-0.116971
TD1	SS2	SocS3	AD1	R3	-0.23066	-0.163156
TD1	SS2	SocS3	AD1	R4	-0.0646621	-0.244327
TD1	SS2	SocS3	AD1	R5	-0.422193	0.166421
TD1	SS2	SocS3	AD1	R6	-0.363493	-0.229681
TD1	SS2	SocS3	AD1	R7	-0.441272	-0.105374
TD1	SS2	SocS3	AD1	R8	-0.54351	-0.339045
TD1	SS2	SocS3	AD1	R9	-0.472093	-0.087287
TD1	SS2	SocS3	AD2	R1	-0.444896	-0.201766
TD1	SS2	SocS3	AD2	R10	-0.452961	-0.0347587
TD1	SS2	SocS3	AD2	R2	-0.403284	-0.136215
TD1	SS2	SocS3	AD2	R3	-0.394948	-0.220478
TD1	SS2	SocS3	AD2	R4	-0.473246	-0.0255378
TD1	SS2	SocS3	AD2	R5	-0.449465	-0.146994
TD1	SS2	SocS3	AD2	R6	-0.206159	-0.265907
TD1	SS2	SocS3	AD2	R7	-0.480046	-0.130949
TD1	SS2	SocS3	AD2	R8	-0.267365	-0.165687
TD1	SS2	SocS3	AD2	R9	-0.413641	-0.0939725
TD1	SS2	SocS3	AD3	R1	-0.46524	-0.234144
TD1	SS2	SocS3	AD3	R10	-0.385259	-0.177107
TD1	SS2	SocS3	AD3	R2	-0.331028	-0.0924344
TD1	SS2	SocS3	AD3	R3	-0.298886	-0.120426
TD1	SS2	SocS3	AD3	R4	-0.394835	-0.0663586
TD1	SS2	SocS3	AD3	R5	-0.425299	-0.124046
TD1	SS2	SocS3	AD3	R6	-0.178452	-0.106145
TD1	SS2	SocS3	AD3	R7	-0.37242	-0.137204
TD1	SS2	SocS3	AD3	R8	-0.419954	-0.278103
TD1	SS2	SocS3	AD3	R9	-0.388179	-0.0114667
TD1	SS2	SocS3	AD4	R1	-0.307034	-0.0534808
TD1	SS2	SocS3	AD4	R10	-0.422488	0.0582417
TD1	SS2	SocS3	AD4	R2	-0.338664	-0.194855
TD1	SS2	SocS3	AD4	R3	-0.405202	-0.0352269
TD1	SS2	SocS3	AD4	R4	-0.363	-0.148275
TD1	SS2	SocS3	AD4	R5	-0.384608	-0.0788608
TD1	SS2	SocS3	AD4	R6	-0.343623	-0.180284
TD1	SS2	SocS3	AD4	R7	-0.368465	-0.0864836
TD1	SS2	SocS3	AD4	R8	-0.298639	-0.168909
TD1	SS2	SocS3	AD4	R9	-0.402012	-0.123428
TD1	SS3	SocS1	AD1	R1	-0.644066	-0.239607
TD1	SS3	SocS1	AD1	R10	-0.676519	-0.272716
TD1	SS3	SocS1	AD1	R2	-0.70358	-0.226312
TD1	SS3	SocS1	AD1	R3	-0.409533	-0.0196352
TD1	SS3	SocS1	AD1	R4	-0.655741	-0.210495
TD1	SS3	SocS1	AD1	R5	-0.525626	-0.0330424
TD1	SS3	SocS1	AD1	R6	-0.682638	0.0325397
TD1	SS3	SocS1	AD1	R7	-0.644253	-0.299676
TD1	SS3	SocS1	AD1	R8	-0.564518	-0.266556
TD1	SS3	SocS1	AD1	R9	-0.640819	-0.327914
TD1	SS3	SocS1	AD2	R1	-0.710951	-0.323355
TD1	SS3	SocS1	AD2	R10	-0.664668	-0.149061
TD1	SS3	SocS1	AD2	R2	-0.610277	-0.101013
TD1	SS3	SocS1	AD2	R3	-0.486747	-0.0872248
TD1	SS3	SocS1	AD2	R4	-0.5194	-0.070631
TD1	SS3	SocS1	AD2	R5	-0.44842	-0.0938028
TD1	SS3	SocS1	AD2	R6	-0.646467	-0.0672922
TD1	SS3	SocS1	AD2	R7	-0.49802	-0.140366
TD1	SS3	SocS1	AD2	R8	-0.66238	-0.0976166
TD1	SS3	SocS1	AD2	R9	-0.680022	-0.0514088
TD1	SS3	SocS1	AD3	R1	-0.567767	-0.175523
TD1	SS3	SocS1	AD3	R10	-0.554406	-0.137347
TD1	SS3	SocS1	AD3	R2	-0.462087	-0.187901
TD1	SS3	SocS1	AD3	R3	-0.633981	-0.179505
TD1	SS3	SocS1	AD3	R4	-0.52804	-0.135208
TD1	SS3	SocS1	AD3	R5	-0.590444	-0.162429
TD1	SS3	SocS1	AD3	R6	-0.590557	-0.0957654
TD1	SS3	SocS1	AD3	R7	-0.485352	-0.143899
TD1	SS3	SocS1	AD3	R8	-0.566399	-0.127633
TD1	SS3	SocS1	AD3	R9	-0.489789	-0.124278
TD1	SS3	SocS1	AD4	R1	-0.519107	-0.169052
TD1	SS3	SocS1	AD4	R10	-0.550651	-0.0796582
TD1	SS3	SocS1	AD4	R2	-0.467558	-0.103633
TD1	SS3	SocS1	AD4	R3	-0.557645	-0.0218869
TD1	SS3	SocS1	AD4	R4	-0.451358	-0.223519
TD1	SS3	SocS1	AD4	R5	-0.485899	-0.06654
TD1	SS3	SocS1	AD4	R6	-0.612398	-0.118244
TD1	SS3	SocS1	AD4	R7	-0.523798	-0.144
TD1	SS3	SocS1	AD4	R8	-0.494724	-0.117916
TD1	SS3	SocS1	AD4	R9	-0.48026	-0.162861
TD1	SS3	SocS2	AD1	R1	-0.579073	0.0100812
TD1	SS3	SocS2	AD1	R10	-0.721689	0.08496
TD1	SS3	SocS2	AD1	R2	-0.173994	-0.442143
TD1	SS3	SocS2	AD1	R3	-0.766461	-0.305592
TD1	SS3	SocS2	AD1	R4	-0.526996	-0.132159
TD1	SS3	SocS2	AD1	R5	-0.799264	0.149688
TD1	SS3	SocS2	AD1	R6	-0.892923	-0.361083
TD1	SS3	SocS2	AD1	R7	-0.644882	-0.220525
TD1	SS3	SocS2	AD1	R8	-0.392665	-0.0104425
TD1	SS3	SocS2	AD1	R9	-0.55188	-0.19695
TD1	SS3	SocS2	AD2	R1	-0.726516	-0.229035
TD1	SS3	SocS2	AD2	R10	-0.854589	-0.302228
TD1	SS3	SocS2	AD2	R2	-0.251331	-0.0554734
TD1	SS3	SocS2	AD2	R3	-0.662744	-0.292108
TD1	SS3	SocS2	AD2	R4	-0.866862	-0.185504
TD1	SS3	SocS2	AD2	R5	-0.634003	-0.0477237
TD1	SS3	SocS2	AD2	R6	-0.601705	-0.312115
TD1	SS3	SocS2	AD2	R7	-0.138488	-0.264983
TD1	SS3	SocS2	AD2	R8	-0.516749	0.0459537
TD1	SS3	SocS2	AD2	R9	-0.689136	-0.199557
TD1	SS3	SocS2	AD3	R1	-0.672182	0.0389651
TD1	SS3	SocS2	AD3	R10	-0.677323	-0.302564
TD1	SS3	SocS2	AD3	R2	-0.624153	-0.0380289
TD1	SS3	SocS2	AD3	R3	-0.856993	-0.408336
TD1	SS3	SocS2	AD3	R4	-0.657679	-0.0260142
TD1	SS3	SocS2	AD3	R5	-0.695859	-0.221375
TD1	SS3	SocS2	AD3	R6	-0.609112	-0.190157
TD1	SS3	SocS2	AD3	R7	-0.819401	-0.360068
TD1	SS3	SocS2	AD3	R8	-0.790547	-0.344396
TD1	SS3	SocS2	AD3	R9	-0.744815	-0.246106
TD1	SS3	SocS2	AD4	R1	-0.786208	-0.122898
TD1	SS3	SocS2	AD4	R10	-0.591535	-0.276712
TD1	SS3	SocS2	AD4	R2	-0.787127	-0.254944
TD1	SS3	SocS2	AD4	R3	-0.772861	-0.17971
TD1	SS3	SocS2	AD4	R4	-0.727602	-0.158461
TD1	SS3	SocS2	AD4	R5	0.793513	-0.316145
TD1	SS3	SocS2	AD4	R6	-0.765698	-0.317752
TD1	SS3	SocS2	AD4	R7	-0.647742	-0.217483
TD1	SS3	SocS2	AD4	R8	-0.733869	-0.162318
TD1	SS3	SocS2	AD4	R9	-0.686772	-0.233961
TD1	SS3	SocS3	AD1	R1	-0.526986	0.240493
TD1	SS3	SocS3	AD1	R10	-0.422075	0.0109379
TD1	SS3	SocS3	AD1	R2	-0.472843	-0.0563203
TD1	SS3	SocS3	AD1	R3	-0.610179	-0.103873
TD1	SS3	SocS3	AD1	R4	-0.242925	-0.118619
TD1	SS3	SocS3	AD1	R5	-0.434364	-0.0416203
TD1	SS3	SocS3	AD1	R6	-0.421983	-0.0904228
TD1	SS3	SocS3	AD1	R7	-0.588385	-0.254151
TD1	SS3	SocS3	AD1	R8	-0.553129	-0.144941
TD1	SS3	SocS3	AD1	R9	-0.497042	-0.139568
TD1	SS3	SocS3	AD2	R1	-0.416832	-0.13902
TD1	SS3	SocS3	AD2	R10	-0.425081	-0.13006
TD1	SS3	SocS3	AD2	R2	-0.415899	-0.15007
TD1	SS3	SocS3	AD2	R3	-0.449531	-0.187275
TD1	SS3	SocS3	AD2	R4	-0.377009	-0.101956
TD1	SS3	SocS3	AD2	R5	-0.458014	-0.167192
TD1	SS3	SocS3	AD2	R6	-0.353477	-0.179712
TD1	SS3	SocS3	AD2	R7	-0.413642	-0.275866
TD1	SS3	SocS3	AD2	R8	-0.630363	-0.139274
TD1	SS3	SocS3	AD2	R9	-0.462582	-0.0757191
TD1	SS3	SocS3	AD3	R1	-0.366958	-0.136035
TD1	SS3	SocS3	AD3	R10	-0.351574	-0.173344
TD1	SS3	SocS3	AD3	R2	-0.44419	-0.139674
TD1	SS3	SocS3	AD3	R3	-0.46555	-0.120023
TD1	SS3	SocS3	AD3	R4	-0.387683	-0.0636936
TD1	SS3	SocS3	AD3	R5	-0.381159	-0.116258
TD1	SS3	SocS3	AD3	R6	-0.409013	-0.0513135
TD1	SS3	SocS3	AD3	R7	-0.407836	-0.118495
TD1	SS3	SocS3	AD3	R8	-0.444196	-0.139676
TD1	SS3	SocS3	AD3	R9	-0.343173	-0.158234
TD1	SS3	SocS3	AD4	R1	-0.373008	-0.0984219
TD1	SS3	SocS3	AD4	R10	-0.42178	-0.00672666
TD1	SS3	SocS3	AD4	R2	-0.370842	-0.167156
TD1	SS3	SocS3	AD4	R3	-0.384127	-0.159357
TD1	SS3	SocS3	AD4	R4	-0.370404	-0.153473
TD1	SS3	SocS3	AD4	R5	-0.274492	-0.126513
TD1	SS3	SocS3	AD4	R6	-0.317315	-0.135879
TD1	SS3	SocS3	AD4	R7	-0.37516	-0.124312
TD1	SS3	SocS3	AD4	R8	-0.371571	-0.17849
TD1	SS3	SocS3	AD4	R9	-0.338016	-0.109594
TD2	SS1	SocS1	AD1	R1	-0.298814	-0.0765695
TD2	SS1	SocS1	AD1	R10	-0.579335	-0.109754
TD2	SS1	SocS1	AD1	R2	-0.365837	-0.0810729
TD2	SS1	SocS1	AD1	R3	-0.432503	-0.0779417
TD2	SS1	SocS1	AD1	R4	-0.447389	-0.226381
TD2	SS1	SocS1	AD1	R5	-0.37508	-0.129155
TD2	SS1	SocS1	AD1	R6	-0.367029	-0.107399
TD2	SS1	SocS1	AD1	R7	-0.529775	-0.100406
TD2	SS1	SocS1	AD1	R8	-0.452012	-0.0203149
TD2	SS1	SocS1	AD1	R9	-0.358127	-0.121256
TD2	SS1	SocS1	AD2	R1	-0.386508	-0.149304
TD2	SS1	SocS1	AD2	R10	-0.33683	-0.0824684
TD2	SS1	SocS1	AD2	R2	-0.45726	-0.104326
TD2	SS1	SocS1	AD2	R3	-0.446281	-0.0661746
TD2	SS1	SocS1	AD2	R4	-0.366072	-0.0150024
TD2	SS1	SocS1	AD2	R5	-0.437862	-0.0810725
TD2	SS1	SocS1	AD2	R6	-0.363534	-0.0792824
TD2	SS1	SocS1	AD2	R7	-0.465309	-0.182061
TD2	SS1	SocS1	AD2	R8	-0.461875	-0.131369
TD2	SS1	SocS1	AD2	R9	-0.407089	-0.157523
TD2	SS1	SocS1	AD3	R1	-0.352594	-0.0731302
TD2	SS1	SocS1	AD3	R10	-0.449093	-0.0841171
TD2	SS1	SocS1	AD3	R2	-0.399345	-0.0457788
TD2	SS1	SocS1	AD3	R3	-0.515137	-0.0346313
TD2	SS1	SocS1	AD3	R4	-0.433339	-0.078932
TD2	SS1	SocS1	AD3	R5	-0.427756	0.0175873
TD2	SS1	SocS1	AD3	R6	-0.384582	-0.0708765
TD2	SS1	SocS1	AD3	R7	-0.447012	-0.0849952
TD2	SS1	SocS1	AD3	R8	-0.427118	-0.0181101
TD2	SS1	SocS1	AD3	R9	-0.431306	-0.0515745
TD2	SS1	SocS1	AD4	R1	-0.445929	-0.0341723
TD2	SS1	SocS1	AD4	R10	-0.488782	-0.0491333
TD2	SS1	SocS1	AD4	R2	-0.453771	0.0238301
TD2	SS1	SocS1	AD4	R3	-0.402556	-0.0477584
TD2	SS1	SocS1	AD4	R4	-0.39053	-0.0672604
TD2	SS1	SocS1	AD4	R5	-0.411766	0.0403749
TD2	SS1	SocS1	AD4	R6	-0.415362	-0.018615
TD2	SS1	SocS1	AD4	R7	-0.420062	-0.11454
TD2	SS1	SocS1	AD4	R8	-0.42762	-0.0879125
TD2	SS1	SocS1	AD4	R9	-0.46967	-0.108412
TD2	SS1	SocS2	AD1	R1	-0.298392	-0.0709487
TD2	SS1	SocS2	AD1	R10	-0.336008	-0.0214973
TD2	SS1	SocS2	AD1	R2	-0.294609	-0.0321006
TD2	SS1	SocS2	AD1	R3	-0.45139	0.0319962
TD2	SS1	SocS2	AD1	R4	-0.0295212	-0.0818306
TD2	SS1	SocS2	AD1	R5	-0.506401	-0.0619924
TD2	SS1	SocS2	AD1	R6	-0.218874	0.0611155
TD2	SS1	SocS2	AD1	R7	-0.443519	-0.0408906
TD2	SS1	SocS2	AD1	R8	-0.280285	-0.105619
TD2	SS1	SocS2	AD1	R9	-0.327428	-0.150582
TD2	SS1	SocS2	AD2	R1	-0.188948	-0.0609216
TD2	SS1	SocS2	AD2	R10	-0.437019	0.115214
TD2	SS1	SocS2	AD2	R2	-0.385019	-0.119875
TD2	SS1	SocS2	AD2	R3	-0.285223	0.113654
TD2	SS1	SocS2	AD2	R4	-0.354109	-0.00117931
TD2	SS1	SocS2	AD2	R5	-0.273948	-0.0688204
TD2	SS1	SocS2	AD2	R6	-0.532443	0.0759965
TD2	SS1	SocS2	AD2	R7	-0.544542	-0.0771341
TD2	SS1	SocS2	AD2	R8	-0.30596	-0.116629
TD2	SS1	SocS2	AD2	R9	-0.486795	-0.162031
TD2	SS1	SocS2	AD3	R1	-0.464136	0.288385
TD2	SS1	SocS2	AD3	R10	-0.369559	-0.0998445
TD2	SS1	SocS2	AD3	R2	-0.435293	-0.120025
TD2	SS1	SocS2	AD3	R3	-0.193056	0.0187355
TD2	SS1	SocS2	AD3	R4	-0.442668	0.0475138
TD2	SS1	SocS2	AD3	R5	-0.492039	-0.0911737
TD2	SS1	SocS2	AD3	R6	-0.366151	-0.0902014
TD2	SS1	SocS2	AD3	R7	-0.424363	-0.0468621
TD2	SS1	SocS2	AD3	R8	-0.381437	-0.173681
TD2	SS1	SocS2	AD3	R9	-0.528891	-0.065021
TD2	SS1	SocS2	AD4	R1	-0.525994	-0.154891
TD2	SS1	SocS2	AD4	R10	-0.37865	-0.126321
TD2	SS1	SocS2	AD4	R2	-0.56272	0.107985
TD2	SS1	SocS2	AD4	R3	-0.503151	-0.0576722
TD2	SS1	SocS2	AD4	R4	-0.61234	-0.0984894
TD2	SS1	SocS2	AD4	R5	-0.52773	0.113983
TD2	SS1	SocS2	AD4	R6	-0.381144	-0.113276
TD2	SS1	SocS2	AD4	R7	-0.55796	-0.180894
TD2	SS1	SocS2	AD4	R8	-0.508643	-0.159827
TD2	SS1	SocS2	AD4	R9	-0.470039	0.0263157
TD2	SS1	SocS3	AD1	R1	-0.388133	-0.00254758
TD2	SS1	SocS3	AD1	R10	-0.361339	-0.0137884
TD2	SS1	SocS3	AD1	R2	-0.261099	-0.0659417
TD2	SS1	SocS3	AD1	R3	-0.362335	-0.0310212
TD2	SS1	SocS3	AD1	R4	-0.31037	0.00578127
TD2	SS1	SocS3	AD1	R5	-0.361734	-0.0936796
TD2	SS1	SocS3	AD1	R6	-0.327241	-0.0228229
TD2	SS1	SocS3	AD1	R7	-0.396997	-0.00332913
TD2	SS1	SocS3	AD1	R8	-0.382242	-0.0190069
TD2	SS1	SocS3	AD1	R9	-0.348815	-0.063937
TD2	SS1	SocS3	AD2	R1	-0.376438	-0.0662058
TD2	SS1	SocS3	AD2	R10	-0.391438	0.0482884
TD2	SS1	SocS3	AD2	R2	-0.309346	-0.0539957
TD2	SS1	SocS3	AD2	R3	-0.259901	-0.0229974
TD2	SS1	SocS3	AD2	R4	-0.324558	-0.0197745
TD2	SS1	SocS3	AD2	R5	-0.383392	-0.0592586
TD2	SS1	SocS3	AD2	R6	-0.279299	-0.0263121
TD2	SS1	SocS3	AD2	R7	-0.426746	0.0173055
TD2	SS1	SocS3	AD2	R8	-0.335779	-0.0691748
TD2	SS1	SocS3	AD2	R9	-0.318374	0.0146401
TD2	SS1	SocS3	AD3	R1	-0.387633	-0.0487354
TD2	SS1	SocS3	AD3	R10	-0.278698	-0.00626276
TD2	SS1	SocS3	AD3	R2	-0.232441	0.0117013
TD2	SS1	SocS3	AD3	R3	-0.327749	-0.0582764
TD2	SS1	SocS3	AD3	R4	-0.326576	0.0397047
TD2	SS1	SocS3	AD3	R5	-0.373841	0.0246685
TD2	SS1	SocS3	AD3	R6	-0.308546	0.0142789
TD2	SS1	SocS3	AD3	R7	-0.302764	-0.0548038
TD2	SS1	SocS3	AD3	R8	-0.327363	-0.00120592
TD2	SS1	SocS3	AD3	R9	-0.347492	-0.0355178
TD2	SS1	SocS3	AD4	R1	-0.291998	0.0153164
TD2	SS1	SocS3	AD4	R10	-0.334431	-0.0138489
TD2	SS1	SocS3	AD4	R2	-0.305162	0.0480833
TD2	SS1	SocS3	AD4	R3	-0.317847	0.0273596
TD2	SS1	SocS3	AD4	R4	-0.307362	-0.00446611
TD2	SS1	SocS3	AD4	R5	-0.312288	-0.0083935
TD2	SS1	SocS3	AD4	R6	-0.300019	-0.0193593
TD2	SS1	SocS3	AD4	R7	-0.33098	-0.0020044
TD2	SS1	SocS3	AD4	R8	-0.34469	0.01201
TD2	SS1	SocS3	AD4	R9	-0.303387	-0.0331734
TD2	SS2	SocS1	AD1	R1	-0.476508	-0.129212
TD2	SS2	SocS1	AD1	R10	-0.518326	-0.0551145
TD2	SS2	SocS1	AD1	R2	-0.493728	-0.0508451
TD2	SS2	SocS1	AD1	R3	-0.514498	-0.0898628
TD2	SS2	SocS1	AD1	R4	-0.403661	-0.0599073
TD2	SS2	SocS1	AD1	R5	-0.280963	-0.109288
TD2	SS2	SocS1	AD1	R6	-0.444354	-0.0344884
TD2	SS2	SocS1	AD1	R7	-0.478625	-0.136105
TD2	SS2	SocS1	AD1	R8	-0.415592	-0.0416583
TD2	SS2	SocS1	AD1	R9	-0.451442	-0.0548525
TD2	SS2	SocS1	AD2	R1	-0.442664	-0.0240288
TD2	SS2	SocS1	AD2	R10	-0.451694	-0.0534597
TD2	SS2	SocS1	AD2	R2	-0.429553	-0.0971746
TD2	SS2	SocS1	AD2	R3	-0.474326	-0.184066
TD2	SS2	SocS1	AD2	R4	-0.385211	-0.0881271
TD2	SS2	SocS1	AD2	R5	-0.404291	-0.0845109
TD2	SS2	SocS1	AD2	R6	-0.421577	-0.0673363
TD2	SS2	SocS1	AD2	R7	-0.575506	-0.0559203
TD2	SS2	SocS1	AD2	R8	-0.412418	0.0396345
TD2	SS2	SocS1	AD2	R9	-0.550181	-0.00300903
TD2	SS2	SocS1	AD3	R1	-0.506118	-0.12951
TD2	SS2	SocS1	AD3	R10	-0.558949	-0.00622949
TD2	SS2	SocS1	AD3	R2	-0.391282	-0.0275693
TD2	SS2	SocS1	AD3	R3	-0.444752	-0.0572198
TD2	SS2	SocS1	AD3	R4	-0.422529	-0.102982
TD2	SS2	SocS1	AD3	R5	-0.424746	-0.0676632
TD2	SS2	SocS1	AD3	R6	-0.368659	-0.0383299
TD2	SS2	SocS1	AD3	R7	-0.416226	-0.0737153
TD2	SS2	SocS1	AD3	R8	-0.504225	-0.046106
TD2	SS2	SocS1	AD3	R9	-0.445614	-0.115728
TD2	SS2	SocS1	AD4	R1	-0.447437	-0.0789571
TD2	SS2	SocS1	AD4	R10	-0.475996	-0.0733516
TD2	SS2	SocS1	AD4	R2	-0.495066	-0.0620878
TD2	SS2	SocS1	AD4	R3	-0.411541	-0.0712102
TD2	SS2	SocS1	AD4	R4	-0.466533	-0.0425756
TD2	SS2	SocS1	AD4	R5	-0.487431	-0.0520188
TD2	SS2	SocS1	AD4	R6	-0.463808	-0.0439308
TD2	SS2	SocS1	AD4	R7	-0.372807	-0.0477055
TD2	SS2	SocS1	AD4	R8	-0.343869	-0.0954143
TD2	SS2	SocS1	AD4	R9	-0.408329	-0.0456822
TD2	SS2	SocS2	AD1	R1	-0.0837699	-0.289003
TD2	SS2	SocS2	AD1	R10	-0.572727	0.0172771
TD2	SS2	SocS2	AD1	R2	-0.625484	0.0333222
TD2	SS2	SocS2	AD1	R3	0.400458	-0.0857535
TD2	SS2	SocS2	AD1	R4	-0.76791	0.195031
TD2	SS2	SocS2	AD1	R5	-0.551126	-0.168736
TD2	SS2	SocS2	AD1	R6	-0.164556	0.107342
TD2	SS2	SocS2	AD1	R7	-0.412466	-0.0970229
TD2	SS2	SocS2	AD1	R8	-0.594127	-0.0684296
TD2	SS2	SocS2	AD1	R9	-0.355072	-0.0518198
TD2	SS2	SocS2	AD2	R1	-0.449413	0.0944041
TD2	SS2	SocS2	AD2	R10	-0.47722	-0.0437585
TD2	SS2	SocS2	AD2	R2	-0.614905	-0.129071
TD2	SS2	SocS2	AD2	R3	-0.539175	-0.118817
TD2	SS2	SocS2	AD2	R4	-0.633806	0.11143
TD2	SS2	SocS2	AD2	R5	-0.552403	0.0976973
TD2	SS2	SocS2	AD2	R6	-0.535656	-0.0469298
TD2	SS2	SocS2	AD2	R7	-0.392583	-0.0701888
TD2	SS2	SocS2	AD2	R8	-0.39307	-0.045545
TD2	SS2	SocS2	AD2	R9	-0.429602	-0.0459265
TD2	SS2	SocS2	AD3	R1	-0.478471	-0.0325844
TD2	SS2	SocS2	AD3	R10	-0.709445	-0.19784
TD2	SS2	SocS2	AD3	R2	-0.632	-0.108251
TD2	SS2	SocS2	AD3	R3	-0.385709	-0.0928081
TD2	SS2	SocS2	AD3	R4	-0.59201	-0.0990145
TD2	SS2	SocS2	AD3	R5	-0.545955	-0.0355201
TD2	SS2	SocS2	AD3	R6	-0.406247	-0.0662893
TD2	SS2	SocS2	AD3	R7	-0.482747	-0.0683221
TD2	SS2	SocS2	AD3	R8	-0.510346	-0.066626
TD2	SS2	SocS2	AD3	R9	-0.437304	-0.0415897
TD2	SS2	SocS2	AD4	R1	-0.519399	0.0434506
TD2	SS2	SocS2	AD4	R10	-0.608441	-0.1936
TD2	SS2	SocS2	AD4	R2	-0.639273	-0.0850755
TD2	SS2	SocS2	AD4	R3	-0.461169	-0.052178
TD2	SS2	SocS2	AD4	R4	-0.439105	-0.0782539
TD2	SS2	SocS2	AD4	R5	-0.581268	-0.19436
TD2	SS2	SocS2	AD4	R6	-0.423311	-0.0644796
TD2	SS2	SocS2	AD4	R7	-0.659574	0.00955501
TD2	SS2	SocS2	AD4	R8	-0.656597	-0.181803
TD2	SS2	SocS2	AD4	R9	-0.517103	-0.0665793
TD2	SS2	SocS3	AD1	R1	-0.285281	-0.0637564
TD2	SS2	SocS3	AD1	R10	-0.40525	-0.0170005
TD2	SS2	SocS3	AD1	R2	-0.209305	-0.10113
TD2	SS2	SocS3	AD1	R3	-0.429264	-0.032171
TD2	SS2	SocS3	AD1	R4	-0.429146	-0.0741428
TD2	SS2	SocS3	AD1	R5	-0.390569	-0.049699
TD2	SS2	SocS3	AD1	R6	-0.284088	0.00717234
TD2	SS2	SocS3	AD1	R7	-0.322926	-0.0803342
TD2	SS2	SocS3	AD1	R8	-0.516724	-0.00776417
TD2	SS2	SocS3	AD1	R9	-0.48686	-0.136959
TD2	SS2	SocS3	AD2	R1	-0.354698	0.00627183
TD2	SS2	SocS3	AD2	R10	-0.337107	-0.0161649
TD2	SS2	SocS3	AD2	R2	-0.254287	-0.0525921
TD2	SS2	SocS3	AD2	R3	-0.38376	-0.0546004
TD2	SS2	SocS3	AD2	R4	-0.356487	-0.0815362
TD2	SS2	SocS3	AD2	R5	-0.335137	-0.074648
TD2	SS2	SocS3	AD2	R6	-0.356026	-0.00482064
TD2	SS2	SocS3	AD2	R7	-0.263137	-0.0247798
TD2	SS2	SocS3	AD2	R8	-0.443987	0.0104196
TD2	SS2	SocS3	AD2	R9	-0.312726	-0.00222816
TD2	SS2	SocS3	AD3	R1	-0.336827	-0.0103255
TD2	SS2	SocS3	AD3	R10	-0.364334	-0.0127791
TD2	SS2	SocS3	AD3	R2	-0.254032	-0.00824019
TD2	SS2	SocS3	AD3	R3	-0.265244	-0.00345529
TD2	SS2	SocS3	AD3	R4	-0.389735	0.00288393
TD2	SS2	SocS3	AD3	R5	-0.308714	-0.0456332
TD2	SS2	SocS3	AD3	R6	-0.363282	0.0108483
TD2	SS2	SocS3	AD3	R7	-0.349889	-0.0395231
TD2	SS2	SocS3	AD3	R8	-0.401544	-0.0843795
TD2	SS2	SocS3	AD3	R9	-0.354949	-0.0322643
TD2	SS2	SocS3	AD4	R1	-0.321859	-0.0464047
TD2	SS2	SocS3	AD4	R10	-0.328523	-0.0355976
TD2	SS2	SocS3	AD4	R2	-0.305429	-0.00893466
TD2	SS2	SocS3	AD4	R3	-0.366776	-0.0555522
TD2	SS2	SocS3	AD4	R4	-0.348975	-0.00274848
TD2	SS2	SocS3	AD4	R5	-0.393125	0.00180036
TD2	SS2	SocS3	AD4	R6	-0.32617	-0.0483375
TD2	SS2	SocS3	AD4	R7	-0.33698	-0.0325485
TD2	SS2	SocS3	AD4	R8	-0.342985	-0.00654921
TD2	SS2	SocS3	AD4	R9	-0.310412	-0.0485586
TD2	SS3	SocS1	AD1	R1	-0.644276	-0.11791
TD2	SS3	SocS1	AD1	R10	-0.540017	-0.0470469
TD2	SS3	SocS1	AD1	R2	-0.373065	-0.103117
TD2	SS3	SocS1	AD1	R3	-0.706467	-0.101144
TD2	SS3	SocS1	AD1	R4	-0.518695	-0.0402228
TD2	SS3	SocS1	AD1	R5	-0.57367	-0.0299454
TD2	SS3	SocS1	AD1	R6	-0.639817	-0.0805921
TD2	SS3	SocS1	AD1	R7	-0.649041	-0.0574186
TD2	SS3	SocS1	AD1	R8	-0.739471	-0.0947884
TD2	SS3	SocS1	AD1	R9	-0.693833	-0.118948
TD2	SS3	SocS1	AD2	R1	-0.620548	-0.0509296
TD2	SS3	SocS1	AD2	R10	-0.673053	-0.0131499
TD2	SS3	SocS1	AD2	R2	-0.594216	-0.044192
TD2	SS3	SocS1	AD2	R3	-0.578538	-0.120353
TD2	SS3	SocS1	AD2	R4	-0.532072	-0.0709584
TD2	SS3	SocS1	AD2	R5	-0.655824	-0.0804545
TD2	SS3	SocS1	AD2	R6	-0.526024	-0.149646
TD2	SS3	SocS1	AD2	R7	-0.414557	-0.0061298
TD2	SS3	SocS1	AD2	R8	-0.525503	-0.126735
TD2	SS3	SocS1	AD2	R9	-0.567148	-0.103065
TD2	SS3	SocS1	AD3	R1	-0.482397	-0.115706
TD2	SS3	SocS1	AD3	R10	-0.547768	-0.0608376
TD2	SS3	SocS1	AD3	R2	-0.561782	-0.0636216
TD2	SS3	SocS1	AD3	R3	-0.559917	-0.111565
TD2	SS3	SocS1	AD3	R4	-0.57353	-0.0630399
TD2	SS3	SocS1	AD3	R5	-0.509673	-0.167444
TD2	SS3	SocS1	AD3	R6	-0.513281	-0.053401
TD2	SS3	SocS1	AD3	R7	-0.55777	-0.0748407
TD2	SS3	SocS1	AD3	R8	-0.495524	-0.0513117
TD2	SS3	SocS1	AD3	R9	-0.50479	-0.0606467
TD2	SS3	SocS1	AD4	R1	-0.474207	-0.104978
TD2	SS3	SocS1	AD4	R10	-0.525429	-0.0877598
TD2	SS3	SocS1	AD4	R2	-0.461812	-0.106195
TD2	SS3	SocS1	AD4	R3	-0.529093	-0.109519
TD2	SS3	SocS1	AD4	R4	-0.469419	-0.0588494
TD2	SS3	SocS1	AD4	R5	-0.526911	-0.0697628
TD2	SS3	SocS1	AD4	R6	-0.506338	-0.0812157
TD2	SS3	SocS1	AD4	R7	-0.477181	-0.0941945
TD2	SS3	SocS1	AD4	R8	-0.491041	-0.0499298
TD2	SS3	SocS1	AD4	R9	-0.525728	-0.091114
TD2	SS3	SocS2	AD1	R1	-0.641692	-0.25247
TD2	SS3	SocS2	AD1	R10	-0.784928	-0.0471772
TD2	SS3	SocS2	AD1	R2	-0.592543	-0.00510043
TD2	SS3	SocS2	AD1	R3	-0.81121	-0.014359
TD2	SS3	SocS2	AD1	R4	-0.498055	-0.0170399
TD2	SS3	SocS2	AD1	R5	-0.589117	0.0355589
TD2	SS3	SocS2	AD1	R6	-0.547622	-0.0975694
TD2	SS3	SocS2	AD1	R7	-0.320443	-0.00952688
TD2	SS3	SocS2	AD1	R8	-0.547671	-0.0389266
TD2	SS3	SocS2	AD1	R9	-0.236227	-0.0852123
TD2	SS3	SocS2	AD2	R1	-0.575857	-0.137335
TD2	SS3	SocS2	AD2	R10	-0.642518	-0.150974
TD2	SS3	SocS2	AD2	R2	-0.649031	-0.112535
TD2	SS3	SocS2	AD2	R3	-0.723493	0.0543313
TD2	SS3	SocS2	AD2	R4	-0.616306	-0.00325156
TD2	SS3	SocS2	AD2	R5	-0.744039	-0.0121302
TD2	SS3	SocS2	AD2	R6	-0.702929	0.0940576
TD2	SS3	SocS2	AD2	R7	-0.748764	-0.0112999
TD2	SS3	SocS2	AD2	R8	-0.616909	-0.121528
TD2	SS3	SocS2	AD2	R9	-0.636749	-0.0775295
TD2	SS3	SocS2	AD3	R1	-0.717149	-0.0374921
TD2	SS3	SocS2	AD3	R10	-0.5635	-0.060474
TD2	SS3	SocS2	AD3	R2	-0.755211	-0.10157
TD2	SS3	SocS2	AD3	R3	-0.714848	-0.0935053
TD2	SS3	SocS2	AD3	R4	-0.7861	-0.0301789
TD2	SS3	SocS2	AD3	R5	-0.650038	-0.0841708
TD2	SS3	SocS2	AD3	R6	-0.822265	-0.00548983
TD2	SS3	SocS2	AD3	R7	-0.766078	-0.132656
TD2	SS3	SocS2	AD3	R8	-0.627352	0.0101928
TD2	SS3	SocS2	AD3	R9	-0.833316	-0.0690977
TD2	SS3	SocS2	AD4	R1	-0.676736	-0.0549343
TD2	SS3	SocS2	AD4	R10	-0.829545	-0.0119119
TD2	SS3	SocS2	AD4	R2	-0.762312	-0.0743341
TD2	SS3	SocS2	AD4	R3	-0.798425	-0.138243
TD2	SS3	SocS2	AD4	R4	-0.703395	-0.0723502
TD2	SS3	SocS2	AD4	R5	-0.664951	-0.119263
TD2	SS3	SocS2	AD4	R6	-0.681373	-0.0770064
TD2	SS3	SocS2	AD4	R7	-0.812266	-0.143299
TD2	SS3	SocS2	AD4	R8	-0.710427	-0.107902
TD2	SS3	SocS2	AD4	R9	-0.765428	-0.0766475
TD2	SS3	SocS3	AD1	R1	-0.373666	-0.116799
TD2	SS3	SocS3	AD1	R10	-0.36916	-0.0694509
TD2	SS3	SocS3	AD1	R2	-0.371704	-0.0528864
TD2	SS3	SocS3	AD1	R3	-0.484304	-0.0989925
TD2	SS3	SocS3	AD1	R4	-0.256703	-0.0587665
TD2	SS3	SocS3	AD1	R5	-0.481105	-0.0248447
TD2	SS3	SocS3	AD1	R6	-0.469138	-0.0363845
TD2	SS3	SocS3	AD1	R7	-0.302964	-0.0587971
TD2	SS3	SocS3	AD1	R8	-0.355388	-0.0498418
TD2	SS3	SocS3	AD1	R9	-0.331235	-0.0172197
TD2	SS3	SocS3	AD2	R1	-0.165769	-0.0517299
TD2	SS3	SocS3	AD2	R10	-0.319724	-0.0723523
TD2	SS3	SocS3	AD2	R2	-0.428931	-0.107909
TD2	SS3	SocS3	AD2	R3	-0.30695	-0.0720879
TD2	SS3	SocS3	AD2	R4	-0.403343	-0.0738835
TD2	SS3	SocS3	AD2	R5	-0.285475	-0.097453
TD2	SS3	SocS3	AD2	R6	-0.422506	-0.0564518
TD2	SS3	SocS3	AD2	R7	-0.324834	-0.0729034
TD2	SS3	SocS3	AD2	R8	-0.355465	-0.094342
TD2	SS3	SocS3	AD2	R9	-0.444592	-0.061228
TD2	SS3	SocS3	AD3	R1	-0.302665	-0.0673681
TD2	SS3	SocS3	AD3	R10	-0.403675	-0.101669
TD2	SS3	SocS3	AD3	R2	-0.313981	-0.0685291
TD2	SS3	SocS3	AD3	R3	-0.354205	-0.077901
TD2	SS3	SocS3	AD3	R4	-0.302668	-0.0673677
TD2	SS3	SocS3	AD3	R5	-0.340988	-0.0356439
TD2	SS3	SocS3	AD3	R6	-0.344333	-0.0813408
TD2	SS3	SocS3	AD3	R7	-0.340809	-0.0873563
TD2	SS3	SocS3	AD3	R8	-0.402916	-0.145358
TD2	SS3	SocS3	AD3	R9	-0.351751	-0.0615796
TD2	SS3	SocS3	AD4	R1	-0.388298	-0.10565
TD2	SS3	SocS3	AD4	R10	-0.367403	-0.0730417
TD2	SS3	SocS3	AD4	R2	-0.345082	-0.0823245
TD2	SS3	SocS3	AD4	R3	-0.368613	-0.0710904
TD2	SS3	SocS3	AD4	R4	-0.412185	-0.0792098
TD2	SS3	SocS3	AD4	R5	-0.378403	-0.0578021
TD2	SS3	SocS3	AD4	R6	-0.33692	-0.0970695
TD2	SS3	SocS3	AD4	R7	-0.326226	-0.0599797
TD2	SS3	SocS3	AD4	R8	-0.390406	-0.0811545
TD2	SS3	SocS3	AD4	R9	-0.353045	-0.0486951
TD3	SS1	SocS1	AD1	R1	-0.338922	0.0304801
TD3	SS1	SocS1	AD1	R10	-0.367448	-0.0324754
TD3	SS1	SocS1	AD1	R2	-0.47424	0.0323061
TD3	SS1	SocS1	AD1	R3	-0.40195	0.05967
TD3	SS1	SocS1	AD1	R4	-0.429499	0.0452651
TD3	SS1	SocS1	AD1	R5	-0.409335	-0.0416237
TD3	SS1	SocS1	AD1	R6	-0.452016	0.0751266
TD3	SS1	SocS1	AD1	R7	-0.443693	-0.0789891
TD3	SS1	SocS1	AD1	R8	-0.405571	0.01103
TD3	SS1	SocS1	AD1	R9	-0.332706	0.0464087
TD3	SS1	SocS1	AD2	R1	-0.481428	-0.0789317
TD3	SS1	SocS1	AD2	R10	-0.51719	-0.0795176
TD3	SS1	SocS1	AD2	R2	-0.460679	-0.00380397
TD3	SS1	SocS1	AD2	R3	-0.479817	-0.0369031
TD3	SS1	SocS1	AD2	R4	-0.367164	0.00677743
TD3	SS1	SocS1	AD2	R5	-0.394318	-0.0876018
TD3	SS1	SocS1	AD2	R6	-0.376773	-0.0557544
TD3	SS1	SocS1	AD2	R7	-0.343975	-0.046097
TD3	SS1	SocS1	AD2	R8	-0.327305	-0.00955355
TD3	SS1	SocS1	AD2	R9	-0.371572	-0.0974988
TD3	SS1	SocS1	AD3	R1	-0.391681	-0.0526754
TD3	SS1	SocS1	AD3	R10	-0.467739	0.0125087
TD3	SS1	SocS1	AD3	R2	-0.401101	-0.00408032
TD3	SS1	SocS1	AD3	R3	-0.359155	-0.0198483
TD3	SS1	SocS1	AD3	R4	-0.388886	-0.00861799
TD3	SS1	SocS1	AD3	R5	-0.410512	-0.0218261
TD3	SS1	SocS1	AD3	R6	-0.434738	-0.0426636
TD3	SS1	SocS1	AD3	R7	-0.391332	-0.0310837
TD3	SS1	SocS1	AD3	R8	-0.431374	0.0357713
TD3	SS1	SocS1	AD3	R9	-0.457799	0.00510622
TD3	SS1	SocS1	AD4	R1	-0.30848	-0.0015095
TD3	SS1	SocS1	AD4	R10	-0.41997	-0.0187462
TD3	SS1	SocS1	AD4	R2	-0.396329	-6.71913e-05
TD3	SS1	SocS1	AD4	R3	-0.317585	0.0155683
TD3	SS1	SocS1	AD4	R4	-0.343657	-0.00786519
TD3	SS1	SocS1	AD4	R5	-0.38139	-0.0335167
TD3	SS1	SocS1	AD4	R6	-0.455435	0.0122081
TD3	SS1	SocS1	AD4	R7	-0.339007	-0.00529841
TD3	SS1	SocS1	AD4	R8	-0.377625	0.0294975
TD3	SS1	SocS1	AD4	R9	-0.442763	-0.0240619
TD3	SS1	SocS2	AD1	R1	-0.464691	-0.00813232
TD3	SS1	SocS2	AD1	R10	-0.165544	-0.000641356
TD3	SS1	SocS2	AD1	R2	-0.406508	0.0881906
TD3	SS1	SocS2	AD1	R3	-0.420086	-0.0389036
TD3	SS1	SocS2	AD1	R4	-0.0573974	0.0321848
TD3	SS1	SocS2	AD1	R5	-0.448282	0.0596447
TD3	SS1	SocS2	AD1	R6	-0.345002	0.143009
TD3	SS1	SocS2	AD1	R7	-0.467354	-0.0269989
TD3	SS1	SocS2	AD1	R8	-0.422584	0.133777
TD3	SS1	SocS2	AD1	R9	-0.521751	-0.00140393
TD3	SS1	SocS2	AD2	R1	-0.381412	0.31594
TD3	SS1	SocS2	AD2	R10	-0.454969	0.0363854
TD3	SS1	SocS2	AD2	R2	-0.227925	-0.0476537
TD3	SS1	SocS2	AD2	R3	-0.433539	0.0433433
TD3	SS1	SocS2	AD2	R4	-0.534761	0.0706007
TD3	SS1	SocS2	AD2	R5	-0.236137	-0.0127729
TD3	SS1	SocS2	AD2	R6	-0.448266	0.00828134
TD3	SS1	SocS2	AD2	R7	-0.248414	-0.107187
TD3	SS1	SocS2	AD2	R8	-0.436719	-0.0396844
TD3	SS1	SocS2	AD2	R9	-0.483722	-0.0273695
TD3	SS1	SocS2	AD3	R1	-0.391771	-0.0678336
TD3	SS1	SocS2	AD3	R10	-0.305591	0.00627173
TD3	SS1	SocS2	AD3	R2	-0.275781	-0.0349447
TD3	SS1	SocS2	AD3	R3	-0.537835	0.019374
TD3	SS1	SocS2	AD3	R4	-0.386165	-0.020115
TD3	SS1	SocS2	AD3	R5	-0.368513	-0.0116664
TD3	SS1	SocS2	AD3	R6	-0.557151	-0.106394
TD3	SS1	SocS2	AD3	R7	-0.465643	-0.050517
TD3	SS1	SocS2	AD3	R8	-0.463107	-0.186385
TD3	SS1	SocS2	AD3	R9	-0.592885	-0.0113498
TD3	SS1	SocS2	AD4	R1	-0.478531	0.0073905
TD3	SS1	SocS2	AD4	R10	-0.423264	0.0121941
TD3	SS1	SocS2	AD4	R2	-0.468002	-0.0149852
TD3	SS1	SocS2	AD4	R3	-0.503444	-0.0250367
TD3	SS1	SocS2	AD4	R4	-0.418655	0.0952062
TD3	SS1	SocS2	AD4	R5	-0.363345	-0.0912813
TD3	SS1	SocS2	AD4	R6	-0.548553	-0.0288142
TD3	SS1	SocS2	AD4	R7	-0.437899	0.00161847
TD3	SS1	SocS2	AD4	R8	-0.355969	-0.0168508
TD3	SS1	SocS2	AD4	R9	-0.581178	-0.0197803
TD3	SS1	SocS3	AD1	R1	-0.393716	-0.077897
TD3	SS1	SocS3	AD1	R10	-0.32349	0.0472754
TD3	SS1	SocS3	AD1	R2	-0.360287	0.0189578
TD3	SS1	SocS3	AD1	R3	-0.428238	-0.0513348
TD3	SS1	SocS3	AD1	R4	-0.262029	-0.0108958
TD3	SS1	SocS3	AD1	R5	-0.312482	-0.022897
TD3	SS1	SocS3	AD1	R6	-0.351091	0.0241723
TD3	SS1	SocS3	AD1	R7	-0.411791	0.0312754
TD3	SS1	SocS3	AD1	R8	-0.255219	0.0370719
TD3	SS1	SocS3	AD1	R9	-0.288061	-0.020203
TD3	SS1	SocS3	AD2	R1	-0.341526	0.0918359
TD3	SS1	SocS3	AD2	R10	-0.333757	0.0438751
TD3	SS1	SocS3	AD2	R2	-0.294088	0.0628254
TD3	SS1	SocS3	AD2	R3	-0.322488	0.0352479
TD3	SS1	SocS3	AD2	R4	-0.308333	0.0647775
TD3	SS1	SocS3	AD2	R5	-0.324531	0.0593372
TD3	SS1	SocS3	AD2	R6	-0.318254	-0.0110799
TD3	SS1	SocS3	AD2	R7	-0.312476	0.037854
TD3	SS1	SocS3	AD2	R8	-0.378607	0.00306664
TD3	SS1	SocS3	AD2	R9	-0.357519	0.0690307
TD3	SS1	SocS3	AD3	R1	-0.31002	0.0330937
TD3	SS1	SocS3	AD3	R10	-0.329112	0.0349568
TD3	SS1	SocS3	AD3	R2	-0.364813	0.0749299
TD3	SS1	SocS3	AD3	R3	-0.272942	0.0523067
TD3	SS1	SocS3	AD3	R4	-0.331868	0.0261
TD3	SS1	SocS3	AD3	R5	-0.278351	0.0438537
TD3	SS1	SocS3	AD3	R6	-0.325373	0.0374243
TD3	SS1	SocS3	AD3	R7	-0.261624	0.0545246
TD3	SS1	SocS3	AD3	R8	-0.364814	0.0749298
TD3	SS1	SocS3	AD3	R9	-0.310836	0.0955687
TD3	SS1	SocS3	AD4	R1	-0.308079	0.0317854
TD3	SS1	SocS3	AD4	R10	-0.303342	0.0520917
TD3	SS1	SocS3	AD4	R2	-0.29947	0.0627896
TD3	SS1	SocS3	AD4	R3	-0.300751	0.0817594
TD3	SS1	SocS3	AD4	R4	-0.308445	0.0446798
TD3	SS1	SocS3	AD4	R5	-0.292339	0.0560281
TD3	SS1	SocS3	AD4	R6	-0.294014	0.0468519
TD3	SS1	SocS3	AD4	R7	-0.319222	0.0600865
TD3	SS1	SocS3	AD4	R8	-0.304825	0.0487278
TD3	SS1	SocS3	AD4	R9	-0.299515	0.0420194
TD3	SS2	SocS1	AD1	R1	-0.422586	-0.0789555
TD3	SS2	SocS1	AD1	R10	-0.590557	-0.0340779
TD3	SS2	SocS1	AD1	R2	-0.455285	-0.116142
TD3	SS2	SocS1	AD1	R3	-0.583711	-0.0280213
TD3	SS2	SocS1	AD1	R4	-0.496506	0.175068
TD3	SS2	SocS1	AD1	R5	-0.49464	-0.0532105
TD3	SS2	SocS1	AD1	R6	-0.446892	-0.0964346
TD3	SS2	SocS1	AD1	R7	-0.557871	-0.0420696
TD3	SS2	SocS1	AD1	R8	-0.46863	-0.0796613
TD3	SS2	SocS1	AD1	R9	-0.604676	-0.0102168
TD3	SS2	SocS1	AD2	R1	-0.533193	-0.073063
TD3	SS2	SocS1	AD2	R10	-0.473513	-0.0554366
TD3	SS2	SocS1	AD2	R2	-0.486572	-0.0359541
TD3	SS2	SocS1	AD2	R3	-0.498295	0.0146682
TD3	SS2	SocS1	AD2	R4	-0.418222	-0.0859571
TD3	SS2	SocS1	AD2	R5	-0.471238	-0.0207944
TD3	SS2	SocS1	AD2	R6	-0.487939	0.00659242
TD3	SS2	SocS1	AD2	R7	-0.495038	-0.076968
TD3	SS2	SocS1	AD2	R8	-0.467162	-0.024039
TD3	SS2	SocS1	AD2	R9	-0.384155	-0.0274301
TD3	SS2	SocS1	AD3	R1	-0.438977	-0.0390683
TD3	SS2	SocS1	AD3	R10	-0.436826	-0.031935
TD3	SS2	SocS1	AD3	R2	-0.448163	-0.026355
TD3	SS2	SocS1	AD3	R3	-0.385684	-0.0170671
TD3	SS2	SocS1	AD3	R4	-0.37558	-0.028473
TD3	SS2	SocS1	AD3	R5	-0.528901	-0.0279493
TD3	SS2	SocS1	AD3	R6	-0.460727	-0.0406996
TD3	SS2	SocS1	AD3	R7	-0.445867	-0.0496076
TD3	SS2	SocS1	AD3	R8	-0.456105	-0.0133606
TD3	SS2	SocS1	AD3	R9	-0.410846	-0.023103
TD3	SS2	SocS1	AD4	R1	-0.412163	-0.00401029
TD3	SS2	SocS1	AD4	R10	-0.497032	-0.0216437
TD3	SS2	SocS1	AD4	R2	-0.360615	-0.0233836
TD3	SS2	SocS1	AD4	R3	-0.341034	0.00896755
TD3	SS2	SocS1	AD4	R4	-0.467117	-0.0404328
TD3	SS2	SocS1	AD4	R5	-0.494521	-0.053749
TD3	SS2	SocS1	AD4	R6	-0.422456	-0.0877928
TD3	SS2	SocS1	AD4	R7	-0.419253	-0.033131
TD3	SS2	SocS1	AD4	R8	-0.375185	-0.0191965
TD3	SS2	SocS1	AD4	R9	-0.412212	-0.046825
TD3	SS2	SocS2	AD1	R1	-0.486873	0.0280593
TD3	SS2	SocS2	AD1	R10	-0.0336367	0.0426009
TD3	SS2	SocS2	AD1	R2	-0.370009	0.283864
TD3	SS2	SocS2	AD1	R3	-0.431681	-0.0267324
TD3	SS2	SocS2	AD1	R4	-0.169599	0.036181
TD3	SS2	SocS2	AD1	R5	-0.413956	-0.00861102
TD3	SS2	SocS2	AD1	R6	0.0123402	0.0533277
TD3	SS2	SocS2	AD1	R7	-0.520834	-0.0253597
TD3	SS2	SocS2	AD1	R8	-0.398413	-0.105367
TD3	SS2	SocS2	AD1	R9	-0.341098	-0.0448133
TD3	SS2	SocS2	AD2	R1	-0.389363	-0.114185
TD3	SS2	SocS2	AD2	R10	-0.482898	0.00170689
TD3	SS2	SocS2	AD2	R2	-0.572428	-0.0104255
TD3	SS2	SocS2	AD2	R3	-0.573368	-0.0257369
TD3	SS2	SocS2	AD2	R4	-0.589483	-0.00896
TD3	SS2	SocS2	AD2	R5	-0.392723	-0.0811346
TD3	SS2	SocS2	AD2	R6	-0.522002	-0.00952433
TD3	SS2	SocS2	AD2	R7	-0.495561	-0.0126639
TD3	SS2	SocS2	AD2	R8	-0.768669	-0.140303
TD3	SS2	SocS2	AD2	R9	-0.481775	0.00596909
TD3	SS2	SocS2	AD3	R1	-0.474222	-0.0815528
TD3	SS2	SocS2	AD3	R10	-0.535105	-0.0956559
TD3	SS2	SocS2	AD3	R2	-0.521951	0.016483
TD3	SS2	SocS2	AD3	R3	-0.464486	-0.0583737
TD3	SS2	SocS2	AD3	R4	-0.416309	-0.129732
TD3	SS2	SocS2	AD3	R5	-0.600203	-0.0421011
TD3	SS2	SocS2	AD3	R6	-0.491045	-0.0124757
TD3	SS2	SocS2	AD3	R7	-0.464346	-0.0600814
TD3	SS2	SocS2	AD3	R8	-0.536696	-0.0594229
TD3	SS2	SocS2	AD3	R9	-0.583693	-0.029685
TD3	SS2	SocS2	AD4	R1	-0.555856	-0.0334974
TD3	SS2	SocS2	AD4	R10	-0.504301	-0.0533548
TD3	SS2	SocS2	AD4	R2	-0.475403	-0.13171
TD3	SS2	SocS2	AD4	R3	-0.625384	-0.073913
TD3	SS2	SocS2	AD4	R4	-0.415565	-0.0621704
TD3	SS2	SocS2	AD4	R5	-0.479215	-0.0711734
TD3	SS2	SocS2	AD4	R6	-0.552143	-0.0670386
TD3	SS2	SocS2	AD4	R7	-0.488257	-0.07143
TD3	SS2	SocS2	AD4	R8	-0.536095	-0.0595538
TD3	SS2	SocS2	AD4	R9	-0.45775	0.000256266
TD3	SS2	SocS3	AD1	R1	-0.353353	-0.033403
TD3	SS2	SocS3	AD1	R10	-0.282553	-0.0747433
TD3	SS2	SocS3	AD1	R2	-0.462428	-0.0251887
TD3	SS2	SocS3	AD1	R3	-0.432078	-0.0379615
TD3	SS2	SocS3	AD1	R4	-0.301526	0.00182111
TD3	SS2	SocS3	AD1	R5	-0.279578	-0.00659434
TD3	SS2	SocS3	AD1	R6	-0.438624	-0.0559346
TD3	SS2	SocS3	AD1	R7	-0.155893	0.0851787
TD3	SS2	SocS3	AD1	R8	-0.381564	-0.108354
TD3	SS2	SocS3	AD1	R9	-0.363543	-0.0165949
TD3	SS2	SocS3	AD2	R1	-0.299525	-0.00625293
TD3	SS2	SocS3	AD2	R10	-0.288926	-0.000951356
TD3	SS2	SocS3	AD2	R2	-0.372755	0.0138591
TD3	SS2	SocS3	AD2	R3	-0.298405	0.0209596
TD3	SS2	SocS3	AD2	R4	-0.328979	0.0383325
TD3	SS2	SocS3	AD2	R5	-0.410795	2.63338e-05
TD3	SS2	SocS3	AD2	R6	-0.374429	0.0421835
TD3	SS2	SocS3	AD2	R7	-0.299582	-0.00398304
TD3	SS2	SocS3	AD2	R8	-0.378828	0.0261548
TD3	SS2	SocS3	AD2	R9	-0.426058	0.0393307
TD3	SS2	SocS3	AD3	R1	-0.351054	-0.00811745
TD3	SS2	SocS3	AD3	R10	-0.292756	-0.0108566
TD3	SS2	SocS3	AD3	R2	-0.326744	-0.00337861
TD3	SS2	SocS3	AD3	R3	-0.326534	0.0146351
TD3	SS2	SocS3	AD3	R4	-0.351054	-0.00811728
TD3	SS2	SocS3	AD3	R5	-0.257701	0.0248197
TD3	SS2	SocS3	AD3	R6	-0.29628	0.00817264
TD3	SS2	SocS3	AD3	R7	-0.249029	0.00895692
TD3	SS2	SocS3	AD3	R8	-0.302321	-0.0101128
TD3	SS2	SocS3	AD3	R9	-0.271649	0.0307085
TD3	SS2	SocS3	AD4	R1	0.0468497	-0.016248
TD3	SS2	SocS3	AD4	R10	-0.288415	0.00494797
TD3	SS2	SocS3	AD4	R2	-0.371322	0.0187075
TD3	SS2	SocS3	AD4	R3	-0.294786	-0.0362866
TD3	SS2	SocS3	AD4	R4	-0.322954	-0.00614978
TD3	SS2	SocS3	AD4	R5	-0.306103	-0.00250965
TD3	SS2	SocS3	AD4	R6	-0.335021	-0.00371651
TD3	SS2	SocS3	AD4	R7	-0.277656	-0.00159258
TD3	SS2	SocS3	AD4	R8	-0.340287	-0.00340057
TD3	SS2	SocS3	AD4	R9	-0.346769	0.0399475
TD3	SS3	SocS1	AD1	R1	-0.660022	-0.0179714
TD3	SS3	SocS1	AD1	R10	-0.603591	-0.0323176
TD3	SS3	SocS1	AD1	R2	-0.714615	-0.0337237
TD3	SS3	SocS1	AD1	R3	-0.452161	-0.0894975
TD3	SS3	SocS1	AD1	R4	-0.637622	-0.0180727
TD3	SS3	SocS1	AD1	R5	-0.654738	-0.0280038
TD3	SS3	SocS1	AD1	R6	-0.643334	0.0150382
TD3	SS3	SocS1	AD1	R7	-0.53597	-0.118314
TD3	SS3	SocS1	AD1	R8	-0.603345	-0.0334883
TD3	SS3	SocS1	AD1	R9	-0.516624	-0.0643464
TD3	SS3	SocS1	AD2	R1	-0.553891	-0.0433735
TD3	SS3	SocS1	AD2	R10	-0.643864	-0.0791768
TD3	SS3	SocS1	AD2	R2	-0.532909	-0.0780395
TD3	SS3	SocS1	AD2	R3	-0.615367	-0.0667663
TD3	SS3	SocS1	AD2	R4	-0.493398	-0.0628877
TD3	SS3	SocS1	AD2	R5	-0.573594	-0.0799205
TD3	SS3	SocS1	AD2	R6	-0.542378	-0.0440648
TD3	SS3	SocS1	AD2	R7	-0.535222	-0.0547564
TD3	SS3	SocS1	AD2	R8	-0.561094	-0.0688557
TD3	SS3	SocS1	AD2	R9	-0.438099	-0.0327867
TD3	SS3	SocS1	AD3	R1	-0.498335	-0.0513819
TD3	SS3	SocS1	AD3	R10	-0.466263	-0.0601126
TD3	SS3	SocS1	AD3	R2	-0.588353	-0.0450584
TD3	SS3	SocS1	AD3	R3	-0.524093	-0.0654324
TD3	SS3	SocS1	AD3	R4	-0.481653	-0.0433132
TD3	SS3	SocS1	AD3	R5	-0.527866	-0.0292779
TD3	SS3	SocS1	AD3	R6	-0.509791	-0.0777448
TD3	SS3	SocS1	AD3	R7	-0.528445	-0.0282129
TD3	SS3	SocS1	AD3	R8	-0.588353	-0.0450594
TD3	SS3	SocS1	AD3	R9	-0.488696	-0.0236702
TD3	SS3	SocS1	AD4	R1	-0.479965	-0.0580024
TD3	SS3	SocS1	AD4	R10	-0.540747	-0.0379141
TD3	SS3	SocS1	AD4	R2	-0.532693	-0.0759936
TD3	SS3	SocS1	AD4	R3	-0.515859	-0.0408397
TD3	SS3	SocS1	AD4	R4	-0.493635	-0.0776403
TD3	SS3	SocS1	AD4	R5	-0.446337	-0.0421012
TD3	SS3	SocS1	AD4	R6	-0.511129	-0.0687875
TD3	SS3	SocS1	AD4	R7	-0.430427	-0.0513935
TD3	SS3	SocS1	AD4	R8	-0.523507	-0.0587216
TD3	SS3	SocS1	AD4	R9	-0.467595	-0.0691103
TD3	SS3	SocS2	AD1	R1	-0.752254	-0.0258439
TD3	SS3	SocS2	AD1	R10	-0.716333	-0.204747
TD3	SS3	SocS2	AD1	R2	-0.78786	-0.0251445
TD3	SS3	SocS2	AD1	R3	-0.7882	-0.0666362
TD3	SS3	SocS2	AD1	R4	-0.551254	-0.0134789
TD3	SS3	SocS2	AD1	R5	-0.548208	0.0213459
TD3	SS3	SocS2	AD1	R6	-0.465115	0.0274796
TD3	SS3	SocS2	AD1	R7	-0.49978	0.0160515
TD3	SS3	SocS2	AD1	R8	-0.449985	0.00514186
TD3	SS3	SocS2	AD1	R9	-0.618436	-0.208027
TD3	SS3	SocS2	AD2	R1	-0.569701	-0.0652268
TD3	SS3	SocS2	AD2	R10	-0.637288	0.00319621
TD3	SS3	SocS2	AD2	R2	-0.516942	-0.134104
TD3	SS3	SocS2	AD2	R3	-0.873033	-0.00320137
TD3	SS3	SocS2	AD2	R4	-0.751363	-0.0977166
TD3	SS3	SocS2	AD2	R5	-0.601361	-0.0805421
TD3	SS3	SocS2	AD2	R6	-0.624286	-0.0293113
TD3	SS3	SocS2	AD2	R7	-0.680891	-0.048321
TD3	SS3	SocS2	AD2	R8	-0.919958	-0.035165
TD3	SS3	SocS2	AD2	R9	-0.747325	-0.0119202
TD3	SS3	SocS2	AD3	R1	-0.777638	-0.0190608
TD3	SS3	SocS2	AD3	R10	-0.780119	-0.0541337
TD3	SS3	SocS2	AD3	R2	-0.731288	-0.0213867
TD3	SS3	SocS2	AD3	R3	-0.800429	-0.0977906
TD3	SS3	SocS2	AD3	R4	-0.777638	-0.0190602
TD3	SS3	SocS2	AD3	R5	-0.589414	-0.0330333
TD3	SS3	SocS2	AD3	R6	-0.83303	-0.0302255
TD3	SS3	SocS2	AD3	R7	-0.721871	-0.0218307
TD3	SS3	SocS2	AD3	R8	-0.557069	-0.0109503
TD3	SS3	SocS2	AD3	R9	-0.815339	-0.0473373
TD3	SS3	SocS2	AD4	R1	-0.709006	-0.0661063
TD3	SS3	SocS2	AD4	R10	-0.534545	-0.0295416
TD3	SS3	SocS2	AD4	R2	-0.790762	-0.118632
TD3	SS3	SocS2	AD4	R3	-0.792829	-0.18005
TD3	SS3	SocS2	AD4	R4	-0.696203	-0.0398185
TD3	SS3	SocS2	AD4	R5	-0.717906	-0.0572582
TD3	SS3	SocS2	AD4	R6	-0.737745	-0.0737539
TD3	SS3	SocS2	AD4	R7	-0.69637	-0.00749811
TD3	SS3	SocS2	AD4	R8	-0.765128	-0.0406531
TD3	SS3	SocS2	AD4	R9	-0.715701	-0.138241
TD3	SS3	SocS3	AD1	R1	-0.260059	-0.0319646
TD3	SS3	SocS3	AD1	R10	-0.369784	-0.0200676
TD3	SS3	SocS3	AD1	R2	-0.428067	-0.0780213
TD3	SS3	SocS3	AD1	R3	-0.364079	-0.0455915
TD3	SS3	SocS3	AD1	R4	-0.398083	-0.0631566
TD3	SS3	SocS3	AD1	R5	-0.179761	-0.0664376
TD3	SS3	SocS3	AD1	R6	-0.402689	-0.046499
TD3	SS3	SocS3	AD1	R7	-0.584662	-0.0403464
TD3	SS3	SocS3	AD1	R8	-0.452982	-0.00485238
TD3	SS3	SocS3	AD1	R9	-0.341284	-0.0483869
TD3	SS3	SocS3	AD2	R1	-0.288927	-0.00532363
TD3	SS3	SocS3	AD2	R10	-0.312527	-0.0548254
TD3	SS3	SocS3	AD2	R2	-0.310282	-0.0545231
TD3	SS3	SocS3	AD2	R3	-0.309479	-0.0296363
TD3	SS3	SocS3	AD2	R4	-0.342458	-0.0715687
TD3	SS3	SocS3	AD2	R5	-0.394996	-0.0435271
TD3	SS3	SocS3	AD2	R6	-0.313561	-0.0414572
TD3	SS3	SocS3	AD2	R7	-0.356359	-0.0389596
TD3	SS3	SocS3	AD2	R8	-0.409008	-0.0350201
TD3	SS3	SocS3	AD2	R9	-0.421478	-0.0826982
TD3	SS3	SocS3	AD3	R1	-0.383838	-0.0527292
TD3	SS3	SocS3	AD3	R10	-0.33946	-0.0393384
TD3	SS3	SocS3	AD3	R2	-0.368877	-0.0670965
TD3	SS3	SocS3	AD3	R3	-0.355804	-0.0345348
TD3	SS3	SocS3	AD3	R4	-0.389746	-0.0591688
TD3	SS3	SocS3	AD3	R5	-0.34347	-0.0488605
TD3	SS3	SocS3	AD3	R6	-0.391522	-0.0320569
TD3	SS3	SocS3	AD3	R7	-0.327314	-0.046165
TD3	SS3	SocS3	AD3	R8	-0.327826	-0.0466098
TD3	SS3	SocS3	AD3	R9	-0.302674	-0.0578854
TD3	SS3	SocS3	AD4	R1	-0.378143	-0.0635611
TD3	SS3	SocS3	AD4	R10	-0.263016	-0.049645
TD3	SS3	SocS3	AD4	R2	-0.379231	-0.0591261
TD3	SS3	SocS3	AD4	R3	-0.335442	-0.0549028
TD3	SS3	SocS3	AD4	R4	-0.330024	-0.0496331
TD3	SS3	SocS3	AD4	R5	-0.368358	-0.0693096
TD3	SS3	SocS3	AD4	R6	-0.381057	-0.0414736
TD3	SS3	SocS3	AD4	R7	-0.305162	-0.0577743
TD3	SS3	SocS3	AD4	R8	-0.403887	-0.0488981
TD3	SS3	SocS3	AD4	R9	-0.310309	-0.0402284
TD4	SS1	SocS1	AD1	R1	-0.365774	-0.045292
TD4	SS1	SocS1	AD1	R10	-0.456402	-0.0929042
TD4	SS1	SocS1	AD1	R2	-0.480371	0.00524013
TD4	SS1	SocS1	AD1	R3	-0.392459	-0.00738926
TD4	SS1	SocS1	AD1	R4	-0.3451	0.0126474
TD4	SS1	SocS1	AD1	R5	-0.446828	0.152137
TD4	SS1	SocS1	AD1	R6	-0.431092	-0.0222665
TD4	SS1	SocS1	AD1	R7	-0.273612	-0.0332362
TD4	SS1	SocS1	AD1	R8	-0.405116	-0.0212486
TD4	SS1	SocS1	AD1	R9	-0.499652	-0.0497705
TD4	SS1	SocS1	AD2	R1	-0.360842	-0.0501712
TD4	SS1	SocS1	AD2	R10	-0.270565	-0.00673092
TD4	SS1	SocS1	AD2	R2	-0.371844	-0.0589523
TD4	SS1	SocS1	AD2	R3	-0.358601	-0.0293108
TD4	SS1	SocS1	AD2	R4	-0.41911	0.0105499
TD4	SS1	SocS1	AD2	R5	-0.438145	0.0156232
TD4	SS1	SocS1	AD2	R6	-0.316088	0.000818844
TD4	SS1	SocS1	AD2	R7	-0.411612	0.0828589
TD4	SS1	SocS1	AD2	R8	-0.378313	0.0533641
TD4	SS1	SocS1	AD2	R9	-0.369643	-0.0385727
TD4	SS1	SocS1	AD3	R1	-0.343865	0.0194008
TD4	SS1	SocS1	AD3	R10	-0.421152	0.00327803
TD4	SS1	SocS1	AD3	R2	-0.451069	0.0678178
TD4	SS1	SocS1	AD3	R3	-0.391602	0.0297274
TD4	SS1	SocS1	AD3	R4	-0.368741	-0.000422393
TD4	SS1	SocS1	AD3	R5	-0.424081	-0.00390359
TD4	SS1	SocS1	AD3	R6	-0.388449	0.0227759
TD4	SS1	SocS1	AD3	R7	-0.428521	0.00285545
TD4	SS1	SocS1	AD3	R8	-0.434928	0.0317768
TD4	SS1	SocS1	AD3	R9	-0.414564	0.0350455
TD4	SS1	SocS1	AD4	R1	-0.415161	0.0150748
TD4	SS1	SocS1	AD4	R10	-0.449119	-0.0160839
TD4	SS1	SocS1	AD4	R2	-0.38491	0.00919283
TD4	SS1	SocS1	AD4	R3	-0.395076	0.0703941
TD4	SS1	SocS1	AD4	R4	-0.427581	0.0145691
TD4	SS1	SocS1	AD4	R5	-0.443959	0.011419
TD4	SS1	SocS1	AD4	R6	-0.34802	-0.00798758
TD4	SS1	SocS1	AD4	R7	-0.401001	0.0327969
TD4	SS1	SocS1	AD4	R8	-0.415776	0.0218664
TD4	SS1	SocS1	AD4	R9	-0.379845	0.00280158
TD4	SS1	SocS2	AD1	R1	-0.236368	-0.02967
TD4	SS1	SocS2	AD1	R10	-0.443842	-0.0283532
TD4	SS1	SocS2	AD1	R2	-0.421288	0.0663625
TD4	SS1	SocS2	AD1	R3	-0.400795	0.0631129
TD4	SS1	SocS2	AD1	R4	-0.22776	-0.0168738
TD4	SS1	SocS2	AD1	R5	-0.067013	-0.0598445
TD4	SS1	SocS2	AD1	R6	-0.415973	-0.0641789
TD4	SS1	SocS2	AD1	R7	-0.509547	0.156316
TD4	SS1	SocS2	AD1	R8	-0.363007	0.00528189
TD4	SS1	SocS2	AD1	R9	-0.365694	0.0734943
TD4	SS1	SocS2	AD2	R1	-0.386102	0.0130625
TD4	SS1	SocS2	AD2	R10	-0.364082	-0.0294571
TD4	SS1	SocS2	AD2	R2	-0.488905	-0.0435537
TD4	SS1	SocS2	AD2	R3	-0.546206	0.0634576
TD4	SS1	SocS2	AD2	R4	-0.508587	-0.00544922
TD4	SS1	SocS2	AD2	R5	-0.45518	-0.0814203
TD4	SS1	SocS2	AD2	R6	-0.398674	0.0291284
TD4	SS1	SocS2	AD2	R7	-0.471592	-0.0197639
TD4	SS1	SocS2	AD2	R8	-0.328484	0.151157
TD4	SS1	SocS2	AD2	R9	-0.245056	-0.103889
TD4	SS1	SocS2	AD3	R1	-0.388493	-0.0452124
TD4	SS1	SocS2	AD3	R10	-0.405338	-0.0242543
TD4	SS1	SocS2	AD3	R2	-0.499059	-0.107366
TD4	SS1	SocS2	AD3	R3	-0.391659	-0.00569162
TD4	SS1	SocS2	AD3	R4	-0.443774	-0.0489495
TD4	SS1	SocS2	AD3	R5	-0.405061	0.00368699
TD4	SS1	SocS2	AD3	R6	-0.468531	0.182927
TD4	SS1	SocS2	AD3	R7	-0.532437	-0.0399213
TD4	SS1	SocS2	AD3	R8	-0.457232	-0.0165042
TD4	SS1	SocS2	AD3	R9	-0.562673	-0.124654
TD4	SS1	SocS2	AD4	R1	-0.586797	-0.0542516
TD4	SS1	SocS2	AD4	R10	-0.363112	0.0474686
TD4	SS1	SocS2	AD4	R2	-0.566718	0.0513661
TD4	SS1	SocS2	AD4	R3	-0.458911	-0.112237
TD4	SS1	SocS2	AD4	R4	-0.501228	-0.0612257
TD4	SS1	SocS2	AD4	R5	-0.347592	0.00153024
TD4	SS1	SocS2	AD4	R6	-0.363969	0.0152626
TD4	SS1	SocS2	AD4	R7	-0.413794	-0.00554387
TD4	SS1	SocS2	AD4	R8	-0.476384	0.0186127
TD4	SS1	SocS2	AD4	R9	-0.325415	0.206332
TD4	SS1	SocS3	AD1	R1	-0.308531	0.0759039
TD4	SS1	SocS3	AD1	R10	-0.341884	0.032208
TD4	SS1	SocS3	AD1	R2	-0.33212	0.0591503
TD4	SS1	SocS3	AD1	R3	-0.282614	0.00129685
TD4	SS1	SocS3	AD1	R4	-0.355047	0.0415582
TD4	SS1	SocS3	AD1	R5	-0.365768	0.0428758
TD4	SS1	SocS3	AD1	R6	-0.249151	0.0369893
TD4	SS1	SocS3	AD1	R7	-0.356759	0.189955
TD4	SS1	SocS3	AD1	R8	-0.387752	0.0149962
TD4	SS1	SocS3	AD1	R9	-0.285751	0.0931466
TD4	SS1	SocS3	AD2	R1	-0.291141	0.00562527
TD4	SS1	SocS3	AD2	R10	-0.271512	0.104722
TD4	SS1	SocS3	AD2	R2	-0.322169	0.0566708
TD4	SS1	SocS3	AD2	R3	-0.332745	0.0667605
TD4	SS1	SocS3	AD2	R4	-0.320907	0.0161397
TD4	SS1	SocS3	AD2	R5	-0.362247	0.0684836
TD4	SS1	SocS3	AD2	R6	-0.394016	-0.0128919
TD4	SS1	SocS3	AD2	R7	-0.284384	0.0369242
TD4	SS1	SocS3	AD2	R8	-0.373206	0.0267
TD4	SS1	SocS3	AD2	R9	-0.384925	0.0636283
TD4	SS1	SocS3	AD3	R1	-0.215019	0.0552225
TD4	SS1	SocS3	AD3	R10	-0.283678	0.053875
TD4	SS1	SocS3	AD3	R2	-0.303241	0.0513039
TD4	SS1	SocS3	AD3	R3	-0.289723	0.0592998
TD4	SS1	SocS3	AD3	R4	-0.359195	0.0470146
TD4	SS1	SocS3	AD3	R5	-0.290874	0.0405445
TD4	SS1	SocS3	AD3	R6	-0.330843	0.0370604
TD4	SS1	SocS3	AD3	R7	-0.314486	0.0484957
TD4	SS1	SocS3	AD3	R8	-0.316924	0.0206024
TD4	SS1	SocS3	AD3	R9	-0.316501	0.0455313
TD4	SS1	SocS3	AD4	R1	-0.262085	0.0566964
TD4	SS1	SocS3	AD4	R10	-0.286044	0.0624849
TD4	SS1	SocS3	AD4	R2	-0.309049	0.0623582
TD4	SS1	SocS3	AD4	R3	-0.329627	0.00730131
TD4	SS1	SocS3	AD4	R4	-0.318143	0.0560715
TD4	SS1	SocS3	AD4	R5	-0.313372	0.0956764
TD4	SS1	SocS3	AD4	R6	-0.305035	0.063253
TD4	SS1	SocS3	AD4	R7	-0.31375	0.0293982
TD4	SS1	SocS3	AD4	R8	-0.294712	0.0469873
TD4	SS1	SocS3	AD4	R9	-0.285749	0.0370143
TD4	SS2	SocS1	AD1	R1	-0.487474	-0.0458216
TD4	SS2	SocS1	AD1	R10	-0.557745	-0.0319662
TD4	SS2	SocS1	AD1	R2	-0.530774	-0.0667139
TD4	SS2	SocS1	AD1	R3	-0.35382	-0.0447958
TD4	SS2	SocS1	AD1	R4	-0.248405	-0.00772372
TD4	SS2	SocS1	AD1	R5	-0.498478	-0.0665286
TD4	SS2	SocS1	AD1	R6	-0.326204	0.0215927
TD4	SS2	SocS1	AD1	R7	-0.453026	0.0105886
TD4	SS2	SocS1	AD1	R8	-0.423193	-0.0421335
TD4	SS2	SocS1	AD1	R9	-0.391386	-0.0795402
TD4	SS2	SocS1	AD2	R1	-0.448099	0.00191686
TD4	SS2	SocS1	AD2	R10	-0.437037	-0.015781
TD4	SS2	SocS1	AD2	R2	-0.391824	0.00679302
TD4	SS2	SocS1	AD2	R3	-0.402836	0.0999211
TD4	SS2	SocS1	AD2	R4	-0.473191	-0.0263628
TD4	SS2	SocS1	AD2	R5	-0.458524	0.0159242
TD4	SS2	SocS1	AD2	R6	-0.493122	-0.0807368
TD4	SS2	SocS1	AD2	R7	-0.523509	-0.0141089
TD4	SS2	SocS1	AD2	R8	-0.510755	0.0689411
TD4	SS2	SocS1	AD2	R9	-0.536063	-0.0150618
TD4	SS2	SocS1	AD3	R1	-0.401986	0.00398207
TD4	SS2	SocS1	AD3	R10	-0.472993	-0.0307142
TD4	SS2	SocS1	AD3	R2	-0.419938	0.0822529
TD4	SS2	SocS1	AD3	R3	-0.372274	0.00676743
TD4	SS2	SocS1	AD3	R4	-0.468109	-0.0191793
TD4	SS2	SocS1	AD3	R5	-0.502214	-0.0455686
TD4	SS2	SocS1	AD3	R6	-0.456878	-0.0574357
TD4	SS2	SocS1	AD3	R7	-0.360753	-0.0781508
TD4	SS2	SocS1	AD3	R8	-0.460976	-0.000782236
TD4	SS2	SocS1	AD3	R9	-0.389968	-0.0767037
TD4	SS2	SocS1	AD4	R1	-0.49604	0.00383533
TD4	SS2	SocS1	AD4	R10	-0.452749	-0.00436821
TD4	SS2	SocS1	AD4	R2	-0.448136	-0.0100476
TD4	SS2	SocS1	AD4	R3	-0.426822	-0.0232388
TD4	SS2	SocS1	AD4	R4	-0.384876	0.0267945
TD4	SS2	SocS1	AD4	R5	-0.460628	-0.0134002
TD4	SS2	SocS1	AD4	R6	-0.392008	-0.00607319
TD4	SS2	SocS1	AD4	R7	-0.409498	-0.00457583
TD4	SS2	SocS1	AD4	R8	-0.367638	-0.0204069
TD4	SS2	SocS1	AD4	R9	-0.469945	-0.0278349
TD4	SS2	SocS2	AD1	R1	-0.491436	-0.0665456
TD4	SS2	SocS2	AD1	R10	-0.331045	0.0173579
TD4	SS2	SocS2	AD1	R2	-0.606818	-0.0364722
TD4	SS2	SocS2	AD1	R3	-0.179588	-0.0139567
TD4	SS2	SocS2	AD1	R4	-0.519647	0.0417993
TD4	SS2	SocS2	AD1	R5	-0.850685	0.00154805
TD4	SS2	SocS2	AD1	R6	-0.372672	0.0218975
TD4	SS2	SocS2	AD1	R7	-0.427546	-0.0937683
TD4	SS2	SocS2	AD1	R8	0.0785197	0.107633
TD4	SS2	SocS2	AD1	R9	-0.459839	-0.00453082
TD4	SS2	SocS2	AD2	R1	-0.545808	-0.116384
TD4	SS2	SocS2	AD2	R10	-0.422396	0.0636906
TD4	SS2	SocS2	AD2	R2	-0.588312	-0.071217
TD4	SS2	SocS2	AD2	R3	-0.553768	0.320934
TD4	SS2	SocS2	AD2	R4	-0.491258	-0.0405565
TD4	SS2	SocS2	AD2	R5	-0.582606	-0.0227695
TD4	SS2	SocS2	AD2	R6	-0.725105	0.00518183
TD4	SS2	SocS2	AD2	R7	-0.64217	-0.0560197
TD4	SS2	SocS2	AD2	R8	-0.556924	-0.0205342
TD4	SS2	SocS2	AD2	R9	-0.601168	0.0549402
TD4	SS2	SocS2	AD3	R1	-0.578283	-0.0568835
TD4	SS2	SocS2	AD3	R10	-0.44397	-0.0969075
TD4	SS2	SocS2	AD3	R2	-0.618327	0.0633269
TD4	SS2	SocS2	AD3	R3	-0.388154	-0.0141524
TD4	SS2	SocS2	AD3	R4	-0.531455	-0.0428504
TD4	SS2	SocS2	AD3	R5	-0.551451	-0.0120882
TD4	SS2	SocS2	AD3	R6	-0.479323	-0.025046
TD4	SS2	SocS2	AD3	R7	-0.38276	0.0417016
TD4	SS2	SocS2	AD3	R8	-0.600353	-0.00981771
TD4	SS2	SocS2	AD3	R9	-0.548035	0.106207
TD4	SS2	SocS2	AD4	R1	-0.5814	-0.0316522
TD4	SS2	SocS2	AD4	R10	-0.686527	-0.0359105
TD4	SS2	SocS2	AD4	R2	-0.45097	0.102587
TD4	SS2	SocS2	AD4	R3	-0.423238	0.00948729
TD4	SS2	SocS2	AD4	R4	-0.362943	-0.0502234
TD4	SS2	SocS2	AD4	R5	-0.541666	-0.0315721
TD4	SS2	SocS2	AD4	R6	-0.58434	-0.0170458
TD4	SS2	SocS2	AD4	R7	-0.627866	-0.0544986
TD4	SS2	SocS2	AD4	R8	-0.586671	-0.065608
TD4	SS2	SocS2	AD4	R9	-0.418471	-0.0566985
TD4	SS2	SocS3	AD1	R1	-0.271169	-0.0486649
TD4	SS2	SocS3	AD1	R10	-0.412485	-0.0534818
TD4	SS2	SocS3	AD1	R2	-0.38894	-0.0543565
TD4	SS2	SocS3	AD1	R3	-0.252679	0.0343727
TD4	SS2	SocS3	AD1	R4	-0.40303	-0.0467093
TD4	SS2	SocS3	AD1	R5	-0.385003	-0.0242141
TD4	SS2	SocS3	AD1	R6	-0.436998	-0.0366817
TD4	SS2	SocS3	AD1	R7	-0.329011	-0.000606201
TD4	SS2	SocS3	AD1	R8	-0.320425	-0.0165069
TD4	SS2	SocS3	AD1	R9	-0.47761	-0.011037
TD4	SS2	SocS3	AD2	R1	-0.272082	0.0020827
TD4	SS2	SocS3	AD2	R10	-0.367808	-0.0301619
TD4	SS2	SocS3	AD2	R2	-0.361413	-0.0188056
TD4	SS2	SocS3	AD2	R3	-0.337564	0.0472284
TD4	SS2	SocS3	AD2	R4	-0.457259	0.0608156
TD4	SS2	SocS3	AD2	R5	-0.270595	0.0336382
TD4	SS2	SocS3	AD2	R6	-0.383186	0.0223864
TD4	SS2	SocS3	AD2	R7	-0.295846	0.000753014
TD4	SS2	SocS3	AD2	R8	-0.266948	-0.00132626
TD4	SS2	SocS3	AD2	R9	-0.311977	0.0812172
TD4	SS2	SocS3	AD3	R1	-0.30052	0.0199946
TD4	SS2	SocS3	AD3	R10	-0.328224	-0.00064131
TD4	SS2	SocS3	AD3	R2	-0.253786	0.00156198
TD4	SS2	SocS3	AD3	R3	-0.347436	-0.00638549
TD4	SS2	SocS3	AD3	R4	-0.365919	0.0130881
TD4	SS2	SocS3	AD3	R5	-0.353769	-0.0140739
TD4	SS2	SocS3	AD3	R6	-0.295873	0.00543692
TD4	SS2	SocS3	AD3	R7	-0.272435	0.0109707
TD4	SS2	SocS3	AD3	R8	-0.289691	-0.00272038
TD4	SS2	SocS3	AD3	R9	-0.217861	0.0118295
TD4	SS2	SocS3	AD4	R1	-0.32871	0.00370352
TD4	SS2	SocS3	AD4	R10	-0.303021	0.00499528
TD4	SS2	SocS3	AD4	R2	-0.322449	0.019206
TD4	SS2	SocS3	AD4	R3	-0.328501	-0.00357939
TD4	SS2	SocS3	AD4	R4	-0.310588	0.00509338
TD4	SS2	SocS3	AD4	R5	-0.328228	0.0175461
TD4	SS2	SocS3	AD4	R6	-0.309784	-0.00328092
TD4	SS2	SocS3	AD4	R7	-0.342227	0.0375324
TD4	SS2	SocS3	AD4	R8	-0.25352	0.0140642
TD4	SS2	SocS3	AD4	R9	-0.359049	-0.0203971
TD4	SS3	SocS1	AD1	R1	-0.440503	0.00321095
TD4	SS3	SocS1	AD1	R10	-0.666282	-0.0133326
TD4	SS3	SocS1	AD1	R2	-0.510765	-0.0469725
TD4	SS3	SocS1	AD1	R3	-0.686697	-0.0417746
TD4	SS3	SocS1	AD1	R4	-0.670287	-0.00494855
TD4	SS3	SocS1	AD1	R5	-0.666811	-0.0285086
TD4	SS3	SocS1	AD1	R6	-0.582379	-0.0221484
TD4	SS3	SocS1	AD1	R7	-0.525023	0.0687718
TD4	SS3	SocS1	AD1	R8	-0.444997	-0.0834974
TD4	SS3	SocS1	AD1	R9	-0.724681	-0.0629423
TD4	SS3	SocS1	AD2	R1	-0.534161	-0.043611
TD4	SS3	SocS1	AD2	R10	-0.435099	-0.0533722
TD4	SS3	SocS1	AD2	R2	-0.520742	-0.0437328
TD4	SS3	SocS1	AD2	R3	-0.484142	-0.113006
TD4	SS3	SocS1	AD2	R4	-0.555851	-0.0262374
TD4	SS3	SocS1	AD2	R5	-0.698703	-0.0823688
TD4	SS3	SocS1	AD2	R6	-0.565065	-0.0715178
TD4	SS3	SocS1	AD2	R7	-0.526938	-0.0415348
TD4	SS3	SocS1	AD2	R8	-0.52822	-0.0813043
TD4	SS3	SocS1	AD2	R9	-0.60524	-0.0323565
TD4	SS3	SocS1	AD3	R1	-0.538297	-0.052018
TD4	SS3	SocS1	AD3	R10	-0.489793	-0.0329231
TD4	SS3	SocS1	AD3	R2	-0.468151	-0.0392183
TD4	SS3	SocS1	AD3	R3	-0.501186	-0.020089
TD4	SS3	SocS1	AD3	R4	-0.460502	-0.0514101
TD4	SS3	SocS1	AD3	R5	-0.588046	-0.0588372
TD4	SS3	SocS1	AD3	R6	-0.590868	-0.082105
TD4	SS3	SocS1	AD3	R7	-0.565731	-0.0346295
TD4	SS3	SocS1	AD3	R8	-0.509003	-0.0412703
TD4	SS3	SocS1	AD3	R9	-0.547693	-0.0572769
TD4	SS3	SocS1	AD4	R1	-0.456563	-0.0846862
TD4	SS3	SocS1	AD4	R10	-0.488197	-0.0614812
TD4	SS3	SocS1	AD4	R2	-0.501335	-0.0596014
TD4	SS3	SocS1	AD4	R3	-0.515082	-0.0534407
TD4	SS3	SocS1	AD4	R4	-0.511847	-0.0707326
TD4	SS3	SocS1	AD4	R5	-0.434929	-0.0442187
TD4	SS3	SocS1	AD4	R6	-0.512025	-0.0543267
TD4	SS3	SocS1	AD4	R7	-0.50721	-0.05302
TD4	SS3	SocS1	AD4	R8	-0.511912	-0.0476397
TD4	SS3	SocS1	AD4	R9	-0.479291	-0.0649397
TD4	SS3	SocS2	AD1	R1	-0.731766	-0.0292687
TD4	SS3	SocS2	AD1	R10	-0.775875	0.0263993
TD4	SS3	SocS2	AD1	R2	-0.679125	-0.0132217
TD4	SS3	SocS2	AD1	R3	-0.582941	0.00310587
TD4	SS3	SocS2	AD1	R4	-0.568623	-0.190427
TD4	SS3	SocS2	AD1	R5	-0.702223	0.00181168
TD4	SS3	SocS2	AD1	R6	-0.469371	-0.124821
TD4	SS3	SocS2	AD1	R7	-0.575899	-0.123052
TD4	SS3	SocS2	AD1	R8	-0.335167	-0.0146064
TD4	SS3	SocS2	AD1	R9	-0.390525	-0.154075
TD4	SS3	SocS2	AD2	R1	-0.652997	-0.0825378
TD4	SS3	SocS2	AD2	R10	-0.806404	-0.111737
TD4	SS3	SocS2	AD2	R2	-0.784373	0.128188
TD4	SS3	SocS2	AD2	R3	-0.761818	-0.0204522
TD4	SS3	SocS2	AD2	R4	-0.584965	-0.0740133
TD4	SS3	SocS2	AD2	R5	-0.655351	-0.0020741
TD4	SS3	SocS2	AD2	R6	-0.923	-0.0272168
TD4	SS3	SocS2	AD2	R7	-0.492258	0.0025871
TD4	SS3	SocS2	AD2	R8	-0.599221	-0.0135691
TD4	SS3	SocS2	AD2	R9	-0.270217	-0.108828
TD4	SS3	SocS2	AD3	R1	-0.726166	-0.0559362
TD4	SS3	SocS2	AD3	R10	-0.354718	-0.185472
TD4	SS3	SocS2	AD3	R2	-0.425911	-0.0224293
TD4	SS3	SocS2	AD3	R3	-0.766737	-0.00503465
TD4	SS3	SocS2	AD3	R4	-0.584743	-0.0749196
TD4	SS3	SocS2	AD3	R5	-0.631105	-0.00561863
TD4	SS3	SocS2	AD3	R6	-0.572465	-0.00995943
TD4	SS3	SocS2	AD3	R7	-0.733892	-0.0325892
TD4	SS3	SocS2	AD3	R8	-0.67251	-0.00444197
TD4	SS3	SocS2	AD3	R9	-0.72339	-0.115141
TD4	SS3	SocS2	AD4	R1	-0.508673	-0.0281734
TD4	SS3	SocS2	AD4	R10	-0.747346	-0.128651
TD4	SS3	SocS2	AD4	R2	-0.680197	-0.0487228
TD4	SS3	SocS2	AD4	R3	-0.700022	-0.038006
TD4	SS3	SocS2	AD4	R4	-0.77118	-0.0494943
TD4	SS3	SocS2	AD4	R5	-0.78747	-0.0689732
TD4	SS3	SocS2	AD4	R6	-0.762952	-0.0562072
TD4	SS3	SocS2	AD4	R7	-0.837493	-0.0730102
TD4	SS3	SocS2	AD4	R8	-0.771473	-0.0440837
TD4	SS3	SocS2	AD4	R9	-0.871937	-0.0678458
TD4	SS3	SocS3	AD1	R1	-0.353877	-0.0544834
TD4	SS3	SocS3	AD1	R10	-0.252564	-0.0366127
TD4	SS3	SocS3	AD1	R2	-0.341345	-0.042872
TD4	SS3	SocS3	AD1	R3	-0.433634	-0.0355157
TD4	SS3	SocS3	AD1	R4	-0.23874	-0.0243442
TD4	SS3	SocS3	AD1	R5	-0.288144	-0.0285518
TD4	SS3	SocS3	AD1	R6	-0.240584	-0.0275352
TD4	SS3	SocS3	AD1	R7	-0.283501	-0.0483563
TD4	SS3	SocS3	AD1	R8	-0.435385	-0.0613003
TD4	SS3	SocS3	AD1	R9	-0.323962	-0.0325639
TD4	SS3	SocS3	AD2	R1	-0.329454	-0.0463806
TD4	SS3	SocS3	AD2	R10	-0.405625	-0.0291405
TD4	SS3	SocS3	AD2	R2	-0.362837	-0.0415445
TD4	SS3	SocS3	AD2	R3	-0.352778	-0.0377039
TD4	SS3	SocS3	AD2	R4	-0.390527	-0.0321942
TD4	SS3	SocS3	AD2	R5	-0.325337	-0.0460021
TD4	SS3	SocS3	AD2	R6	-0.401514	-0.0414161
TD4	SS3	SocS3	AD2	R7	-0.427629	-0.0242632
TD4	SS3	SocS3	AD2	R8	-0.390271	-0.0244657
TD4	SS3	SocS3	AD2	R9	-0.388366	-0.0332105
TD4	SS3	SocS3	AD3	R1	-0.355	-0.0400403
TD4	SS3	SocS3	AD3	R10	-0.315736	-0.0390567
TD4	SS3	SocS3	AD3	R2	-0.295671	-0.0217313
TD4	SS3	SocS3	AD3	R3	-0.363833	-0.0452502
TD4	SS3	SocS3	AD3	R4	-0.335391	-0.0830982
TD4	SS3	SocS3	AD3	R5	-0.377844	-0.0400967
TD4	SS3	SocS3	AD3	R6	-0.375525	-0.0434638
TD4	SS3	SocS3	AD3	R7	-0.354059	-0.0384039
TD4	SS3	SocS3	AD3	R8	-0.363858	-0.0222555
TD4	SS3	SocS3	AD3	R9	-0.337914	-0.0568999
TD4	SS3	SocS3	AD4	R1	-0.317439	-0.0328251
TD4	SS3	SocS3	AD4	R10	-0.334093	-0.0471861
TD4	SS3	SocS3	AD4	R2	-0.381033	-0.0372798
TD4	SS3	SocS3	AD4	R3	-0.352732	-0.0482487
TD4	SS3	SocS3	AD4	R4	-0.399302	-0.036668
TD4	SS3	SocS3	AD4	R5	-0.333974	-0.0449678
TD4	SS3	SocS3	AD4	R6	-0.365325	-0.0509637
TD4	SS3	SocS3	AD4	R7	-0.381844	-0.0111531
TD4	SS3	SocS3	AD4	R8	-0.308678	-0.0335729
TD4	SS3	SocS3	AD4	R9	-0.353385	-0.0374925

## Sheet: Averaged_over_blocks_AcD_POPAN
Statistica input for 5-way ANOVA for POPAN with actual density as a factor
TrL	TrD	SpS	SocSt	AcD	Replicate	Relative Bias
TL1	TD1	SS1	SocS1	ACD1	R1	-0.524648
TL1	TD1	SS1	SocS1	ACD1	R10	-0.656584
TL1	TD1	SS1	SocS1	ACD1	R2	-0.571993
TL1	TD1	SS1	SocS1	ACD1	R3	-0.558833
TL1	TD1	SS1	SocS1	ACD1	R4	-0.548458
TL1	TD1	SS1	SocS1	ACD1	R5	-0.614868
TL1	TD1	SS1	SocS1	ACD1	R6	-0.554402
TL1	TD1	SS1	SocS1	ACD1	R7	-0.624401
TL1	TD1	SS1	SocS1	ACD1	R8	-0.516673
TL1	TD1	SS1	SocS1	ACD1	R9	-0.524534
TL1	TD1	SS1	SocS1	ACD2	R1	-0.355813
TL1	TD1	SS1	SocS1	ACD2	R10	-0.364206
TL1	TD1	SS1	SocS1	ACD2	R2	-0.374968
TL1	TD1	SS1	SocS1	ACD2	R3	-0.383153
TL1	TD1	SS1	SocS1	ACD2	R4	-0.367269
TL1	TD1	SS1	SocS1	ACD2	R5	-0.367754
TL1	TD1	SS1	SocS1	ACD2	R6	-0.336469
TL1	TD1	SS1	SocS1	ACD2	R7	-0.331015
TL1	TD1	SS1	SocS1	ACD2	R8	-0.356197
TL1	TD1	SS1	SocS1	ACD2	R9	-0.336657
TL1	TD1	SS1	SocS2	ACD1	R1	-0.488049
TL1	TD1	SS1	SocS2	ACD1	R10	-0.654367
TL1	TD1	SS1	SocS2	ACD1	R2	-0.59284
TL1	TD1	SS1	SocS2	ACD1	R3	-0.434527
TL1	TD1	SS1	SocS2	ACD1	R4	-0.638512
TL1	TD1	SS1	SocS2	ACD1	R5	-0.463563
TL1	TD1	SS1	SocS2	ACD1	R6	-0.516192
TL1	TD1	SS1	SocS2	ACD1	R7	-0.492056
TL1	TD1	SS1	SocS2	ACD1	R8	-0.511408
TL1	TD1	SS1	SocS2	ACD1	R9	-0.513603
TL1	TD1	SS1	SocS2	ACD2	R1	-0.444991
TL1	TD1	SS1	SocS2	ACD2	R10	-0.337179
TL1	TD1	SS1	SocS2	ACD2	R2	-0.429455
TL1	TD1	SS1	SocS2	ACD2	R3	-0.315362
TL1	TD1	SS1	SocS2	ACD2	R4	-0.438418
TL1	TD1	SS1	SocS2	ACD2	R5	-0.387228
TL1	TD1	SS1	SocS2	ACD2	R6	-0.345597
TL1	TD1	SS1	SocS2	ACD2	R7	-0.407897
TL1	TD1	SS1	SocS2	ACD2	R8	-0.285754
TL1	TD1	SS1	SocS2	ACD2	R9	-0.355127
TL1	TD1	SS1	SocS3	ACD1	R1	-0.400683
TL1	TD1	SS1	SocS3	ACD1	R10	-0.514532
TL1	TD1	SS1	SocS3	ACD1	R2	-0.391968
TL1	TD1	SS1	SocS3	ACD1	R3	-0.51319
TL1	TD1	SS1	SocS3	ACD1	R4	-0.3969
TL1	TD1	SS1	SocS3	ACD1	R5	-0.468259
TL1	TD1	SS1	SocS3	ACD1	R6	-0.442388
TL1	TD1	SS1	SocS3	ACD1	R7	-0.419203
TL1	TD1	SS1	SocS3	ACD1	R8	-0.451476
TL1	TD1	SS1	SocS3	ACD1	R9	-0.516653
TL1	TD1	SS1	SocS3	ACD2	R1	-0.211489
TL1	TD1	SS1	SocS3	ACD2	R10	-0.207863
TL1	TD1	SS1	SocS3	ACD2	R2	-0.175962
TL1	TD1	SS1	SocS3	ACD2	R3	-0.167657
TL1	TD1	SS1	SocS3	ACD2	R4	-0.2078
TL1	TD1	SS1	SocS3	ACD2	R5	-0.211494
TL1	TD1	SS1	SocS3	ACD2	R6	-0.215245
TL1	TD1	SS1	SocS3	ACD2	R7	-0.191848
TL1	TD1	SS1	SocS3	ACD2	R8	-0.205298
TL1	TD1	SS1	SocS3	ACD2	R9	-0.208863
TL1	TD1	SS2	SocS1	ACD1	R1	-0.557023
TL1	TD1	SS2	SocS1	ACD1	R10	-0.665543
TL1	TD1	SS2	SocS1	ACD1	R2	-0.597052
TL1	TD1	SS2	SocS1	ACD1	R3	-0.554944
TL1	TD1	SS2	SocS1	ACD1	R4	-0.6713
TL1	TD1	SS2	SocS1	ACD1	R5	-0.732926
TL1	TD1	SS2	SocS1	ACD1	R6	-0.622717
TL1	TD1	SS2	SocS1	ACD1	R7	-0.483116
TL1	TD1	SS2	SocS1	ACD1	R8	-0.75201
TL1	TD1	SS2	SocS1	ACD1	R9	-0.623248
TL1	TD1	SS2	SocS1	ACD2	R1	-0.425185
TL1	TD1	SS2	SocS1	ACD2	R10	-0.422416
TL1	TD1	SS2	SocS1	ACD2	R2	-0.374235
TL1	TD1	SS2	SocS1	ACD2	R3	-0.430882
TL1	TD1	SS2	SocS1	ACD2	R4	-0.43146
TL1	TD1	SS2	SocS1	ACD2	R5	-0.403422
TL1	TD1	SS2	SocS1	ACD2	R6	-0.402413
TL1	TD1	SS2	SocS1	ACD2	R7	-0.381227
TL1	TD1	SS2	SocS1	ACD2	R8	-0.406688
TL1	TD1	SS2	SocS1	ACD2	R9	-0.394616
TL1	TD1	SS2	SocS2	ACD1	R1	-0.588915
TL1	TD1	SS2	SocS2	ACD1	R10	-0.822376
TL1	TD1	SS2	SocS2	ACD1	R2	-0.501207
TL1	TD1	SS2	SocS2	ACD1	R3	-0.375759
TL1	TD1	SS2	SocS2	ACD1	R4	-0.754777
TL1	TD1	SS2	SocS2	ACD1	R5	-0.650759
TL1	TD1	SS2	SocS2	ACD1	R6	-0.42289
TL1	TD1	SS2	SocS2	ACD1	R7	-0.604829
TL1	TD1	SS2	SocS2	ACD1	R8	-0.476432
TL1	TD1	SS2	SocS2	ACD1	R9	-0.480069
TL1	TD1	SS2	SocS2	ACD2	R1	-0.350597
TL1	TD1	SS2	SocS2	ACD2	R10	-0.290595
TL1	TD1	SS2	SocS2	ACD2	R2	-0.507959
TL1	TD1	SS2	SocS2	ACD2	R3	-0.47038
TL1	TD1	SS2	SocS2	ACD2	R4	-0.420298
TL1	TD1	SS2	SocS2	ACD2	R5	-0.363716
TL1	TD1	SS2	SocS2	ACD2	R6	-0.560174
TL1	TD1	SS2	SocS2	ACD2	R7	-0.43553
TL1	TD1	SS2	SocS2	ACD2	R8	-0.404211
TL1	TD1	SS2	SocS2	ACD2	R9	-0.530894
TL1	TD1	SS2	SocS3	ACD1	R1	-0.541822
TL1	TD1	SS2	SocS3	ACD1	R10	-0.560704
TL1	TD1	SS2	SocS3	ACD1	R2	-0.444587
TL1	TD1	SS2	SocS3	ACD1	R3	-0.413419
TL1	TD1	SS2	SocS3	ACD1	R4	-0.360749
TL1	TD1	SS2	SocS3	ACD1	R5	-0.594747
TL1	TD1	SS2	SocS3	ACD1	R6	-0.263671
TL1	TD1	SS2	SocS3	ACD1	R7	-0.586407
TL1	TD1	SS2	SocS3	ACD1	R8	-0.495289
TL1	TD1	SS2	SocS3	ACD1	R9	-0.52365
TL1	TD1	SS2	SocS3	ACD2	R1	-0.297807
TL1	TD1	SS2	SocS3	ACD2	R10	-0.298654
TL1	TD1	SS2	SocS3	ACD2	R2	-0.286482
TL1	TD1	SS2	SocS3	ACD2	R3	-0.248637
TL1	TD1	SS2	SocS3	ACD2	R4	-0.306581
TL1	TD1	SS2	SocS3	ACD2	R5	-0.255621
TL1	TD1	SS2	SocS3	ACD2	R6	-0.283282
TL1	TD1	SS2	SocS3	ACD2	R7	-0.286123
TL1	TD1	SS2	SocS3	ACD2	R8	-0.269567
TL1	TD1	SS2	SocS3	ACD2	R9	-0.301999
TL1	TD1	SS3	SocS1	ACD1	R1	-0.71069
TL1	TD1	SS3	SocS1	ACD1	R10	-0.714525
TL1	TD1	SS3	SocS1	ACD1	R2	-0.603294
TL1	TD1	SS3	SocS1	ACD1	R3	-0.492991
TL1	TD1	SS3	SocS1	ACD1	R4	-0.546943
TL1	TD1	SS3	SocS1	ACD1	R5	-0.586309
TL1	TD1	SS3	SocS1	ACD1	R6	-0.760895
TL1	TD1	SS3	SocS1	ACD1	R7	-0.641119
TL1	TD1	SS3	SocS1	ACD1	R8	-0.597185
TL1	TD1	SS3	SocS1	ACD1	R9	-0.710465
TL1	TD1	SS3	SocS1	ACD2	R1	-0.518584
TL1	TD1	SS3	SocS1	ACD2	R10	-0.479179
TL1	TD1	SS3	SocS1	ACD2	R2	-0.506338
TL1	TD1	SS3	SocS1	ACD2	R3	-0.553794
TL1	TD1	SS3	SocS1	ACD2	R4	-0.527954
TL1	TD1	SS3	SocS1	ACD2	R5	-0.462008
TL1	TD1	SS3	SocS1	ACD2	R6	-0.533553
TL1	TD1	SS3	SocS1	ACD2	R7	-0.434592
TL1	TD1	SS3	SocS1	ACD2	R8	-0.546826
TL1	TD1	SS3	SocS1	ACD2	R9	-0.43498
TL1	TD1	SS3	SocS2	ACD1	R1	-0.680113
TL1	TD1	SS3	SocS2	ACD1	R10	-0.826542
TL1	TD1	SS3	SocS2	ACD1	R2	-0.366648
TL1	TD1	SS3	SocS2	ACD1	R3	-0.762376
TL1	TD1	SS3	SocS2	ACD1	R4	-0.668616
TL1	TD1	SS3	SocS2	ACD1	R5	-0.0430539
TL1	TD1	SS3	SocS2	ACD1	R6	-0.781061
TL1	TD1	SS3	SocS2	ACD1	R7	-0.375219
TL1	TD1	SS3	SocS2	ACD1	R8	-0.576265
TL1	TD1	SS3	SocS2	ACD1	R9	-0.684715
TL1	TD1	SS3	SocS2	ACD2	R1	-0.720596
TL1	TD1	SS3	SocS2	ACD2	R10	-0.609133
TL1	TD1	SS3	SocS2	ACD2	R2	-0.596459
TL1	TD1	SS3	SocS2	ACD2	R3	-0.766622
TL1	TD1	SS3	SocS2	ACD2	R4	-0.731283
TL1	TD1	SS3	SocS2	ACD2	R5	-0.614594
TL1	TD1	SS3	SocS2	ACD2	R6	-0.662095
TL1	TD1	SS3	SocS2	ACD2	R7	-0.745921
TL1	TD1	SS3	SocS2	ACD2	R8	-0.652085
TL1	TD1	SS3	SocS2	ACD2	R9	-0.645591
TL1	TD1	SS3	SocS3	ACD1	R1	-0.582112
TL1	TD1	SS3	SocS3	ACD1	R10	-0.428971
TL1	TD1	SS3	SocS3	ACD1	R2	-0.504142
TL1	TD1	SS3	SocS3	ACD1	R3	-0.662329
TL1	TD1	SS3	SocS3	ACD1	R4	-0.350941
TL1	TD1	SS3	SocS3	ACD1	R5	-0.449873
TL1	TD1	SS3	SocS3	ACD1	R6	-0.410235
TL1	TD1	SS3	SocS3	ACD1	R7	-0.541696
TL1	TD1	SS3	SocS3	ACD1	R8	-0.602283
TL1	TD1	SS3	SocS3	ACD1	R9	-0.453222
TL1	TD1	SS3	SocS3	ACD2	R1	-0.25978
TL1	TD1	SS3	SocS3	ACD2	R10	-0.386583
TL1	TD1	SS3	SocS3	ACD2	R2	-0.365123
TL1	TD1	SS3	SocS3	ACD2	R3	-0.292364
TL1	TD1	SS3	SocS3	ACD2	R4	-0.336231
TL1	TD1	SS3	SocS3	ACD2	R5	-0.324142
TL1	TD1	SS3	SocS3	ACD2	R6	-0.330719
TL1	TD1	SS3	SocS3	ACD2	R7	-0.350815
TL1	TD1	SS3	SocS3	ACD2	R8	-0.368069
TL1	TD1	SS3	SocS3	ACD2	R9	-0.354893
TL1	TD2	SS1	SocS1	ACD1	R1	-0.43535
TL1	TD2	SS1	SocS1	ACD1	R10	-0.570242
TL1	TD2	SS1	SocS1	ACD1	R2	-0.474141
TL1	TD2	SS1	SocS1	ACD1	R3	-0.568892
TL1	TD2	SS1	SocS1	ACD1	R4	-0.489476
TL1	TD2	SS1	SocS1	ACD1	R5	-0.4901
TL1	TD2	SS1	SocS1	ACD1	R6	-0.428463
TL1	TD2	SS1	SocS1	ACD1	R7	-0.601449
TL1	TD2	SS1	SocS1	ACD1	R8	-0.597627
TL1	TD2	SS1	SocS1	ACD1	R9	-0.492619
TL1	TD2	SS1	SocS1	ACD2	R1	-0.276855
TL1	TD2	SS1	SocS1	ACD2	R10	-0.357804
TL1	TD2	SS1	SocS1	ACD2	R2	-0.363287
TL1	TD2	SS1	SocS1	ACD2	R3	-0.319567
TL1	TD2	SS1	SocS1	ACD2	R4	-0.309795
TL1	TD2	SS1	SocS1	ACD2	R5	-0.337018
TL1	TD2	SS1	SocS1	ACD2	R6	-0.330401
TL1	TD2	SS1	SocS1	ACD2	R7	-0.311149
TL1	TD2	SS1	SocS1	ACD2	R8	-0.333908
TL1	TD2	SS1	SocS1	ACD2	R9	-0.344196
TL1	TD2	SS1	SocS2	ACD1	R1	-0.380096
TL1	TD2	SS1	SocS2	ACD1	R10	-0.383476
TL1	TD2	SS1	SocS2	ACD1	R2	-0.432188
TL1	TD2	SS1	SocS2	ACD1	R3	-0.359221
TL1	TD2	SS1	SocS2	ACD1	R4	-0.524118
TL1	TD2	SS1	SocS2	ACD1	R5	-0.489502
TL1	TD2	SS1	SocS2	ACD1	R6	-0.244415
TL1	TD2	SS1	SocS2	ACD1	R7	-0.578608
TL1	TD2	SS1	SocS2	ACD1	R8	-0.339931
TL1	TD2	SS1	SocS2	ACD1	R9	-0.579456
TL1	TD2	SS1	SocS2	ACD2	R1	-0.39
TL1	TD2	SS1	SocS2	ACD2	R10	-0.384005
TL1	TD2	SS1	SocS2	ACD2	R2	-0.423272
TL1	TD2	SS1	SocS2	ACD2	R3	-0.353598
TL1	TD2	SS1	SocS2	ACD2	R4	-0.333701
TL1	TD2	SS1	SocS2	ACD2	R5	-0.416248
TL1	TD2	SS1	SocS2	ACD2	R6	-0.492634
TL1	TD2	SS1	SocS2	ACD2	R7	-0.427753
TL1	TD2	SS1	SocS2	ACD2	R8	-0.410756
TL1	TD2	SS1	SocS2	ACD2	R9	-0.378427
TL1	TD2	SS1	SocS3	ACD1	R1	-0.461559
TL1	TD2	SS1	SocS3	ACD1	R10	-0.445807
TL1	TD2	SS1	SocS3	ACD1	R2	-0.323494
TL1	TD2	SS1	SocS3	ACD1	R3	-0.421357
TL1	TD2	SS1	SocS3	ACD1	R4	-0.389289
TL1	TD2	SS1	SocS3	ACD1	R5	-0.501928
TL1	TD2	SS1	SocS3	ACD1	R6	-0.369497
TL1	TD2	SS1	SocS3	ACD1	R7	-0.471185
TL1	TD2	SS1	SocS3	ACD1	R8	-0.460802
TL1	TD2	SS1	SocS3	ACD1	R9	-0.440733
TL1	TD2	SS1	SocS3	ACD2	R1	-0.231825
TL1	TD2	SS1	SocS3	ACD2	R10	-0.220348
TL1	TD2	SS1	SocS3	ACD2	R2	-0.226884
TL1	TD2	SS1	SocS3	ACD2	R3	-0.208844
TL1	TD2	SS1	SocS3	ACD2	R4	-0.238165
TL1	TD2	SS1	SocS3	ACD2	R5	-0.199158
TL1	TD2	SS1	SocS3	ACD2	R6	-0.229293
TL1	TD2	SS1	SocS3	ACD2	R7	-0.219643
TL1	TD2	SS1	SocS3	ACD2	R8	-0.210798
TL1	TD2	SS1	SocS3	ACD2	R9	-0.221173
TL1	TD2	SS2	SocS1	ACD1	R1	-0.584345
TL1	TD2	SS2	SocS1	ACD1	R10	-0.616028
TL1	TD2	SS2	SocS1	ACD1	R2	-0.508008
TL1	TD2	SS2	SocS1	ACD1	R3	-0.499754
TL1	TD2	SS2	SocS1	ACD1	R4	-0.501643
TL1	TD2	SS2	SocS1	ACD1	R5	-0.394302
TL1	TD2	SS2	SocS1	ACD1	R6	-0.414718
TL1	TD2	SS2	SocS1	ACD1	R7	-0.466145
TL1	TD2	SS2	SocS1	ACD1	R8	-0.501655
TL1	TD2	SS2	SocS1	ACD1	R9	-0.546101
TL1	TD2	SS2	SocS1	ACD2	R1	-0.344696
TL1	TD2	SS2	SocS1	ACD2	R10	-0.357758
TL1	TD2	SS2	SocS1	ACD2	R2	-0.393606
TL1	TD2	SS2	SocS1	ACD2	R3	-0.421986
TL1	TD2	SS2	SocS1	ACD2	R4	-0.35805
TL1	TD2	SS2	SocS1	ACD2	R5	-0.41071
TL1	TD2	SS2	SocS1	ACD2	R6	-0.433901
TL1	TD2	SS2	SocS1	ACD2	R7	-0.45405
TL1	TD2	SS2	SocS1	ACD2	R8	-0.301702
TL1	TD2	SS2	SocS1	ACD2	R9	-0.390336
TL1	TD2	SS2	SocS2	ACD1	R1	-0.143174
TL1	TD2	SS2	SocS2	ACD1	R10	-0.727506
TL1	TD2	SS2	SocS2	ACD1	R2	-0.692908
TL1	TD2	SS2	SocS2	ACD1	R3	0.0140584
TL1	TD2	SS2	SocS2	ACD1	R4	-0.713838
TL1	TD2	SS2	SocS2	ACD1	R5	-0.66699
TL1	TD2	SS2	SocS2	ACD1	R6	-0.273887
TL1	TD2	SS2	SocS2	ACD1	R7	-0.525986
TL1	TD2	SS2	SocS2	ACD1	R8	-0.541667
TL1	TD2	SS2	SocS2	ACD1	R9	-0.455432
TL1	TD2	SS2	SocS2	ACD2	R1	-0.599499
TL1	TD2	SS2	SocS2	ACD2	R10	-0.537168
TL1	TD2	SS2	SocS2	ACD2	R2	-0.587484
TL1	TD2	SS2	SocS2	ACD2	R3	-0.525295
TL1	TD2	SS2	SocS2	ACD2	R4	-0.457826
TL1	TD2	SS2	SocS2	ACD2	R5	-0.449395
TL1	TD2	SS2	SocS2	ACD2	R6	-0.492267
TL1	TD2	SS2	SocS2	ACD2	R7	-0.471207
TL1	TD2	SS2	SocS2	ACD2	R8	-0.552646
TL1	TD2	SS2	SocS2	ACD2	R9	-0.432427
TL1	TD2	SS2	SocS3	ACD1	R1	-0.346049
TL1	TD2	SS2	SocS3	ACD1	R10	-0.41173
TL1	TD2	SS2	SocS3	ACD1	R2	-0.2399
TL1	TD2	SS2	SocS3	ACD1	R3	-0.407984
TL1	TD2	SS2	SocS3	ACD1	R4	-0.464935
TL1	TD2	SS2	SocS3	ACD1	R5	-0.41784
TL1	TD2	SS2	SocS3	ACD1	R6	-0.412537
TL1	TD2	SS2	SocS3	ACD1	R7	-0.375939
TL1	TD2	SS2	SocS3	ACD1	R8	-0.594907
TL1	TD2	SS2	SocS3	ACD1	R9	-0.468159
TL1	TD2	SS2	SocS3	ACD2	R1	-0.294731
TL1	TD2	SS2	SocS3	ACD2	R10	-0.284707
TL1	TD2	SS2	SocS3	ACD2	R2	-0.269957
TL1	TD2	SS2	SocS3	ACD2	R3	-0.309041
TL1	TD2	SS2	SocS3	ACD2	R4	-0.287371
TL1	TD2	SS2	SocS3	ACD2	R5	-0.285864
TL1	TD2	SS2	SocS3	ACD2	R6	-0.23221
TL1	TD2	SS2	SocS3	ACD2	R7	-0.274719
TL1	TD2	SS2	SocS3	ACD2	R8	-0.305883
TL1	TD2	SS2	SocS3	ACD2	R9	-0.275044
TL1	TD2	SS3	SocS1	ACD1	R1	-0.565794
TL1	TD2	SS3	SocS1	ACD1	R10	-0.577788
TL1	TD2	SS3	SocS1	ACD1	R2	-0.447665
TL1	TD2	SS3	SocS1	ACD1	R3	-0.598307
TL1	TD2	SS3	SocS1	ACD1	R4	-0.463753
TL1	TD2	SS3	SocS1	ACD1	R5	-0.63812
TL1	TD2	SS3	SocS1	ACD1	R6	-0.557545
TL1	TD2	SS3	SocS1	ACD1	R7	-0.525703
TL1	TD2	SS3	SocS1	ACD1	R8	-0.634621
TL1	TD2	SS3	SocS1	ACD1	R9	-0.560556
TL1	TD2	SS3	SocS1	ACD2	R1	-0.541938
TL1	TD2	SS3	SocS1	ACD2	R10	-0.570066
TL1	TD2	SS3	SocS1	ACD2	R2	-0.562075
TL1	TD2	SS3	SocS1	ACD2	R3	-0.589768
TL1	TD2	SS3	SocS1	ACD2	R4	-0.583105
TL1	TD2	SS3	SocS1	ACD2	R5	-0.474462
TL1	TD2	SS3	SocS1	ACD2	R6	-0.531991
TL1	TD2	SS3	SocS1	ACD2	R7	-0.523572
TL1	TD2	SS3	SocS1	ACD2	R8	-0.519843
TL1	TD2	SS3	SocS1	ACD2	R9	-0.585193
TL1	TD2	SS3	SocS2	ACD1	R1	-0.762346
TL1	TD2	SS3	SocS2	ACD1	R10	-0.712257
TL1	TD2	SS3	SocS2	ACD1	R2	-0.607674
TL1	TD2	SS3	SocS2	ACD1	R3	-0.775914
TL1	TD2	SS3	SocS2	ACD1	R4	-0.556172
TL1	TD2	SS3	SocS2	ACD1	R5	-0.618423
TL1	TD2	SS3	SocS2	ACD1	R6	-0.650633
TL1	TD2	SS3	SocS2	ACD1	R7	-0.572775
TL1	TD2	SS3	SocS2	ACD1	R8	-0.513536
TL1	TD2	SS3	SocS2	ACD1	R9	-0.58094
TL1	TD2	SS3	SocS2	ACD2	R1	-0.601828
TL1	TD2	SS3	SocS2	ACD2	R10	-0.69595
TL1	TD2	SS3	SocS2	ACD2	R2	-0.775657
TL1	TD2	SS3	SocS2	ACD2	R3	-0.73925
TL1	TD2	SS3	SocS2	ACD2	R4	-0.713449
TL1	TD2	SS3	SocS2	ACD2	R5	-0.68189
TL1	TD2	SS3	SocS2	ACD2	R6	-0.744539
TL1	TD2	SS3	SocS2	ACD2	R7	-0.792084
TL1	TD2	SS3	SocS2	ACD2	R8	-0.693672
TL1	TD2	SS3	SocS2	ACD2	R9	-0.691033
TL1	TD2	SS3	SocS3	ACD1	R1	-0.243626
TL1	TD2	SS3	SocS3	ACD1	R10	-0.390073
TL1	TD2	SS3	SocS3	ACD1	R2	-0.399593
TL1	TD2	SS3	SocS3	ACD1	R3	-0.392674
TL1	TD2	SS3	SocS3	ACD1	R4	-0.355472
TL1	TD2	SS3	SocS3	ACD1	R5	-0.413985
TL1	TD2	SS3	SocS3	ACD1	R6	-0.505794
TL1	TD2	SS3	SocS3	ACD1	R7	-0.272177
TL1	TD2	SS3	SocS3	ACD1	R8	-0.373653
TL1	TD2	SS3	SocS3	ACD1	R9	-0.359326
TL1	TD2	SS3	SocS3	ACD2	R1	-0.357357
TL1	TD2	SS3	SocS3	ACD2	R10	-0.345482
TL1	TD2	SS3	SocS3	ACD2	R2	-0.32035
TL1	TD2	SS3	SocS3	ACD2	R3	-0.360317
TL1	TD2	SS3	SocS3	ACD2	R4	-0.328622
TL1	TD2	SS3	SocS3	ACD2	R5	-0.338443
TL1	TD2	SS3	SocS3	ACD2	R6	-0.325683
TL1	TD2	SS3	SocS3	ACD2	R7	-0.375239
TL1	TD2	SS3	SocS3	ACD2	R8	-0.377903
TL1	TD2	SS3	SocS3	ACD2	R9	-0.38408
TL1	TD3	SS1	SocS1	ACD1	R1	-0.399053
TL1	TD3	SS1	SocS1	ACD1	R10	-0.53637
TL1	TD3	SS1	SocS1	ACD1	R2	-0.508489
TL1	TD3	SS1	SocS1	ACD1	R3	-0.42246
TL1	TD3	SS1	SocS1	ACD1	R4	-0.423324
TL1	TD3	SS1	SocS1	ACD1	R5	-0.437021
TL1	TD3	SS1	SocS1	ACD1	R6	-0.502988
TL1	TD3	SS1	SocS1	ACD1	R7	-0.412398
TL1	TD3	SS1	SocS1	ACD1	R8	-0.410262
TL1	TD3	SS1	SocS1	ACD1	R9	-0.466451
TL1	TD3	SS1	SocS1	ACD2	R1	-0.361946
TL1	TD3	SS1	SocS1	ACD2	R10	-0.341934
TL1	TD3	SS1	SocS1	ACD2	R2	-0.342908
TL1	TD3	SS1	SocS1	ACD2	R3	-0.344234
TL1	TD3	SS1	SocS1	ACD2	R4	-0.331344
TL1	TD3	SS1	SocS1	ACD2	R5	-0.354776
TL1	TD3	SS1	SocS1	ACD2	R6	-0.35321
TL1	TD3	SS1	SocS1	ACD2	R7	-0.340133
TL1	TD3	SS1	SocS1	ACD2	R8	-0.356722
TL1	TD3	SS1	SocS1	ACD2	R9	-0.336011
TL1	TD3	SS1	SocS2	ACD1	R1	-0.407454
TL1	TD3	SS1	SocS2	ACD1	R10	-0.311239
TL1	TD3	SS1	SocS2	ACD1	R2	-0.336655
TL1	TD3	SS1	SocS2	ACD1	R3	-0.444602
TL1	TD3	SS1	SocS2	ACD1	R4	-0.173875
TL1	TD3	SS1	SocS2	ACD1	R5	-0.370349
TL1	TD3	SS1	SocS2	ACD1	R6	-0.526141
TL1	TD3	SS1	SocS2	ACD1	R7	-0.434726
TL1	TD3	SS1	SocS2	ACD1	R8	-0.509801
TL1	TD3	SS1	SocS2	ACD1	R9	-0.620564
TL1	TD3	SS1	SocS2	ACD2	R1	-0.451457
TL1	TD3	SS1	SocS2	ACD2	R10	-0.380401
TL1	TD3	SS1	SocS2	ACD2	R2	-0.348994
TL1	TD3	SS1	SocS2	ACD2	R3	-0.515239
TL1	TD3	SS1	SocS2	ACD2	R4	-0.524527
TL1	TD3	SS1	SocS2	ACD2	R5	-0.339991
TL1	TD3	SS1	SocS2	ACD2	R6	-0.466949
TL1	TD3	SS1	SocS2	ACD2	R7	-0.385862
TL1	TD3	SS1	SocS2	ACD2	R8	-0.359052
TL1	TD3	SS1	SocS2	ACD2	R9	-0.495651
TL1	TD3	SS1	SocS3	ACD1	R1	-0.409307
TL1	TD3	SS1	SocS3	ACD1	R10	-0.419361
TL1	TD3	SS1	SocS3	ACD1	R2	-0.417549
TL1	TD3	SS1	SocS3	ACD1	R3	-0.418636
TL1	TD3	SS1	SocS3	ACD1	R4	-0.344726
TL1	TD3	SS1	SocS3	ACD1	R5	-0.362719
TL1	TD3	SS1	SocS3	ACD1	R6	-0.391054
TL1	TD3	SS1	SocS3	ACD1	R7	-0.405417
TL1	TD3	SS1	SocS3	ACD1	R8	-0.380507
TL1	TD3	SS1	SocS3	ACD1	R9	-0.354483
TL1	TD3	SS1	SocS3	ACD2	R1	-0.2612
TL1	TD3	SS1	SocS3	ACD2	R10	-0.228485
TL1	TD3	SS1	SocS3	ACD2	R2	-0.23611
TL1	TD3	SS1	SocS3	ACD2	R3	-0.238077
TL1	TD3	SS1	SocS3	ACD2	R4	-0.255003
TL1	TD3	SS1	SocS3	ACD2	R5	-0.232019
TL1	TD3	SS1	SocS3	ACD2	R6	-0.253312
TL1	TD3	SS1	SocS3	ACD2	R7	-0.242033
TL1	TD3	SS1	SocS3	ACD2	R8	-0.250989
TL1	TD3	SS1	SocS3	ACD2	R9	-0.265103
TL1	TD3	SS2	SocS1	ACD1	R1	-0.459705
TL1	TD3	SS2	SocS1	ACD1	R10	-0.60965
TL1	TD3	SS2	SocS1	ACD1	R2	-0.44806
TL1	TD3	SS2	SocS1	ACD1	R3	-0.517544
TL1	TD3	SS2	SocS1	ACD1	R4	-0.447296
TL1	TD3	SS2	SocS1	ACD1	R5	-0.542247
TL1	TD3	SS2	SocS1	ACD1	R6	-0.514703
TL1	TD3	SS2	SocS1	ACD1	R7	-0.573969
TL1	TD3	SS2	SocS1	ACD1	R8	-0.485859
TL1	TD3	SS2	SocS1	ACD1	R9	-0.537345
TL1	TD3	SS2	SocS1	ACD2	R1	-0.440564
TL1	TD3	SS2	SocS1	ACD2	R10	-0.397938
TL1	TD3	SS2	SocS1	ACD2	R2	-0.426857
TL1	TD3	SS2	SocS1	ACD2	R3	-0.369463
TL1	TD3	SS2	SocS1	ACD2	R4	-0.430483
TL1	TD3	SS2	SocS1	ACD2	R5	-0.449918
TL1	TD3	SS2	SocS1	ACD2	R6	-0.400641
TL1	TD3	SS2	SocS1	ACD2	R7	-0.389431
TL1	TD3	SS2	SocS1	ACD2	R8	-0.40323
TL1	TD3	SS2	SocS1	ACD2	R9	-0.347506
TL1	TD3	SS2	SocS2	ACD1	R1	-0.486664
TL1	TD3	SS2	SocS2	ACD1	R10	-0.36504
TL1	TD3	SS2	SocS2	ACD1	R2	-0.412842
TL1	TD3	SS2	SocS2	ACD1	R3	-0.447167
TL1	TD3	SS2	SocS2	ACD1	R4	-0.267781
TL1	TD3	SS2	SocS2	ACD1	R5	-0.448797
TL1	TD3	SS2	SocS2	ACD1	R6	-0.311447
TL1	TD3	SS2	SocS2	ACD1	R7	-0.450659
TL1	TD3	SS2	SocS2	ACD1	R8	-0.649862
TL1	TD3	SS2	SocS2	ACD1	R9	-0.264006
TL1	TD3	SS2	SocS2	ACD2	R1	-0.471556
TL1	TD3	SS2	SocS2	ACD2	R10	-0.455693
TL1	TD3	SS2	SocS2	ACD2	R2	-0.557706
TL1	TD3	SS2	SocS2	ACD2	R3	-0.577128
TL1	TD3	SS2	SocS2	ACD2	R4	-0.52824
TL1	TD3	SS2	SocS2	ACD2	R5	-0.506112
TL1	TD3	SS2	SocS2	ACD2	R6	-0.506377
TL1	TD3	SS2	SocS2	ACD2	R7	-0.529708
TL1	TD3	SS2	SocS2	ACD2	R8	-0.519038
TL1	TD3	SS2	SocS2	ACD2	R9	-0.574877
TL1	TD3	SS2	SocS3	ACD1	R1	-0.243489
TL1	TD3	SS2	SocS3	ACD1	R10	-0.296018
TL1	TD3	SS2	SocS3	ACD1	R2	-0.459354
TL1	TD3	SS2	SocS3	ACD1	R3	-0.395007
TL1	TD3	SS2	SocS3	ACD1	R4	-0.388663
TL1	TD3	SS2	SocS3	ACD1	R5	-0.337781
TL1	TD3	SS2	SocS3	ACD1	R6	-0.445916
TL1	TD3	SS2	SocS3	ACD1	R7	-0.214038
TL1	TD3	SS2	SocS3	ACD1	R8	-0.393971
TL1	TD3	SS2	SocS3	ACD1	R9	-0.406775
TL1	TD3	SS2	SocS3	ACD2	R1	-0.234556
TL1	TD3	SS2	SocS3	ACD2	R10	-0.278062
TL1	TD3	SS2	SocS3	ACD2	R2	-0.298324
TL1	TD3	SS2	SocS3	ACD2	R3	-0.274182
TL1	TD3	SS2	SocS3	ACD2	R4	-0.247959
TL1	TD3	SS2	SocS3	ACD2	R5	-0.28988
TL1	TD3	SS2	SocS3	ACD2	R6	-0.28519
TL1	TD3	SS2	SocS3	ACD2	R7	-0.289643
TL1	TD3	SS2	SocS3	ACD2	R8	-0.296723
TL1	TD3	SS2	SocS3	ACD2	R9	-0.303
TL1	TD3	SS3	SocS1	ACD1	R1	-0.479365
TL1	TD3	SS3	SocS1	ACD1	R10	-0.586328
TL1	TD3	SS3	SocS1	ACD1	R2	-0.60897
TL1	TD3	SS3	SocS1	ACD1	R3	-0.521553
TL1	TD3	SS3	SocS1	ACD1	R4	-0.519945
TL1	TD3	SS3	SocS1	ACD1	R5	-0.560354
TL1	TD3	SS3	SocS1	ACD1	R6	-0.511568
TL1	TD3	SS3	SocS1	ACD1	R7	-0.484287
TL1	TD3	SS3	SocS1	ACD1	R8	-0.602923
TL1	TD3	SS3	SocS1	ACD1	R9	-0.438913
TL1	TD3	SS3	SocS1	ACD2	R1	-0.601477
TL1	TD3	SS3	SocS1	ACD2	R10	-0.545952
TL1	TD3	SS3	SocS1	ACD2	R2	-0.579054
TL1	TD3	SS3	SocS1	ACD2	R3	-0.532187
TL1	TD3	SS3	SocS1	ACD2	R4	-0.535104
TL1	TD3	SS3	SocS1	ACD2	R5	-0.543073
TL1	TD3	SS3	SocS1	ACD2	R6	-0.591748
TL1	TD3	SS3	SocS1	ACD2	R7	-0.537383
TL1	TD3	SS3	SocS1	ACD2	R8	-0.525555
TL1	TD3	SS3	SocS1	ACD2	R9	-0.516594
TL1	TD3	SS3	SocS2	ACD1	R1	-0.64491
TL1	TD3	SS3	SocS2	ACD1	R10	-0.66059
TL1	TD3	SS3	SocS2	ACD1	R2	-0.65235
TL1	TD3	SS3	SocS2	ACD1	R3	-0.873255
TL1	TD3	SS3	SocS2	ACD1	R4	-0.644795
TL1	TD3	SS3	SocS2	ACD1	R5	-0.479528
TL1	TD3	SS3	SocS2	ACD1	R6	-0.739042
TL1	TD3	SS3	SocS2	ACD1	R7	-0.576893
TL1	TD3	SS3	SocS2	ACD1	R8	-0.565257
TL1	TD3	SS3	SocS2	ACD1	R9	-0.688988
TL1	TD3	SS3	SocS2	ACD2	R1	-0.74667
TL1	TD3	SS3	SocS2	ACD2	R10	-0.651644
TL1	TD3	SS3	SocS2	ACD2	R2	-0.744125
TL1	TD3	SS3	SocS2	ACD2	R3	-0.749167
TL1	TD3	SS3	SocS2	ACD2	R4	-0.755664
TL1	TD3	SS3	SocS2	ACD2	R5	-0.697816
TL1	TD3	SS3	SocS2	ACD2	R6	-0.673872
TL1	TD3	SS3	SocS2	ACD2	R7	-0.714079
TL1	TD3	SS3	SocS2	ACD2	R8	-0.76967
TL1	TD3	SS3	SocS2	ACD2	R9	-0.779552
TL1	TD3	SS3	SocS3	ACD1	R1	-0.292543
TL1	TD3	SS3	SocS3	ACD1	R10	-0.300069
TL1	TD3	SS3	SocS3	ACD1	R2	-0.35984
TL1	TD3	SS3	SocS3	ACD1	R3	-0.338845
TL1	TD3	SS3	SocS3	ACD1	R4	-0.437479
TL1	TD3	SS3	SocS3	ACD1	R5	-0.284641
TL1	TD3	SS3	SocS3	ACD1	R6	-0.349719
TL1	TD3	SS3	SocS3	ACD1	R7	-0.457481
TL1	TD3	SS3	SocS3	ACD1	R8	-0.470885
TL1	TD3	SS3	SocS3	ACD1	R9	-0.360819
TL1	TD3	SS3	SocS3	ACD2	R1	-0.362941
TL1	TD3	SS3	SocS3	ACD2	R10	-0.342325
TL1	TD3	SS3	SocS3	ACD2	R2	-0.386753
TL1	TD3	SS3	SocS3	ACD2	R3	-0.344231
TL1	TD3	SS3	SocS3	ACD2	R4	-0.321637
TL1	TD3	SS3	SocS3	ACD2	R5	-0.350428
TL1	TD3	SS3	SocS3	ACD2	R6	-0.401121
TL1	TD3	SS3	SocS3	ACD2	R7	-0.343514
TL1	TD3	SS3	SocS3	ACD2	R8	-0.35495
TL1	TD3	SS3	SocS3	ACD2	R9	-0.330805
TL1	TD4	SS1	SocS1	ACD1	R1	-0.403094
TL1	TD4	SS1	SocS1	ACD1	R10	-0.445626
TL1	TD4	SS1	SocS1	ACD1	R2	-0.513056
TL1	TD4	SS1	SocS1	ACD1	R3	-0.426407
TL1	TD4	SS1	SocS1	ACD1	R4	-0.453048
TL1	TD4	SS1	SocS1	ACD1	R5	-0.511192
TL1	TD4	SS1	SocS1	ACD1	R6	-0.394579
TL1	TD4	SS1	SocS1	ACD1	R7	-0.437542
TL1	TD4	SS1	SocS1	ACD1	R8	-0.478116
TL1	TD4	SS1	SocS1	ACD1	R9	-0.474021
TL1	TD4	SS1	SocS1	ACD2	R1	-0.342618
TL1	TD4	SS1	SocS1	ACD2	R10	-0.334036
TL1	TD4	SS1	SocS1	ACD2	R2	-0.306071
TL1	TD4	SS1	SocS1	ACD2	R3	-0.334103
TL1	TD4	SS1	SocS1	ACD2	R4	-0.359796
TL1	TD4	SS1	SocS1	ACD2	R5	-0.362604
TL1	TD4	SS1	SocS1	ACD2	R6	-0.341982
TL1	TD4	SS1	SocS1	ACD2	R7	-0.332289
TL1	TD4	SS1	SocS1	ACD2	R8	-0.325979
TL1	TD4	SS1	SocS1	ACD2	R9	-0.349231
TL1	TD4	SS1	SocS2	ACD1	R1	-0.401221
TL1	TD4	SS1	SocS2	ACD1	R10	-0.301373
TL1	TD4	SS1	SocS2	ACD1	R2	-0.638013
TL1	TD4	SS1	SocS2	ACD1	R3	-0.322365
TL1	TD4	SS1	SocS2	ACD1	R4	-0.413133
TL1	TD4	SS1	SocS2	ACD1	R5	-0.289193
TL1	TD4	SS1	SocS2	ACD1	R6	-0.496044
TL1	TD4	SS1	SocS2	ACD1	R7	-0.475758
TL1	TD4	SS1	SocS2	ACD1	R8	-0.414673
TL1	TD4	SS1	SocS2	ACD1	R9	-0.32405
TL1	TD4	SS1	SocS2	ACD2	R1	-0.423738
TL1	TD4	SS1	SocS2	ACD2	R10	-0.446617
TL1	TD4	SS1	SocS2	ACD2	R2	-0.417222
TL1	TD4	SS1	SocS2	ACD2	R3	-0.546725
TL1	TD4	SS1	SocS2	ACD2	R4	-0.446177
TL1	TD4	SS1	SocS2	ACD2	R5	-0.368628
TL1	TD4	SS1	SocS2	ACD2	R6	-0.350257
TL1	TD4	SS1	SocS2	ACD2	R7	-0.475936
TL1	TD4	SS1	SocS2	ACD2	R8	-0.410582
TL1	TD4	SS1	SocS2	ACD2	R9	-0.420848
TL1	TD4	SS1	SocS3	ACD1	R1	-0.302412
TL1	TD4	SS1	SocS3	ACD1	R10	-0.331393
TL1	TD4	SS1	SocS3	ACD1	R2	-0.376835
TL1	TD4	SS1	SocS3	ACD1	R3	-0.348349
TL1	TD4	SS1	SocS3	ACD1	R4	-0.430171
TL1	TD4	SS1	SocS3	ACD1	R5	-0.427028
TL1	TD4	SS1	SocS3	ACD1	R6	-0.367742
TL1	TD4	SS1	SocS3	ACD1	R7	-0.395958
TL1	TD4	SS1	SocS3	ACD1	R8	-0.45048
TL1	TD4	SS1	SocS3	ACD1	R9	-0.391138
TL1	TD4	SS1	SocS3	ACD2	R1	-0.231923
TL1	TD4	SS1	SocS3	ACD2	R10	-0.25213
TL1	TD4	SS1	SocS3	ACD2	R2	-0.249919
TL1	TD4	SS1	SocS3	ACD2	R3	-0.263716
TL1	TD4	SS1	SocS3	ACD2	R4	-0.227472
TL1	TD4	SS1	SocS3	ACD2	R5	-0.221895
TL1	TD4	SS1	SocS3	ACD2	R6	-0.25401
TL1	TD4	SS1	SocS3	ACD2	R7	-0.24706
TL1	TD4	SS1	SocS3	ACD2	R8	-0.220601
TL1	TD4	SS1	SocS3	ACD2	R9	-0.222225
TL1	TD4	SS2	SocS1	ACD1	R1	-0.519666
TL1	TD4	SS2	SocS1	ACD1	R10	-0.50778
TL1	TD4	SS2	SocS1	ACD1	R2	-0.550135
TL1	TD4	SS2	SocS1	ACD1	R3	-0.352448
TL1	TD4	SS2	SocS1	ACD1	R4	-0.459533
TL1	TD4	SS2	SocS1	ACD1	R5	-0.582388
TL1	TD4	SS2	SocS1	ACD1	R6	-0.448367
TL1	TD4	SS2	SocS1	ACD1	R7	-0.403429
TL1	TD4	SS2	SocS1	ACD1	R8	-0.493703
TL1	TD4	SS2	SocS1	ACD1	R9	-0.486687
TL1	TD4	SS2	SocS1	ACD2	R1	-0.38629
TL1	TD4	SS2	SocS1	ACD2	R10	-0.439324
TL1	TD4	SS2	SocS1	ACD2	R2	-0.35351
TL1	TD4	SS2	SocS1	ACD2	R3	-0.429721
TL1	TD4	SS2	SocS1	ACD2	R4	-0.304212
TL1	TD4	SS2	SocS1	ACD2	R5	-0.359668
TL1	TD4	SS2	SocS1	ACD2	R6	-0.401894
TL1	TD4	SS2	SocS1	ACD2	R7	-0.46083
TL1	TD4	SS2	SocS1	ACD2	R8	-0.390548
TL1	TD4	SS2	SocS1	ACD2	R9	-0.397503
TL1	TD4	SS2	SocS2	ACD1	R1	-0.45988
TL1	TD4	SS2	SocS2	ACD1	R10	-0.393538
TL1	TD4	SS2	SocS2	ACD1	R2	-0.683942
TL1	TD4	SS2	SocS2	ACD1	R3	-0.265107
TL1	TD4	SS2	SocS2	ACD1	R4	-0.452041
TL1	TD4	SS2	SocS2	ACD1	R5	-0.775632
TL1	TD4	SS2	SocS2	ACD1	R6	-0.591941
TL1	TD4	SS2	SocS2	ACD1	R7	-0.521769
TL1	TD4	SS2	SocS2	ACD1	R8	-0.287607
TL1	TD4	SS2	SocS2	ACD1	R9	-0.58104
TL1	TD4	SS2	SocS2	ACD2	R1	-0.615538
TL1	TD4	SS2	SocS2	ACD2	R10	-0.586622
TL1	TD4	SS2	SocS2	ACD2	R2	-0.433275
TL1	TD4	SS2	SocS2	ACD2	R3	-0.507674
TL1	TD4	SS2	SocS2	ACD2	R4	-0.490878
TL1	TD4	SS2	SocS2	ACD2	R5	-0.486959
TL1	TD4	SS2	SocS2	ACD2	R6	-0.515311
TL1	TD4	SS2	SocS2	ACD2	R7	-0.525786
TL1	TD4	SS2	SocS2	ACD2	R8	-0.553247
TL1	TD4	SS2	SocS2	ACD2	R9	-0.443798
TL1	TD4	SS2	SocS3	ACD1	R1	-0.294441
TL1	TD4	SS2	SocS3	ACD1	R10	-0.443404
TL1	TD4	SS2	SocS3	ACD1	R2	-0.384738
TL1	TD4	SS2	SocS3	ACD1	R3	-0.376771
TL1	TD4	SS2	SocS3	ACD1	R4	-0.525497
TL1	TD4	SS2	SocS3	ACD1	R5	-0.353815
TL1	TD4	SS2	SocS3	ACD1	R6	-0.418021
TL1	TD4	SS2	SocS3	ACD1	R7	-0.332552
TL1	TD4	SS2	SocS3	ACD1	R8	-0.313872
TL1	TD4	SS2	SocS3	ACD1	R9	-0.374001
TL1	TD4	SS2	SocS3	ACD2	R1	-0.291938
TL1	TD4	SS2	SocS3	ACD2	R10	-0.262365
TL1	TD4	SS2	SocS3	ACD2	R2	-0.272311
TL1	TD4	SS2	SocS3	ACD2	R3	-0.241262
TL1	TD4	SS2	SocS3	ACD2	R4	-0.289103
TL1	TD4	SS2	SocS3	ACD2	R5	-0.307216
TL1	TD4	SS2	SocS3	ACD2	R6	-0.279509
TL1	TD4	SS2	SocS3	ACD2	R7	-0.284748
TL1	TD4	SS2	SocS3	ACD2	R8	-0.257664
TL1	TD4	SS2	SocS3	ACD2	R9	-0.309247
TL1	TD4	SS3	SocS1	ACD1	R1	-0.437172
TL1	TD4	SS3	SocS1	ACD1	R10	-0.459081
TL1	TD4	SS3	SocS1	ACD1	R2	-0.404058
TL1	TD4	SS3	SocS1	ACD1	R3	-0.552839
TL1	TD4	SS3	SocS1	ACD1	R4	-0.583324
TL1	TD4	SS3	SocS1	ACD1	R5	-0.618133
TL1	TD4	SS3	SocS1	ACD1	R6	-0.601877
TL1	TD4	SS3	SocS1	ACD1	R7	-0.512154
TL1	TD4	SS3	SocS1	ACD1	R8	-0.442991
TL1	TD4	SS3	SocS1	ACD1	R9	-0.759434
TL1	TD4	SS3	SocS1	ACD2	R1	-0.563364
TL1	TD4	SS3	SocS1	ACD2	R10	-0.580605
TL1	TD4	SS3	SocS1	ACD2	R2	-0.596439
TL1	TD4	SS3	SocS1	ACD2	R3	-0.538983
TL1	TD4	SS3	SocS1	ACD2	R4	-0.5294
TL1	TD4	SS3	SocS1	ACD2	R5	-0.576111
TL1	TD4	SS3	SocS1	ACD2	R6	-0.512064
TL1	TD4	SS3	SocS1	ACD2	R7	-0.550297
TL1	TD4	SS3	SocS1	ACD2	R8	-0.541509
TL1	TD4	SS3	SocS1	ACD2	R9	-0.456843
TL1	TD4	SS3	SocS2	ACD1	R1	-0.517691
TL1	TD4	SS3	SocS2	ACD1	R10	-0.578139
TL1	TD4	SS3	SocS2	ACD1	R2	-0.498221
TL1	TD4	SS3	SocS2	ACD1	R3	-0.644617
TL1	TD4	SS3	SocS2	ACD1	R4	-0.414766
TL1	TD4	SS3	SocS2	ACD1	R5	-0.702179
TL1	TD4	SS3	SocS2	ACD1	R6	-0.581691
TL1	TD4	SS3	SocS2	ACD1	R7	-0.593247
TL1	TD4	SS3	SocS2	ACD1	R8	-0.565474
TL1	TD4	SS3	SocS2	ACD1	R9	-0.368615
TL1	TD4	SS3	SocS2	ACD2	R1	-0.771436
TL1	TD4	SS3	SocS2	ACD2	R10	-0.733401
TL1	TD4	SS3	SocS2	ACD2	R2	-0.71082
TL1	TD4	SS3	SocS2	ACD2	R3	-0.761046
TL1	TD4	SS3	SocS2	ACD2	R4	-0.739641
TL1	TD4	SS3	SocS2	ACD2	R5	-0.683563
TL1	TD4	SS3	SocS2	ACD2	R6	-0.772404
TL1	TD4	SS3	SocS2	ACD2	R7	-0.725471
TL1	TD4	SS3	SocS2	ACD2	R8	-0.730734
TL1	TD4	SS3	SocS2	ACD2	R9	-0.768981
TL1	TD4	SS3	SocS3	ACD1	R1	-0.325101
TL1	TD4	SS3	SocS3	ACD1	R10	-0.30241
TL1	TD4	SS3	SocS3	ACD1	R2	-0.355737
TL1	TD4	SS3	SocS3	ACD1	R3	-0.453761
TL1	TD4	SS3	SocS3	ACD1	R4	-0.328967
TL1	TD4	SS3	SocS3	ACD1	R5	-0.3191
TL1	TD4	SS3	SocS3	ACD1	R6	-0.358419
TL1	TD4	SS3	SocS3	ACD1	R7	-0.332385
TL1	TD4	SS3	SocS3	ACD1	R8	-0.39455
TL1	TD4	SS3	SocS3	ACD1	R9	-0.365451
TL1	TD4	SS3	SocS3	ACD2	R1	-0.356738
TL1	TD4	SS3	SocS3	ACD2	R10	-0.358626
TL1	TD4	SS3	SocS3	ACD2	R2	-0.331702
TL1	TD4	SS3	SocS3	ACD2	R3	-0.328934
TL1	TD4	SS3	SocS3	ACD2	R4	-0.350341
TL1	TD4	SS3	SocS3	ACD2	R5	-0.340833
TL1	TD4	SS3	SocS3	ACD2	R6	-0.338128
TL1	TD4	SS3	SocS3	ACD2	R7	-0.399524
TL1	TD4	SS3	SocS3	ACD2	R8	-0.358991
TL1	TD4	SS3	SocS3	ACD2	R9	-0.339594
TL2	TD1	SS1	SocS1	ACD1	R1	-0.487158
TL2	TD1	SS1	SocS1	ACD1	R10	-0.41522
TL2	TD1	SS1	SocS1	ACD1	R2	-0.367484
TL2	TD1	SS1	SocS1	ACD1	R3	-0.496167
TL2	TD1	SS1	SocS1	ACD1	R4	-0.513902
TL2	TD1	SS1	SocS1	ACD1	R5	-0.489599
TL2	TD1	SS1	SocS1	ACD1	R6	-0.519972
TL2	TD1	SS1	SocS1	ACD1	R7	-0.368174
TL2	TD1	SS1	SocS1	ACD1	R8	-0.424146
TL2	TD1	SS1	SocS1	ACD1	R9	-0.451725
TL2	TD1	SS1	SocS1	ACD2	R1	-0.18402
TL2	TD1	SS1	SocS1	ACD2	R10	-0.254542
TL2	TD1	SS1	SocS1	ACD2	R2	-0.195289
TL2	TD1	SS1	SocS1	ACD2	R3	-0.202629
TL2	TD1	SS1	SocS1	ACD2	R4	-0.257941
TL2	TD1	SS1	SocS1	ACD2	R5	-0.211508
TL2	TD1	SS1	SocS1	ACD2	R6	-0.171645
TL2	TD1	SS1	SocS1	ACD2	R7	-0.220933
TL2	TD1	SS1	SocS1	ACD2	R8	-0.256565
TL2	TD1	SS1	SocS1	ACD2	R9	-0.249318
TL2	TD1	SS1	SocS2	ACD1	R1	-0.45234
TL2	TD1	SS1	SocS2	ACD1	R10	-0.465558
TL2	TD1	SS1	SocS2	ACD1	R2	-0.447585
TL2	TD1	SS1	SocS2	ACD1	R3	-0.112424
TL2	TD1	SS1	SocS2	ACD1	R4	-0.228391
TL2	TD1	SS1	SocS2	ACD1	R5	-0.349722
TL2	TD1	SS1	SocS2	ACD1	R6	-0.236384
TL2	TD1	SS1	SocS2	ACD1	R7	-0.0959476
TL2	TD1	SS1	SocS2	ACD1	R8	-0.576005
TL2	TD1	SS1	SocS2	ACD1	R9	-0.279431
TL2	TD1	SS1	SocS2	ACD2	R1	-0.314641
TL2	TD1	SS1	SocS2	ACD2	R10	-0.2692
TL2	TD1	SS1	SocS2	ACD2	R2	-0.335895
TL2	TD1	SS1	SocS2	ACD2	R3	-0.24677
TL2	TD1	SS1	SocS2	ACD2	R4	-0.367438
TL2	TD1	SS1	SocS2	ACD2	R5	-0.170133
TL2	TD1	SS1	SocS2	ACD2	R6	-0.342595
TL2	TD1	SS1	SocS2	ACD2	R7	-0.340106
TL2	TD1	SS1	SocS2	ACD2	R8	-0.225988
TL2	TD1	SS1	SocS2	ACD2	R9	-0.323529
TL2	TD1	SS1	SocS3	ACD1	R1	-0.208024
TL2	TD1	SS1	SocS3	ACD1	R10	-0.359087
TL2	TD1	SS1	SocS3	ACD1	R2	-0.244255
TL2	TD1	SS1	SocS3	ACD1	R3	-0.374642
TL2	TD1	SS1	SocS3	ACD1	R4	-0.135883
TL2	TD1	SS1	SocS3	ACD1	R5	-0.194792
TL2	TD1	SS1	SocS3	ACD1	R6	-0.122592
TL2	TD1	SS1	SocS3	ACD1	R7	-0.316953
TL2	TD1	SS1	SocS3	ACD1	R8	-0.200299
TL2	TD1	SS1	SocS3	ACD1	R9	-0.382743
TL2	TD1	SS1	SocS3	ACD2	R1	-0.0228234
TL2	TD1	SS1	SocS3	ACD2	R10	-0.108027
TL2	TD1	SS1	SocS3	ACD2	R2	-0.0257749
TL2	TD1	SS1	SocS3	ACD2	R3	-0.139773
TL2	TD1	SS1	SocS3	ACD2	R4	-0.137281
TL2	TD1	SS1	SocS3	ACD2	R5	-0.134904
TL2	TD1	SS1	SocS3	ACD2	R6	-0.0410032
TL2	TD1	SS1	SocS3	ACD2	R7	-0.110853
TL2	TD1	SS1	SocS3	ACD2	R8	-0.0819528
TL2	TD1	SS1	SocS3	ACD2	R9	-0.00876262
TL2	TD1	SS2	SocS1	ACD1	R1	-0.223089
TL2	TD1	SS2	SocS1	ACD1	R10	-0.176234
TL2	TD1	SS2	SocS1	ACD1	R2	-0.296217
TL2	TD1	SS2	SocS1	ACD1	R3	-0.336718
TL2	TD1	SS2	SocS1	ACD1	R4	-0.371646
TL2	TD1	SS2	SocS1	ACD1	R5	-0.414584
TL2	TD1	SS2	SocS1	ACD1	R6	-0.303127
TL2	TD1	SS2	SocS1	ACD1	R7	-0.311167
TL2	TD1	SS2	SocS1	ACD1	R8	-0.325244
TL2	TD1	SS2	SocS1	ACD1	R9	-0.24964
TL2	TD1	SS2	SocS1	ACD2	R1	-0.220311
TL2	TD1	SS2	SocS1	ACD2	R10	-0.0877327
TL2	TD1	SS2	SocS1	ACD2	R2	-0.154701
TL2	TD1	SS2	SocS1	ACD2	R3	-0.132984
TL2	TD1	SS2	SocS1	ACD2	R4	-0.109964
TL2	TD1	SS2	SocS1	ACD2	R5	-0.121287
TL2	TD1	SS2	SocS1	ACD2	R6	-0.162774
TL2	TD1	SS2	SocS1	ACD2	R7	-0.12004
TL2	TD1	SS2	SocS1	ACD2	R8	-0.180936
TL2	TD1	SS2	SocS1	ACD2	R9	-0.131613
TL2	TD1	SS2	SocS2	ACD1	R1	-0.440337
TL2	TD1	SS2	SocS2	ACD1	R10	-0.214017
TL2	TD1	SS2	SocS2	ACD1	R2	-0.394132
TL2	TD1	SS2	SocS2	ACD1	R3	-0.412382
TL2	TD1	SS2	SocS2	ACD1	R4	-0.213404
TL2	TD1	SS2	SocS2	ACD1	R5	0.0689221
TL2	TD1	SS2	SocS2	ACD1	R6	-0.297047
TL2	TD1	SS2	SocS2	ACD1	R7	-0.142467
TL2	TD1	SS2	SocS2	ACD1	R8	-0.506511
TL2	TD1	SS2	SocS2	ACD1	R9	-0.423302
TL2	TD1	SS2	SocS2	ACD2	R1	-0.185338
TL2	TD1	SS2	SocS2	ACD2	R10	-0.113637
TL2	TD1	SS2	SocS2	ACD2	R2	-0.160669
TL2	TD1	SS2	SocS2	ACD2	R3	-0.298023
TL2	TD1	SS2	SocS2	ACD2	R4	-0.22282
TL2	TD1	SS2	SocS2	ACD2	R5	-0.259488
TL2	TD1	SS2	SocS2	ACD2	R6	-0.174783
TL2	TD1	SS2	SocS2	ACD2	R7	-0.217116
TL2	TD1	SS2	SocS2	ACD2	R8	-0.256275
TL2	TD1	SS2	SocS2	ACD2	R9	-0.180865
TL2	TD1	SS2	SocS3	ACD1	R1	-0.200269
TL2	TD1	SS2	SocS3	ACD1	R10	-0.0863202
TL2	TD1	SS2	SocS3	ACD1	R2	-0.164789
TL2	TD1	SS2	SocS3	ACD1	R3	-0.191169
TL2	TD1	SS2	SocS3	ACD1	R4	-0.129436
TL2	TD1	SS2	SocS3	ACD1	R5	-0.0213641
TL2	TD1	SS2	SocS3	ACD1	R6	-0.279428
TL2	TD1	SS2	SocS3	ACD1	R7	-0.149765
TL2	TD1	SS2	SocS3	ACD1	R8	-0.316951
TL2	TD1	SS2	SocS3	ACD1	R9	-0.0640806
TL2	TD1	SS2	SocS3	ACD2	R1	-0.0726684
TL2	TD1	SS2	SocS3	ACD2	R10	-0.097332
TL2	TD1	SS2	SocS3	ACD2	R2	-0.101959
TL2	TD1	SS2	SocS3	ACD2	R3	-0.0718445
TL2	TD1	SS2	SocS3	ACD2	R4	-0.112813
TL2	TD1	SS2	SocS3	ACD2	R5	-0.0808082
TL2	TD1	SS2	SocS3	ACD2	R6	-0.0905993
TL2	TD1	SS2	SocS3	ACD2	R7	-0.0838997
TL2	TD1	SS2	SocS3	ACD2	R8	-0.149625
TL2	TD1	SS2	SocS3	ACD2	R9	-0.0957563
TL2	TD1	SS3	SocS1	ACD1	R1	-0.383783
TL2	TD1	SS3	SocS1	ACD1	R10	-0.235771
TL2	TD1	SS3	SocS1	ACD1	R2	-0.182728
TL2	TD1	SS3	SocS1	ACD1	R3	-0.126508
TL2	TD1	SS3	SocS1	ACD1	R4	-0.213359
TL2	TD1	SS3	SocS1	ACD1	R5	-0.120287
TL2	TD1	SS3	SocS1	ACD1	R6	-0.0782705
TL2	TD1	SS3	SocS1	ACD1	R7	-0.298786
TL2	TD1	SS3	SocS1	ACD1	R8	-0.158602
TL2	TD1	SS3	SocS1	ACD1	R9	-0.26499
TL2	TD1	SS3	SocS1	ACD2	R1	-0.104852
TL2	TD1	SS3	SocS1	ACD2	R10	-0.0836201
TL2	TD1	SS3	SocS1	ACD2	R2	-0.118698
TL2	TD1	SS3	SocS1	ACD2	R3	-0.0386059
TL2	TD1	SS3	SocS1	ACD2	R4	-0.106568
TL2	TD1	SS3	SocS1	ACD2	R5	-0.0645834
TL2	TD1	SS3	SocS1	ACD2	R6	-0.0496837
TL2	TD1	SS3	SocS1	ACD2	R7	-0.111905
TL2	TD1	SS3	SocS1	ACD2	R8	-0.146259
TL2	TD1	SS3	SocS1	ACD2	R9	-0.0682412
TL2	TD1	SS3	SocS2	ACD1	R1	-0.0137123
TL2	TD1	SS3	SocS2	ACD1	R10	-0.253441
TL2	TD1	SS3	SocS2	ACD1	R2	-0.24815
TL2	TD1	SS3	SocS2	ACD1	R3	-0.524691
TL2	TD1	SS3	SocS2	ACD1	R4	-0.165884
TL2	TD1	SS3	SocS2	ACD1	R5	-0.0363069
TL2	TD1	SS3	SocS2	ACD1	R6	-0.370028
TL2	TD1	SS3	SocS2	ACD1	R7	-0.390096
TL2	TD1	SS3	SocS2	ACD1	R8	-0.150577
TL2	TD1	SS3	SocS2	ACD1	R9	-0.231
TL2	TD1	SS3	SocS2	ACD2	R1	-0.137731
TL2	TD1	SS3	SocS2	ACD2	R10	-0.129315
TL2	TD1	SS3	SocS2	ACD2	R2	-0.147144
TL2	TD1	SS3	SocS2	ACD2	R3	-0.118905
TL2	TD1	SS3	SocS2	ACD2	R4	-0.0851852
TL2	TD1	SS3	SocS2	ACD2	R5	-0.22878
TL2	TD1	SS3	SocS2	ACD2	R6	-0.199169
TL2	TD1	SS3	SocS2	ACD2	R7	-0.141433
TL2	TD1	SS3	SocS2	ACD2	R8	-0.0923079
TL2	TD1	SS3	SocS2	ACD2	R9	-0.209922
TL2	TD1	SS3	SocS3	ACD1	R1	-0.0121242
TL2	TD1	SS3	SocS3	ACD1	R10	-0.145886
TL2	TD1	SS3	SocS3	ACD1	R2	-0.143358
TL2	TD1	SS3	SocS3	ACD1	R3	-0.222141
TL2	TD1	SS3	SocS3	ACD1	R4	-0.130296
TL2	TD1	SS3	SocS3	ACD1	R5	-0.105429
TL2	TD1	SS3	SocS3	ACD1	R6	-0.191917
TL2	TD1	SS3	SocS3	ACD1	R7	-0.281219
TL2	TD1	SS3	SocS3	ACD1	R8	-0.181151
TL2	TD1	SS3	SocS3	ACD1	R9	-0.136316
TL2	TD1	SS3	SocS3	ACD2	R1	-0.0543678
TL2	TD1	SS3	SocS3	ACD2	R10	-0.0195078
TL2	TD1	SS3	SocS3	ACD2	R2	-0.116598
TL2	TD1	SS3	SocS3	ACD2	R3	-0.0631227
TL2	TD1	SS3	SocS3	ACD2	R4	-0.0826147
TL2	TD1	SS3	SocS3	ACD2	R5	-0.117376
TL2	TD1	SS3	SocS3	ACD2	R6	-0.0367466
TL2	TD1	SS3	SocS3	ACD2	R7	-0.105194
TL2	TD1	SS3	SocS3	ACD2	R8	-0.111308
TL2	TD1	SS3	SocS3	ACD2	R9	-0.100802
TL2	TD2	SS1	SocS1	ACD1	R1	-0.10788
TL2	TD2	SS1	SocS1	ACD1	R10	-0.111072
TL2	TD2	SS1	SocS1	ACD1	R2	-0.0431319
TL2	TD2	SS1	SocS1	ACD1	R3	-0.0593087
TL2	TD2	SS1	SocS1	ACD1	R4	-0.119293
TL2	TD2	SS1	SocS1	ACD1	R5	-0.0296074
TL2	TD2	SS1	SocS1	ACD1	R6	-0.0900997
TL2	TD2	SS1	SocS1	ACD1	R7	-0.177465
TL2	TD2	SS1	SocS1	ACD1	R8	-0.0896276
TL2	TD2	SS1	SocS1	ACD1	R9	-0.143811
TL2	TD2	SS1	SocS1	ACD2	R1	-0.0480684
TL2	TD2	SS1	SocS1	ACD2	R10	-0.0465955
TL2	TD2	SS1	SocS1	ACD2	R2	-0.0609556
TL2	TD2	SS1	SocS1	ACD2	R3	-0.0522672
TL2	TD2	SS1	SocS1	ACD2	R4	-0.0719087
TL2	TD2	SS1	SocS1	ACD2	R5	-0.0396355
TL2	TD2	SS1	SocS1	ACD2	R6	-0.0434064
TL2	TD2	SS1	SocS1	ACD2	R7	-0.0557882
TL2	TD2	SS1	SocS1	ACD2	R8	-0.0451968
TL2	TD2	SS1	SocS1	ACD2	R9	-0.0658428
TL2	TD2	SS1	SocS2	ACD1	R1	0.0421111
TL2	TD2	SS1	SocS2	ACD1	R10	0.0198379
TL2	TD2	SS1	SocS2	ACD1	R2	0.0619133
TL2	TD2	SS1	SocS2	ACD1	R3	0.0771204
TL2	TD2	SS1	SocS2	ACD1	R4	0.0279109
TL2	TD2	SS1	SocS2	ACD1	R5	0.0243133
TL2	TD2	SS1	SocS2	ACD1	R6	0.0137713
TL2	TD2	SS1	SocS2	ACD1	R7	-0.19336
TL2	TD2	SS1	SocS2	ACD1	R8	-0.212097
TL2	TD2	SS1	SocS2	ACD1	R9	-0.0942177
TL2	TD2	SS1	SocS2	ACD2	R1	-0.039931
TL2	TD2	SS1	SocS2	ACD2	R10	-0.0959954
TL2	TD2	SS1	SocS2	ACD2	R2	-0.110391
TL2	TD2	SS1	SocS2	ACD2	R3	-0.032852
TL2	TD2	SS1	SocS2	ACD2	R4	-0.0958958
TL2	TD2	SS1	SocS2	ACD2	R5	-0.0766791
TL2	TD2	SS1	SocS2	ACD2	R6	-0.0702877
TL2	TD2	SS1	SocS2	ACD2	R7	0.000214672
TL2	TD2	SS1	SocS2	ACD2	R8	-0.0717853
TL2	TD2	SS1	SocS2	ACD2	R9	-0.0757822
TL2	TD2	SS1	SocS3	ACD1	R1	-0.0536548
TL2	TD2	SS1	SocS3	ACD1	R10	-0.00242329
TL2	TD2	SS1	SocS3	ACD1	R2	-0.050147
TL2	TD2	SS1	SocS3	ACD1	R3	-0.0540854
TL2	TD2	SS1	SocS3	ACD1	R4	0.00931311
TL2	TD2	SS1	SocS3	ACD1	R5	-0.0777401
TL2	TD2	SS1	SocS3	ACD1	R6	-0.0458248
TL2	TD2	SS1	SocS3	ACD1	R7	-0.0320947
TL2	TD2	SS1	SocS3	ACD1	R8	-0.0521554
TL2	TD2	SS1	SocS3	ACD1	R9	-0.0496026
TL2	TD2	SS1	SocS3	ACD2	R1	0.0106005
TL2	TD2	SS1	SocS3	ACD2	R10	0.00812118
TL2	TD2	SS1	SocS3	ACD2	R2	0.0223356
TL2	TD2	SS1	SocS3	ACD2	R3	0.0137372
TL2	TD2	SS1	SocS3	ACD2	R4	0.00116529
TL2	TD2	SS1	SocS3	ACD2	R5	0.0157498
TL2	TD2	SS1	SocS3	ACD2	R6	0.0230199
TL2	TD2	SS1	SocS3	ACD2	R7	0.0185998
TL2	TD2	SS1	SocS3	ACD2	R8	0.0202552
TL2	TD2	SS1	SocS3	ACD2	R9	-0.00809427
TL2	TD2	SS2	SocS1	ACD1	R1	-0.0988738
TL2	TD2	SS2	SocS1	ACD1	R10	-0.0345108
TL2	TD2	SS2	SocS1	ACD1	R2	-0.0755
TL2	TD2	SS2	SocS1	ACD1	R3	-0.161853
TL2	TD2	SS2	SocS1	ACD1	R4	-0.0964012
TL2	TD2	SS2	SocS1	ACD1	R5	-0.104411
TL2	TD2	SS2	SocS1	ACD1	R6	-0.0321248
TL2	TD2	SS2	SocS1	ACD1	R7	-0.0861582
TL2	TD2	SS2	SocS1	ACD1	R8	-0.0251782
TL2	TD2	SS2	SocS1	ACD1	R9	-0.0575821
TL2	TD2	SS2	SocS1	ACD2	R1	-0.0779726
TL2	TD2	SS2	SocS1	ACD2	R10	-0.0645781
TL2	TD2	SS2	SocS1	ACD2	R2	-0.0401716
TL2	TD2	SS2	SocS1	ACD2	R3	-0.0495638
TL2	TD2	SS2	SocS1	ACD2	R4	-0.0524221
TL2	TD2	SS2	SocS1	ACD2	R5	-0.0458188
TL2	TD2	SS2	SocS1	ACD2	R6	-0.0614138
TL2	TD2	SS2	SocS1	ACD2	R7	-0.0677899
TL2	TD2	SS2	SocS1	ACD2	R8	-0.0551978
TL2	TD2	SS2	SocS1	ACD2	R9	-0.0517288
TL2	TD2	SS2	SocS2	ACD1	R1	-0.0340667
TL2	TD2	SS2	SocS2	ACD1	R10	-0.0886993
TL2	TD2	SS2	SocS2	ACD1	R2	-0.0813922
TL2	TD2	SS2	SocS2	ACD1	R3	-0.101881
TL2	TD2	SS2	SocS2	ACD1	R4	0.137715
TL2	TD2	SS2	SocS2	ACD1	R5	-0.0866301
TL2	TD2	SS2	SocS2	ACD1	R6	0.0567752
TL2	TD2	SS2	SocS2	ACD1	R7	-0.0682637
TL2	TD2	SS2	SocS2	ACD1	R8	-0.113093
TL2	TD2	SS2	SocS2	ACD1	R9	-0.0130247
TL2	TD2	SS2	SocS2	ACD2	R1	-0.0594009
TL2	TD2	SS2	SocS2	ACD2	R10	-0.151989
TL2	TD2	SS2	SocS2	ACD2	R2	-0.0823159
TL2	TD2	SS2	SocS2	ACD2	R3	-0.075229
TL2	TD2	SS2	SocS2	ACD2	R4	-0.101412
TL2	TD2	SS2	SocS2	ACD2	R5	-0.0539105
TL2	TD2	SS2	SocS2	ACD2	R6	-0.0861922
TL2	TD2	SS2	SocS2	ACD2	R7	-0.043341
TL2	TD2	SS2	SocS2	ACD2	R8	-0.0768237
TL2	TD2	SS2	SocS2	ACD2	R9	-0.0927768
TL2	TD2	SS2	SocS3	ACD1	R1	-0.0363049
TL2	TD2	SS2	SocS3	ACD1	R10	-0.0267203
TL2	TD2	SS2	SocS3	ACD1	R2	-0.0552271
TL2	TD2	SS2	SocS3	ACD1	R3	-0.0494364
TL2	TD2	SS2	SocS3	ACD1	R4	-0.0584819
TL2	TD2	SS2	SocS3	ACD1	R5	-0.0607871
TL2	TD2	SS2	SocS3	ACD1	R6	0.00918624
TL2	TD2	SS2	SocS3	ACD1	R7	-0.0570934
TL2	TD2	SS2	SocS3	ACD1	R8	-0.0205349
TL2	TD2	SS2	SocS3	ACD1	R9	-0.07448
TL2	TD2	SS2	SocS3	ACD2	R1	-0.0198907
TL2	TD2	SS2	SocS3	ACD2	R10	-0.0115168
TL2	TD2	SS2	SocS3	ACD2	R2	-0.0315376
TL2	TD2	SS2	SocS3	ACD2	R3	-0.0202052
TL2	TD2	SS2	SocS3	ACD2	R4	-0.0169845
TL2	TD2	SS2	SocS3	ACD2	R5	-0.0186173
TL2	TD2	SS2	SocS3	ACD2	R6	-0.0312477
TL2	TD2	SS2	SocS3	ACD2	R7	-0.0340589
TL2	TD2	SS2	SocS3	ACD2	R8	-0.0231636
TL2	TD2	SS2	SocS3	ACD2	R9	-0.0375754
TL2	TD2	SS3	SocS1	ACD1	R1	-0.102649
TL2	TD2	SS3	SocS1	ACD1	R10	-0.0475171
TL2	TD2	SS3	SocS1	ACD1	R2	-0.0968711
TL2	TD2	SS3	SocS1	ACD1	R3	-0.170661
TL2	TD2	SS3	SocS1	ACD1	R4	-0.0659055
TL2	TD2	SS3	SocS1	ACD1	R5	-0.103984
TL2	TD2	SS3	SocS1	ACD1	R6	-0.112956
TL2	TD2	SS3	SocS1	ACD1	R7	-0.069646
TL2	TD2	SS3	SocS1	ACD1	R8	-0.112146
TL2	TD2	SS3	SocS1	ACD1	R9	-0.151036
TL2	TD2	SS3	SocS1	ACD2	R1	-0.0906071
TL2	TD2	SS3	SocS1	ACD2	R10	-0.05688
TL2	TD2	SS3	SocS1	ACD2	R2	-0.0656002
TL2	TD2	SS3	SocS1	ACD2	R3	-0.0639661
TL2	TD2	SS3	SocS1	ACD2	R4	-0.0506298
TL2	TD2	SS3	SocS1	ACD2	R5	-0.0698193
TL2	TD2	SS3	SocS1	ACD2	R6	-0.0632595
TL2	TD2	SS3	SocS1	ACD2	R7	-0.0466458
TL2	TD2	SS3	SocS1	ACD2	R8	-0.0562262
TL2	TD2	SS3	SocS1	ACD2	R9	-0.0486496
TL2	TD2	SS3	SocS2	ACD1	R1	-0.213482
TL2	TD2	SS3	SocS2	ACD1	R10	-0.0868748
TL2	TD2	SS3	SocS2	ACD1	R2	-0.121597
TL2	TD2	SS3	SocS2	ACD1	R3	-0.0249063
TL2	TD2	SS3	SocS2	ACD1	R4	-0.0670715
TL2	TD2	SS3	SocS2	ACD1	R5	-0.0220083
TL2	TD2	SS3	SocS2	ACD1	R6	0.00634004
TL2	TD2	SS3	SocS2	ACD1	R7	-0.1115
TL2	TD2	SS3	SocS2	ACD1	R8	-0.0820045
TL2	TD2	SS3	SocS2	ACD1	R9	-0.103004
TL2	TD2	SS3	SocS2	ACD2	R1	-0.0482836
TL2	TD2	SS3	SocS2	ACD2	R10	-0.0483935
TL2	TD2	SS3	SocS2	ACD2	R2	-0.0488307
TL2	TD2	SS3	SocS2	ACD2	R3	-0.077564
TL2	TD2	SS3	SocS2	ACD2	R4	-0.00242015
TL2	TD2	SS3	SocS2	ACD2	R5	-0.0745637
TL2	TD2	SS3	SocS2	ACD2	R6	-0.0572989
TL2	TD2	SS3	SocS2	ACD2	R7	-0.0451805
TL2	TD2	SS3	SocS2	ACD2	R8	-0.0557449
TL2	TD2	SS3	SocS2	ACD2	R9	-0.0534631
TL2	TD2	SS3	SocS3	ACD1	R1	-0.102404
TL2	TD2	SS3	SocS3	ACD1	R10	-0.0928789
TL2	TD2	SS3	SocS3	ACD1	R2	-0.0942943
TL2	TD2	SS3	SocS3	ACD1	R3	-0.0939976
TL2	TD2	SS3	SocS3	ACD1	R4	-0.0825873
TL2	TD2	SS3	SocS3	ACD1	R5	-0.0622399
TL2	TD2	SS3	SocS3	ACD1	R6	-0.0516222
TL2	TD2	SS3	SocS3	ACD1	R7	-0.0655373
TL2	TD2	SS3	SocS3	ACD1	R8	-0.0951757
TL2	TD2	SS3	SocS3	ACD1	R9	-0.0449696
TL2	TD2	SS3	SocS3	ACD2	R1	-0.06837
TL2	TD2	SS3	SocS3	ACD2	R10	-0.0684338
TL2	TD2	SS3	SocS3	ACD2	R2	-0.0568496
TL2	TD2	SS3	SocS3	ACD2	R3	-0.0620441
TL2	TD2	SS3	SocS3	ACD2	R4	-0.0533749
TL2	TD2	SS3	SocS3	ACD2	R5	-0.0474773
TL2	TD2	SS3	SocS3	ACD2	R6	-0.0775253
TL2	TD2	SS3	SocS3	ACD2	R7	-0.0739809
TL2	TD2	SS3	SocS3	ACD2	R8	-0.0907286
TL2	TD2	SS3	SocS3	ACD2	R9	-0.0500233
TL2	TD3	SS1	SocS1	ACD1	R1	-0.0373328
TL2	TD3	SS1	SocS1	ACD1	R10	-0.0482705
TL2	TD3	SS1	SocS1	ACD1	R2	0.0261182
TL2	TD3	SS1	SocS1	ACD1	R3	0.0254168
TL2	TD3	SS1	SocS1	ACD1	R4	0.0274576
TL2	TD3	SS1	SocS1	ACD1	R5	-0.0524455
TL2	TD3	SS1	SocS1	ACD1	R6	0.0251863
TL2	TD3	SS1	SocS1	ACD1	R7	-0.056707
TL2	TD3	SS1	SocS1	ACD1	R8	0.0388162
TL2	TD3	SS1	SocS1	ACD1	R9	-0.0380599
TL2	TD3	SS1	SocS1	ACD2	R1	-0.0148047
TL2	TD3	SS1	SocS1	ACD2	R10	-0.00662641
TL2	TD3	SS1	SocS1	ACD2	R2	-0.0231853
TL2	TD3	SS1	SocS1	ACD2	R3	-0.0211125
TL2	TD3	SS1	SocS1	ACD2	R4	-0.015619
TL2	TD3	SS1	SocS1	ACD2	R5	-0.0369293
TL2	TD3	SS1	SocS1	ACD2	R6	-0.0313815
TL2	TD3	SS1	SocS1	ACD2	R7	-0.019878
TL2	TD3	SS1	SocS1	ACD2	R8	-0.0107741
TL2	TD3	SS1	SocS1	ACD2	R9	0.00148069
TL2	TD3	SS1	SocS2	ACD1	R1	0.126004
TL2	TD3	SS1	SocS2	ACD1	R10	0.0269567
TL2	TD3	SS1	SocS2	ACD1	R2	0.0373222
TL2	TD3	SS1	SocS2	ACD1	R3	0.0613582
TL2	TD3	SS1	SocS2	ACD1	R4	0.127082
TL2	TD3	SS1	SocS2	ACD1	R5	0.0182005
TL2	TD3	SS1	SocS2	ACD1	R6	0.0677844
TL2	TD3	SS1	SocS2	ACD1	R7	-0.0352207
TL2	TD3	SS1	SocS2	ACD1	R8	-0.0160132
TL2	TD3	SS1	SocS2	ACD1	R9	0.00233847
TL2	TD3	SS1	SocS2	ACD2	R1	-0.0278931
TL2	TD3	SS1	SocS2	ACD2	R10	-0.000189654
TL2	TD3	SS1	SocS2	ACD2	R2	-0.0541526
TL2	TD3	SS1	SocS2	ACD2	R3	-0.0801973
TL2	TD3	SS1	SocS2	ACD2	R4	-0.0480174
TL2	TD3	SS1	SocS2	ACD2	R5	-0.0545618
TL2	TD3	SS1	SocS2	ACD2	R6	-0.0714261
TL2	TD3	SS1	SocS2	ACD2	R7	-0.0534271
TL2	TD3	SS1	SocS2	ACD2	R8	-0.0507875
TL2	TD3	SS1	SocS2	ACD2	R9	-0.0389544
TL2	TD3	SS1	SocS3	ACD1	R1	0.00209141
TL2	TD3	SS1	SocS3	ACD1	R10	0.0571138
TL2	TD3	SS1	SocS3	ACD1	R2	0.0632675
TL2	TD3	SS1	SocS3	ACD1	R3	0.0312683
TL2	TD3	SS1	SocS3	ACD1	R4	0.0289913
TL2	TD3	SS1	SocS3	ACD1	R5	0.0447892
TL2	TD3	SS1	SocS3	ACD1	R6	0.0178402
TL2	TD3	SS1	SocS3	ACD1	R7	0.0540399
TL2	TD3	SS1	SocS3	ACD1	R8	0.0382412
TL2	TD3	SS1	SocS3	ACD1	R9	0.0536896
TL2	TD3	SS1	SocS3	ACD2	R1	0.0366746
TL2	TD3	SS1	SocS3	ACD2	R10	0.0314924
TL2	TD3	SS1	SocS3	ACD2	R2	0.0459424
TL2	TD3	SS1	SocS3	ACD2	R3	0.0284226
TL2	TD3	SS1	SocS3	ACD2	R4	0.0336293
TL2	TD3	SS1	SocS3	ACD2	R5	0.0234903
TL2	TD3	SS1	SocS3	ACD2	R6	0.0312636
TL2	TD3	SS1	SocS3	ACD2	R7	0.0373075
TL2	TD3	SS1	SocS3	ACD2	R8	0.0446597
TL2	TD3	SS1	SocS3	ACD2	R9	0.0380523
TL2	TD3	SS2	SocS1	ACD1	R1	-0.0673325
TL2	TD3	SS2	SocS1	ACD1	R10	-0.0427772
TL2	TD3	SS2	SocS1	ACD1	R2	-0.0652047
TL2	TD3	SS2	SocS1	ACD1	R3	0.0156616
TL2	TD3	SS2	SocS1	ACD1	R4	0.0440578
TL2	TD3	SS2	SocS1	ACD1	R5	-0.0534356
TL2	TD3	SS2	SocS1	ACD1	R6	-0.0722253
TL2	TD3	SS2	SocS1	ACD1	R7	-0.0762589
TL2	TD3	SS2	SocS1	ACD1	R8	-0.0508317
TL2	TD3	SS2	SocS1	ACD1	R9	-0.0245142
TL2	TD3	SS2	SocS1	ACD2	R1	-0.0255766
TL2	TD3	SS2	SocS1	ACD2	R10	-0.0299645
TL2	TD3	SS2	SocS1	ACD2	R2	-0.0372649
TL2	TD3	SS2	SocS1	ACD2	R3	-0.0316441
TL2	TD3	SS2	SocS1	ACD2	R4	-0.0339552
TL2	TD3	SS2	SocS1	ACD2	R5	-0.0227222
TL2	TD3	SS2	SocS1	ACD2	R6	-0.036942
TL2	TD3	SS2	SocS1	ACD2	R7	-0.0215921
TL2	TD3	SS2	SocS1	ACD2	R8	-0.017297
TL2	TD3	SS2	SocS1	ACD2	R9	-0.0302251
TL2	TD3	SS2	SocS2	ACD1	R1	-0.0491375
TL2	TD3	SS2	SocS2	ACD1	R10	0.00192617
TL2	TD3	SS2	SocS2	ACD1	R2	0.0991947
TL2	TD3	SS2	SocS2	ACD1	R3	-0.0103525
TL2	TD3	SS2	SocS2	ACD1	R4	-0.0574279
TL2	TD3	SS2	SocS2	ACD1	R5	-0.0687624
TL2	TD3	SS2	SocS2	ACD1	R6	0.0672049
TL2	TD3	SS2	SocS2	ACD1	R7	-0.0619463
TL2	TD3	SS2	SocS2	ACD1	R8	-0.11978
TL2	TD3	SS2	SocS2	ACD1	R9	0.0171976
TL2	TD3	SS2	SocS2	ACD2	R1	-0.0635178
TL2	TD3	SS2	SocS2	ACD2	R10	-0.0599634
TL2	TD3	SS2	SocS2	ACD2	R2	-0.0562571
TL2	TD3	SS2	SocS2	ACD2	R3	-0.0820255
TL2	TD3	SS2	SocS2	ACD2	R4	-0.0366526
TL2	TD3	SS2	SocS2	ACD2	R5	-0.031232
TL2	TD3	SS2	SocS2	ACD2	R6	-0.0932009
TL2	TD3	SS2	SocS2	ACD2	R7	-0.0174353
TL2	TD3	SS2	SocS2	ACD2	R8	-0.0684112
TL2	TD3	SS2	SocS2	ACD2	R9	-0.0444439
TL2	TD3	SS2	SocS3	ACD1	R1	-0.0135161
TL2	TD3	SS2	SocS3	ACD1	R10	-0.0281447
TL2	TD3	SS2	SocS3	ACD1	R2	0.0108161
TL2	TD3	SS2	SocS3	ACD1	R3	-0.00950128
TL2	TD3	SS2	SocS3	ACD1	R4	0.0148648
TL2	TD3	SS2	SocS3	ACD1	R5	0.00875461
TL2	TD3	SS2	SocS3	ACD1	R6	0.000527433
TL2	TD3	SS2	SocS3	ACD1	R7	0.0465688
TL2	TD3	SS2	SocS3	ACD1	R8	-0.044551
TL2	TD3	SS2	SocS3	ACD1	R9	0.0432703
TL2	TD3	SS2	SocS3	ACD2	R1	-0.0187874
TL2	TD3	SS2	SocS3	ACD2	R10	-0.00955945
TL2	TD3	SS2	SocS3	ACD2	R2	-0.00997137
TL2	TD3	SS2	SocS3	ACD2	R3	-0.00984442
TL2	TD3	SS2	SocS3	ACD2	R4	-0.00401987
TL2	TD3	SS2	SocS3	ACD2	R5	-3.08664e-05
TL2	TD3	SS2	SocS3	ACD2	R6	-0.00487479
TL2	TD3	SS2	SocS3	ACD2	R7	-0.00839598
TL2	TD3	SS2	SocS3	ACD2	R8	-0.000879066
TL2	TD3	SS2	SocS3	ACD2	R9	0.00108178
TL2	TD3	SS3	SocS1	ACD1	R1	-0.0521514
TL2	TD3	SS3	SocS1	ACD1	R10	-0.0673728
TL2	TD3	SS3	SocS1	ACD1	R2	-0.0873045
TL2	TD3	SS3	SocS1	ACD1	R3	-0.0991238
TL2	TD3	SS3	SocS1	ACD1	R4	-0.054464
TL2	TD3	SS3	SocS1	ACD1	R5	-0.0630899
TL2	TD3	SS3	SocS1	ACD1	R6	-0.0520641
TL2	TD3	SS3	SocS1	ACD1	R7	-0.0857908
TL2	TD3	SS3	SocS1	ACD1	R8	-0.06434
TL2	TD3	SS3	SocS1	ACD1	R9	-0.0554235
TL2	TD3	SS3	SocS1	ACD2	R1	-0.0332131
TL2	TD3	SS3	SocS1	ACD2	R10	-0.0407194
TL2	TD3	SS3	SocS1	ACD2	R2	-0.0355699
TL2	TD3	SS3	SocS1	ACD2	R3	-0.0321441
TL2	TD3	SS3	SocS1	ACD2	R4	-0.0453542
TL2	TD3	SS3	SocS1	ACD2	R5	-0.0306205
TL2	TD3	SS3	SocS1	ACD2	R6	-0.0375319
TL2	TD3	SS3	SocS1	ACD2	R7	-0.0405477
TL2	TD3	SS3	SocS1	ACD2	R8	-0.0350629
TL2	TD3	SS3	SocS1	ACD2	R9	-0.0395332
TL2	TD3	SS3	SocS2	ACD1	R1	-0.0448685
TL2	TD3	SS3	SocS2	ACD1	R10	-0.139364
TL2	TD3	SS3	SocS2	ACD1	R2	-0.116023
TL2	TD3	SS3	SocS2	ACD1	R3	-0.116835
TL2	TD3	SS3	SocS2	ACD1	R4	-0.0528216
TL2	TD3	SS3	SocS2	ACD1	R5	-0.034194
TL2	TD3	SS3	SocS2	ACD1	R6	-0.0439459
TL2	TD3	SS3	SocS2	ACD1	R7	-0.0180644
TL2	TD3	SS3	SocS2	ACD1	R8	-0.00941457
TL2	TD3	SS3	SocS2	ACD1	R9	-0.131985
TL2	TD3	SS3	SocS2	ACD2	R1	-0.0434302
TL2	TD3	SS3	SocS2	ACD2	R10	-0.0183731
TL2	TD3	SS3	SocS2	ACD2	R2	-0.021838
TL2	TD3	SS3	SocS2	ACD2	R3	-0.0570043
TL2	TD3	SS3	SocS2	ACD2	R4	-0.0292717
TL2	TD3	SS3	SocS2	ACD2	R5	-0.0405499
TL2	TD3	SS3	SocS2	ACD2	R6	-0.0178879
TL2	TD3	SS3	SocS2	ACD2	R7	-0.0127348
TL2	TD3	SS3	SocS2	ACD2	R8	-0.0313987
TL2	TD3	SS3	SocS2	ACD2	R9	-0.0620341
TL2	TD3	SS3	SocS3	ACD1	R1	-0.0409216
TL2	TD3	SS3	SocS3	ACD1	R10	-0.0486969
TL2	TD3	SS3	SocS3	ACD1	R2	-0.0805866
TL2	TD3	SS3	SocS3	ACD1	R3	-0.0490397
TL2	TD3	SS3	SocS3	ACD1	R4	-0.0846321
TL2	TD3	SS3	SocS3	ACD1	R5	-0.0728002
TL2	TD3	SS3	SocS3	ACD1	R6	-0.0454563
TL2	TD3	SS3	SocS3	ACD1	R7	-0.0501663
TL2	TD3	SS3	SocS3	ACD1	R8	-0.0416351
TL2	TD3	SS3	SocS3	ACD1	R9	-0.0824039
TL2	TD3	SS3	SocS3	ACD2	R1	-0.0358677
TL2	TD3	SS3	SocS3	ACD2	R10	-0.0332413
TL2	TD3	SS3	SocS3	ACD2	R2	-0.0442555
TL2	TD3	SS3	SocS3	ACD2	R3	-0.0310435
TL2	TD3	SS3	SocS3	ACD2	R4	-0.0466316
TL2	TD3	SS3	SocS3	ACD2	R5	-0.0447708
TL2	TD3	SS3	SocS3	ACD2	R6	-0.0338344
TL2	TD3	SS3	SocS3	ACD2	R7	-0.0424241
TL2	TD3	SS3	SocS3	ACD2	R8	-0.0277862
TL2	TD3	SS3	SocS3	ACD2	R9	-0.0377743
TL2	TD4	SS1	SocS1	ACD1	R1	-0.0199524
TL2	TD4	SS1	SocS1	ACD1	R10	-0.0517622
TL2	TD4	SS1	SocS1	ACD1	R2	0.0118371
TL2	TD4	SS1	SocS1	ACD1	R3	0.0376971
TL2	TD4	SS1	SocS1	ACD1	R4	0.015071
TL2	TD4	SS1	SocS1	ACD1	R5	0.0710883
TL2	TD4	SS1	SocS1	ACD1	R6	-0.000405258
TL2	TD4	SS1	SocS1	ACD1	R7	0.0493479
TL2	TD4	SS1	SocS1	ACD1	R8	0.0380853
TL2	TD4	SS1	SocS1	ACD1	R9	-0.0194363
TL2	TD4	SS1	SocS1	ACD2	R1	-0.00525817
TL2	TD4	SS1	SocS1	ACD2	R10	0.0058255
TL2	TD4	SS1	SocS1	ACD2	R2	0.0028289
TL2	TD4	SS1	SocS1	ACD2	R3	-0.00739571
TL2	TD4	SS1	SocS1	ACD2	R4	0.00424239
TL2	TD4	SS1	SocS1	ACD2	R5	0.0109078
TL2	TD4	SS1	SocS1	ACD2	R6	-0.00250352
TL2	TD4	SS1	SocS1	ACD2	R7	-0.00881988
TL2	TD4	SS1	SocS1	ACD2	R8	-0.000507488
TL2	TD4	SS1	SocS1	ACD2	R9	-0.00537221
TL2	TD4	SS1	SocS2	ACD1	R1	-0.044161
TL2	TD4	SS1	SocS2	ACD1	R10	-0.015675
TL2	TD4	SS1	SocS2	ACD1	R2	-0.00814142
TL2	TD4	SS1	SocS2	ACD1	R3	0.0298725
TL2	TD4	SS1	SocS2	ACD1	R4	-0.00556256
TL2	TD4	SS1	SocS2	ACD1	R5	-0.00386201
TL2	TD4	SS1	SocS2	ACD1	R6	0.130846
TL2	TD4	SS1	SocS2	ACD1	R7	0.06785
TL2	TD4	SS1	SocS2	ACD1	R8	0.11816
TL2	TD4	SS1	SocS2	ACD1	R9	0.0449395
TL2	TD4	SS1	SocS2	ACD2	R1	-0.019238
TL2	TD4	SS1	SocS2	ACD2	R10	0.00395563
TL2	TD4	SS1	SocS2	ACD2	R2	-0.0196555
TL2	TD4	SS1	SocS2	ACD2	R3	-0.0394351
TL2	TD4	SS1	SocS2	ACD2	R4	-0.0667825
TL2	TD4	SS1	SocS2	ACD2	R5	-0.0725628
TL2	TD4	SS1	SocS2	ACD2	R6	-0.0457823
TL2	TD4	SS1	SocS2	ACD2	R7	-0.0356633
TL2	TD4	SS1	SocS2	ACD2	R8	-0.0295842
TL2	TD4	SS1	SocS2	ACD2	R9	-0.0212007
TL2	TD4	SS1	SocS3	ACD1	R1	0.0507841
TL2	TD4	SS1	SocS3	ACD1	R10	0.0852307
TL2	TD4	SS1	SocS3	ACD1	R2	0.0704175
TL2	TD4	SS1	SocS3	ACD1	R3	0.0299679
TL2	TD4	SS1	SocS3	ACD1	R4	0.0401902
TL2	TD4	SS1	SocS3	ACD1	R5	0.0722231
TL2	TD4	SS1	SocS3	ACD1	R6	0.0226079
TL2	TD4	SS1	SocS3	ACD1	R7	0.113743
TL2	TD4	SS1	SocS3	ACD1	R8	0.0188513
TL2	TD4	SS1	SocS3	ACD1	R9	0.0836471
TL2	TD4	SS1	SocS3	ACD2	R1	0.0447797
TL2	TD4	SS1	SocS3	ACD2	R10	0.035155
TL2	TD4	SS1	SocS3	ACD2	R2	0.0429601
TL2	TD4	SS1	SocS3	ACD2	R3	0.0378543
TL2	TD4	SS1	SocS3	ACD2	R4	0.040203
TL2	TD4	SS1	SocS3	ACD2	R5	0.0469442
TL2	TD4	SS1	SocS3	ACD2	R6	0.0427438
TL2	TD4	SS1	SocS3	ACD2	R7	0.0363002
TL2	TD4	SS1	SocS3	ACD2	R8	0.0370495
TL2	TD4	SS1	SocS3	ACD2	R9	0.0288691
TL2	TD4	SS2	SocS1	ACD1	R1	-0.004886
TL2	TD4	SS2	SocS1	ACD1	R10	-0.0232639
TL2	TD4	SS2	SocS1	ACD1	R2	0.0188622
TL2	TD4	SS2	SocS1	ACD1	R3	0.0417072
TL2	TD4	SS2	SocS1	ACD1	R4	0.00619957
TL2	TD4	SS2	SocS1	ACD1	R5	-0.0424753
TL2	TD4	SS2	SocS1	ACD1	R6	-0.0349416
TL2	TD4	SS2	SocS1	ACD1	R7	-0.0135689
TL2	TD4	SS2	SocS1	ACD1	R8	0.0224183
TL2	TD4	SS2	SocS1	ACD1	R9	-0.0766328
TL2	TD4	SS2	SocS1	ACD2	R1	-0.0140444
TL2	TD4	SS2	SocS1	ACD2	R10	-0.0165481
TL2	TD4	SS2	SocS1	ACD2	R2	-0.0095439
TL2	TD4	SS2	SocS1	ACD2	R3	-0.0249848
TL2	TD4	SS2	SocS1	ACD2	R4	-0.0226396
TL2	TD4	SS2	SocS1	ACD2	R5	-0.00854083
TL2	TD4	SS2	SocS1	ACD2	R6	-0.0268352
TL2	TD4	SS2	SocS1	ACD2	R7	-0.0295545
TL2	TD4	SS2	SocS1	ACD2	R8	-0.0139996
TL2	TD4	SS2	SocS1	ACD2	R9	-0.019779
TL2	TD4	SS2	SocS2	ACD1	R1	-0.066711
TL2	TD4	SS2	SocS2	ACD1	R10	0.0109881
TL2	TD4	SS2	SocS2	ACD1	R2	0.0491144
TL2	TD4	SS2	SocS2	ACD1	R3	0.175729
TL2	TD4	SS2	SocS2	ACD1	R4	0.00779039
TL2	TD4	SS2	SocS2	ACD1	R5	-0.0065822
TL2	TD4	SS2	SocS2	ACD1	R6	0.0624009
TL2	TD4	SS2	SocS2	ACD1	R7	-0.0388363
TL2	TD4	SS2	SocS2	ACD1	R8	0.0487003
TL2	TD4	SS2	SocS2	ACD1	R9	0.0918982
TL2	TD4	SS2	SocS2	ACD2	R1	-0.0640759
TL2	TD4	SS2	SocS2	ACD2	R10	-0.0400628
TL2	TD4	SS2	SocS2	ACD2	R2	-0.0143918
TL2	TD4	SS2	SocS2	ACD2	R3	-0.0140347
TL2	TD4	SS2	SocS2	ACD2	R4	-0.0522591
TL2	TD4	SS2	SocS2	ACD2	R5	-0.0313401
TL2	TD4	SS2	SocS2	ACD2	R6	-0.0413424
TL2	TD4	SS2	SocS2	ACD2	R7	-0.0384271
TL2	TD4	SS2	SocS2	ACD2	R8	-0.0543095
TL2	TD4	SS2	SocS2	ACD2	R9	-0.0706508
TL2	TD4	SS2	SocS3	ACD1	R1	-0.0112969
TL2	TD4	SS2	SocS3	ACD1	R10	-0.0455688
TL2	TD4	SS2	SocS3	ACD1	R2	-0.02688
TL2	TD4	SS2	SocS3	ACD1	R3	0.0300518
TL2	TD4	SS2	SocS3	ACD1	R4	0.0257481
TL2	TD4	SS2	SocS3	ACD1	R5	-0.00350497
TL2	TD4	SS2	SocS3	ACD1	R6	-0.00719821
TL2	TD4	SS2	SocS3	ACD1	R7	0.0184161
TL2	TD4	SS2	SocS3	ACD1	R8	-0.0107202
TL2	TD4	SS2	SocS3	ACD1	R9	0.0333712
TL2	TD4	SS2	SocS3	ACD2	R1	-0.000145154
TL2	TD4	SS2	SocS3	ACD2	R10	0.00592396
TL2	TD4	SS2	SocS3	ACD2	R2	0.00230427
TL2	TD4	SS2	SocS3	ACD2	R3	0.000909194
TL2	TD4	SS2	SocS3	ACD2	R4	-0.00455388
TL2	TD4	SS2	SocS3	ACD2	R5	0.0126447
TL2	TD4	SS2	SocS3	ACD2	R6	0.00216944
TL2	TD4	SS2	SocS3	ACD2	R7	0.00629217
TL2	TD4	SS2	SocS3	ACD2	R8	0.00651789
TL2	TD4	SS2	SocS3	ACD2	R9	-0.00467875
TL2	TD4	SS3	SocS1	ACD1	R1	-0.0423546
TL2	TD4	SS3	SocS1	ACD1	R10	-0.0437673
TL2	TD4	SS3	SocS1	ACD1	R2	-0.0503511
TL2	TD4	SS3	SocS1	ACD1	R3	-0.0771929
TL2	TD4	SS3	SocS1	ACD1	R4	-0.045094
TL2	TD4	SS3	SocS1	ACD1	R5	-0.0771074
TL2	TD4	SS3	SocS1	ACD1	R6	-0.0690702
TL2	TD4	SS3	SocS1	ACD1	R7	0.00400071
TL2	TD4	SS3	SocS1	ACD1	R8	-0.0897607
TL2	TD4	SS3	SocS1	ACD1	R9	-0.0850612
TL2	TD4	SS3	SocS1	ACD2	R1	-0.0461975
TL2	TD4	SS3	SocS1	ACD2	R10	-0.0367873
TL2	TD4	SS3	SocS1	ACD2	R2	-0.0444114
TL2	TD4	SS3	SocS1	ACD2	R3	-0.0312149
TL2	TD4	SS3	SocS1	ACD2	R4	-0.0330729
TL2	TD4	SS3	SocS1	ACD2	R5	-0.0298593
TL2	TD4	SS3	SocS1	ACD2	R6	-0.04268
TL2	TD4	SS3	SocS1	ACD2	R7	-0.0299616
TL2	TD4	SS3	SocS1	ACD2	R8	-0.0370951
TL2	TD4	SS3	SocS1	ACD2	R9	-0.0236965
TL2	TD4	SS3	SocS2	ACD1	R1	-0.0821534
TL2	TD4	SS3	SocS2	ACD1	R10	-0.116427
TL2	TD4	SS3	SocS2	ACD1	R2	0.0574425
TL2	TD4	SS3	SocS2	ACD1	R3	-0.00872348
TL2	TD4	SS3	SocS2	ACD1	R4	-0.149545
TL2	TD4	SS3	SocS2	ACD1	R5	-0.0162565
TL2	TD4	SS3	SocS2	ACD1	R6	-0.0720706
TL2	TD4	SS3	SocS2	ACD1	R7	-0.0796932
TL2	TD4	SS3	SocS2	ACD1	R8	-0.0119332
TL2	TD4	SS3	SocS2	ACD1	R9	-0.197864
TL2	TD4	SS3	SocS2	ACD2	R1	-0.0158047
TL2	TD4	SS3	SocS2	ACD2	R10	-0.0833029
TL2	TD4	SS3	SocS2	ACD2	R2	-0.0252044
TL2	TD4	SS3	SocS2	ACD2	R3	-0.0232909
TL2	TD4	SS3	SocS2	ACD2	R4	-0.0565111
TL2	TD4	SS3	SocS2	ACD2	R5	-0.0228086
TL2	TD4	SS3	SocS2	ACD2	R6	-0.0370315
TL2	TD4	SS3	SocS2	ACD2	R7	-0.0333388
TL2	TD4	SS3	SocS2	ACD2	R8	-0.0264174
TL2	TD4	SS3	SocS2	ACD2	R9	-0.0250808
TL2	TD4	SS3	SocS3	ACD1	R1	-0.0504976
TL2	TD4	SS3	SocS3	ACD1	R10	-0.0386596
TL2	TD4	SS3	SocS3	ACD1	R2	-0.046978
TL2	TD4	SS3	SocS3	ACD1	R3	-0.0434946
TL2	TD4	SS3	SocS3	ACD1	R4	-0.0470874
TL2	TD4	SS3	SocS3	ACD1	R5	-0.0460232
TL2	TD4	SS3	SocS3	ACD1	R6	-0.0522882
TL2	TD4	SS3	SocS3	ACD1	R7	-0.039959
TL2	TD4	SS3	SocS3	ACD1	R8	-0.0477224
TL2	TD4	SS3	SocS3	ACD1	R9	-0.040619
TL2	TD4	SS3	SocS3	ACD2	R1	-0.0343485
TL2	TD4	SS3	SocS3	ACD2	R10	-0.0371496
TL2	TD4	SS3	SocS3	ACD2	R2	-0.0247359
TL2	TD4	SS3	SocS3	ACD2	R3	-0.0405907
TL2	TD4	SS3	SocS3	ACD2	R4	-0.0417341
TL2	TD4	SS3	SocS3	ACD2	R5	-0.0351457
TL2	TD4	SS3	SocS3	ACD2	R6	-0.0319442
TL2	TD4	SS3	SocS3	ACD2	R7	-0.0184393
TL2	TD4	SS3	SocS3	ACD2	R8	-0.0258134
TL2	TD4	SS3	SocS3	ACD2	R9	-0.0395927	0.226204

## Sheet: Statitica_AcDen_TL_POPAN
Statistica input for 4-way ANOVA for POPAN with actual density as a factor
TrD	SpS	SocSt	AcD	Replicate	TL1	TL2
TD1	SS1	SocS1	ACD1	R1	-0.524648	-0.487158
TD1	SS1	SocS1	ACD1	R10	-0.656584	-0.41522			TL1 = Uniform trap layout
TD1	SS1	SocS1	ACD1	R2	-0.571993	-0.367484			TL2 = Random trap layout
TD1	SS1	SocS1	ACD1	R3	-0.558833	-0.496167
TD1	SS1	SocS1	ACD1	R4	-0.548458	-0.513902
TD1	SS1	SocS1	ACD1	R5	-0.614868	-0.489599
TD1	SS1	SocS1	ACD1	R6	-0.554402	-0.519972
TD1	SS1	SocS1	ACD1	R7	-0.624401	-0.368174
TD1	SS1	SocS1	ACD1	R8	-0.516673	-0.424146
TD1	SS1	SocS1	ACD1	R9	-0.524534	-0.451725
TD1	SS1	SocS1	ACD2	R1	-0.355813	-0.18402
TD1	SS1	SocS1	ACD2	R10	-0.364206	-0.254542
TD1	SS1	SocS1	ACD2	R2	-0.374968	-0.195289
TD1	SS1	SocS1	ACD2	R3	-0.383153	-0.202629
TD1	SS1	SocS1	ACD2	R4	-0.367269	-0.257941
TD1	SS1	SocS1	ACD2	R5	-0.367754	-0.211508
TD1	SS1	SocS1	ACD2	R6	-0.336469	-0.171645
TD1	SS1	SocS1	ACD2	R7	-0.331015	-0.220933
TD1	SS1	SocS1	ACD2	R8	-0.356197	-0.256565
TD1	SS1	SocS1	ACD2	R9	-0.336657	-0.249318
TD1	SS1	SocS2	ACD1	R1	-0.488049	-0.45234
TD1	SS1	SocS2	ACD1	R10	-0.654367	-0.465558
TD1	SS1	SocS2	ACD1	R2	-0.59284	-0.447585
TD1	SS1	SocS2	ACD1	R3	-0.434527	-0.112424
TD1	SS1	SocS2	ACD1	R4	-0.638512	-0.228391
TD1	SS1	SocS2	ACD1	R5	-0.463563	-0.349722
TD1	SS1	SocS2	ACD1	R6	-0.516192	-0.236384
TD1	SS1	SocS2	ACD1	R7	-0.492056	-0.0959476
TD1	SS1	SocS2	ACD1	R8	-0.511408	-0.576005
TD1	SS1	SocS2	ACD1	R9	-0.513603	-0.279431
TD1	SS1	SocS2	ACD2	R1	-0.444991	-0.314641
TD1	SS1	SocS2	ACD2	R10	-0.337179	-0.2692
TD1	SS1	SocS2	ACD2	R2	-0.429455	-0.335895
TD1	SS1	SocS2	ACD2	R3	-0.315362	-0.24677
TD1	SS1	SocS2	ACD2	R4	-0.438418	-0.367438
TD1	SS1	SocS2	ACD2	R5	-0.387228	-0.170133
TD1	SS1	SocS2	ACD2	R6	-0.345597	-0.342595
TD1	SS1	SocS2	ACD2	R7	-0.407897	-0.340106
TD1	SS1	SocS2	ACD2	R8	-0.285754	-0.225988
TD1	SS1	SocS2	ACD2	R9	-0.355127	-0.323529
TD1	SS1	SocS3	ACD1	R1	-0.400683	-0.208024
TD1	SS1	SocS3	ACD1	R10	-0.514532	-0.359087
TD1	SS1	SocS3	ACD1	R2	-0.391968	-0.244255
TD1	SS1	SocS3	ACD1	R3	-0.51319	-0.374642
TD1	SS1	SocS3	ACD1	R4	-0.3969	-0.135883
TD1	SS1	SocS3	ACD1	R5	-0.468259	-0.194792
TD1	SS1	SocS3	ACD1	R6	-0.442388	-0.122592
TD1	SS1	SocS3	ACD1	R7	-0.419203	-0.316953
TD1	SS1	SocS3	ACD1	R8	-0.451476	-0.200299
TD1	SS1	SocS3	ACD1	R9	-0.516653	-0.382743
TD1	SS1	SocS3	ACD2	R1	-0.211489	-0.0228234
TD1	SS1	SocS3	ACD2	R10	-0.207863	-0.108027
TD1	SS1	SocS3	ACD2	R2	-0.175962	-0.0257749
TD1	SS1	SocS3	ACD2	R3	-0.167657	-0.139773
TD1	SS1	SocS3	ACD2	R4	-0.2078	-0.137281
TD1	SS1	SocS3	ACD2	R5	-0.211494	-0.134904
TD1	SS1	SocS3	ACD2	R6	-0.215245	-0.0410032
TD1	SS1	SocS3	ACD2	R7	-0.191848	-0.110853
TD1	SS1	SocS3	ACD2	R8	-0.205298	-0.0819528
TD1	SS1	SocS3	ACD2	R9	-0.208863	-0.00876262
TD1	SS2	SocS1	ACD1	R1	-0.557023	-0.223089
TD1	SS2	SocS1	ACD1	R10	-0.665543	-0.176234
TD1	SS2	SocS1	ACD1	R2	-0.597052	-0.296217
TD1	SS2	SocS1	ACD1	R3	-0.554944	-0.336718
TD1	SS2	SocS1	ACD1	R4	-0.6713	-0.371646
TD1	SS2	SocS1	ACD1	R5	-0.732926	-0.414584
TD1	SS2	SocS1	ACD1	R6	-0.622717	-0.303127
TD1	SS2	SocS1	ACD1	R7	-0.483116	-0.311167
TD1	SS2	SocS1	ACD1	R8	-0.75201	-0.325244
TD1	SS2	SocS1	ACD1	R9	-0.623248	-0.24964
TD1	SS2	SocS1	ACD2	R1	-0.425185	-0.220311
TD1	SS2	SocS1	ACD2	R10	-0.422416	-0.0877327
TD1	SS2	SocS1	ACD2	R2	-0.374235	-0.154701
TD1	SS2	SocS1	ACD2	R3	-0.430882	-0.132984
TD1	SS2	SocS1	ACD2	R4	-0.43146	-0.109964
TD1	SS2	SocS1	ACD2	R5	-0.403422	-0.121287
TD1	SS2	SocS1	ACD2	R6	-0.402413	-0.162774
TD1	SS2	SocS1	ACD2	R7	-0.381227	-0.12004
TD1	SS2	SocS1	ACD2	R8	-0.406688	-0.180936
TD1	SS2	SocS1	ACD2	R9	-0.394616	-0.131613
TD1	SS2	SocS2	ACD1	R1	-0.588915	-0.440337
TD1	SS2	SocS2	ACD1	R10	-0.822376	-0.214017
TD1	SS2	SocS2	ACD1	R2	-0.501207	-0.394132
TD1	SS2	SocS2	ACD1	R3	-0.375759	-0.412382
TD1	SS2	SocS2	ACD1	R4	-0.754777	-0.213404
TD1	SS2	SocS2	ACD1	R5	-0.650759	0.0689221
TD1	SS2	SocS2	ACD1	R6	-0.42289	-0.297047
TD1	SS2	SocS2	ACD1	R7	-0.604829	-0.142467
TD1	SS2	SocS2	ACD1	R8	-0.476432	-0.506511
TD1	SS2	SocS2	ACD1	R9	-0.480069	-0.423302
TD1	SS2	SocS2	ACD2	R1	-0.350597	-0.185338
TD1	SS2	SocS2	ACD2	R10	-0.290595	-0.113637
TD1	SS2	SocS2	ACD2	R2	-0.507959	-0.160669
TD1	SS2	SocS2	ACD2	R3	-0.47038	-0.298023
TD1	SS2	SocS2	ACD2	R4	-0.420298	-0.22282
TD1	SS2	SocS2	ACD2	R5	-0.363716	-0.259488
TD1	SS2	SocS2	ACD2	R6	-0.560174	-0.174783
TD1	SS2	SocS2	ACD2	R7	-0.43553	-0.217116
TD1	SS2	SocS2	ACD2	R8	-0.404211	-0.256275
TD1	SS2	SocS2	ACD2	R9	-0.530894	-0.180865
TD1	SS2	SocS3	ACD1	R1	-0.541822	-0.200269
TD1	SS2	SocS3	ACD1	R10	-0.560704	-0.0863202
TD1	SS2	SocS3	ACD1	R2	-0.444587	-0.164789
TD1	SS2	SocS3	ACD1	R3	-0.413419	-0.191169
TD1	SS2	SocS3	ACD1	R4	-0.360749	-0.129436
TD1	SS2	SocS3	ACD1	R5	-0.594747	-0.0213641
TD1	SS2	SocS3	ACD1	R6	-0.263671	-0.279428
TD1	SS2	SocS3	ACD1	R7	-0.586407	-0.149765
TD1	SS2	SocS3	ACD1	R8	-0.495289	-0.316951
TD1	SS2	SocS3	ACD1	R9	-0.52365	-0.0640806
TD1	SS2	SocS3	ACD2	R1	-0.297807	-0.0726684
TD1	SS2	SocS3	ACD2	R10	-0.298654	-0.097332
TD1	SS2	SocS3	ACD2	R2	-0.286482	-0.101959
TD1	SS2	SocS3	ACD2	R3	-0.248637	-0.0718445
TD1	SS2	SocS3	ACD2	R4	-0.306581	-0.112813
TD1	SS2	SocS3	ACD2	R5	-0.255621	-0.0808082
TD1	SS2	SocS3	ACD2	R6	-0.283282	-0.0905993
TD1	SS2	SocS3	ACD2	R7	-0.286123	-0.0838997
TD1	SS2	SocS3	ACD2	R8	-0.269567	-0.149625
TD1	SS2	SocS3	ACD2	R9	-0.301999	-0.0957563
TD1	SS3	SocS1	ACD1	R1	-0.71069	-0.383783
TD1	SS3	SocS1	ACD1	R10	-0.714525	-0.235771
TD1	SS3	SocS1	ACD1	R2	-0.603294	-0.182728
TD1	SS3	SocS1	ACD1	R3	-0.492991	-0.126508
TD1	SS3	SocS1	ACD1	R4	-0.546943	-0.213359
TD1	SS3	SocS1	ACD1	R5	-0.586309	-0.120287
TD1	SS3	SocS1	ACD1	R6	-0.760895	-0.0782705
TD1	SS3	SocS1	ACD1	R7	-0.641119	-0.298786
TD1	SS3	SocS1	ACD1	R8	-0.597185	-0.158602
TD1	SS3	SocS1	ACD1	R9	-0.710465	-0.26499
TD1	SS3	SocS1	ACD2	R1	-0.518584	-0.104852
TD1	SS3	SocS1	ACD2	R10	-0.479179	-0.0836201
TD1	SS3	SocS1	ACD2	R2	-0.506338	-0.118698
TD1	SS3	SocS1	ACD2	R3	-0.553794	-0.0386059
TD1	SS3	SocS1	ACD2	R4	-0.527954	-0.106568
TD1	SS3	SocS1	ACD2	R5	-0.462008	-0.0645834
TD1	SS3	SocS1	ACD2	R6	-0.533553	-0.0496837
TD1	SS3	SocS1	ACD2	R7	-0.434592	-0.111905
TD1	SS3	SocS1	ACD2	R8	-0.546826	-0.146259
TD1	SS3	SocS1	ACD2	R9	-0.43498	-0.0682412
TD1	SS3	SocS2	ACD1	R1	-0.680113	-0.0137123
TD1	SS3	SocS2	ACD1	R10	-0.826542	-0.253441
TD1	SS3	SocS2	ACD1	R2	-0.366648	-0.24815
TD1	SS3	SocS2	ACD1	R3	-0.762376	-0.524691
TD1	SS3	SocS2	ACD1	R4	-0.668616	-0.165884
TD1	SS3	SocS2	ACD1	R5	-0.0430539	-0.0363069
TD1	SS3	SocS2	ACD1	R6	-0.781061	-0.370028
TD1	SS3	SocS2	ACD1	R7	-0.375219	-0.390096
TD1	SS3	SocS2	ACD1	R8	-0.576265	-0.150577
TD1	SS3	SocS2	ACD1	R9	-0.684715	-0.231
TD1	SS3	SocS2	ACD2	R1	-0.720596	-0.137731
TD1	SS3	SocS2	ACD2	R10	-0.609133	-0.129315
TD1	SS3	SocS2	ACD2	R2	-0.596459	-0.147144
TD1	SS3	SocS2	ACD2	R3	-0.766622	-0.118905
TD1	SS3	SocS2	ACD2	R4	-0.731283	-0.0851852
TD1	SS3	SocS2	ACD2	R5	-0.614594	-0.22878
TD1	SS3	SocS2	ACD2	R6	-0.662095	-0.199169
TD1	SS3	SocS2	ACD2	R7	-0.745921	-0.141433
TD1	SS3	SocS2	ACD2	R8	-0.652085	-0.0923079
TD1	SS3	SocS2	ACD2	R9	-0.645591	-0.209922
TD1	SS3	SocS3	ACD1	R1	-0.582112	-0.0121242
TD1	SS3	SocS3	ACD1	R10	-0.428971	-0.145886
TD1	SS3	SocS3	ACD1	R2	-0.504142	-0.143358
TD1	SS3	SocS3	ACD1	R3	-0.662329	-0.222141
TD1	SS3	SocS3	ACD1	R4	-0.350941	-0.130296
TD1	SS3	SocS3	ACD1	R5	-0.449873	-0.105429
TD1	SS3	SocS3	ACD1	R6	-0.410235	-0.191917
TD1	SS3	SocS3	ACD1	R7	-0.541696	-0.281219
TD1	SS3	SocS3	ACD1	R8	-0.602283	-0.181151
TD1	SS3	SocS3	ACD1	R9	-0.453222	-0.136316
TD1	SS3	SocS3	ACD2	R1	-0.25978	-0.0543678
TD1	SS3	SocS3	ACD2	R10	-0.386583	-0.0195078
TD1	SS3	SocS3	ACD2	R2	-0.365123	-0.116598
TD1	SS3	SocS3	ACD2	R3	-0.292364	-0.0631227
TD1	SS3	SocS3	ACD2	R4	-0.336231	-0.0826147
TD1	SS3	SocS3	ACD2	R5	-0.324142	-0.117376
TD1	SS3	SocS3	ACD2	R6	-0.330719	-0.0367466
TD1	SS3	SocS3	ACD2	R7	-0.350815	-0.105194
TD1	SS3	SocS3	ACD2	R8	-0.368069	-0.111308
TD1	SS3	SocS3	ACD2	R9	-0.354893	-0.100802
TD2	SS1	SocS1	ACD1	R1	-0.43535	-0.10788
TD2	SS1	SocS1	ACD1	R10	-0.570242	-0.111072
TD2	SS1	SocS1	ACD1	R2	-0.474141	-0.0431319
TD2	SS1	SocS1	ACD1	R3	-0.568892	-0.0593087
TD2	SS1	SocS1	ACD1	R4	-0.489476	-0.119293
TD2	SS1	SocS1	ACD1	R5	-0.4901	-0.0296074
TD2	SS1	SocS1	ACD1	R6	-0.428463	-0.0900997
TD2	SS1	SocS1	ACD1	R7	-0.601449	-0.177465
TD2	SS1	SocS1	ACD1	R8	-0.597627	-0.0896276
TD2	SS1	SocS1	ACD1	R9	-0.492619	-0.143811
TD2	SS1	SocS1	ACD2	R1	-0.276855	-0.0480684
TD2	SS1	SocS1	ACD2	R10	-0.357804	-0.0465955
TD2	SS1	SocS1	ACD2	R2	-0.363287	-0.0609556
TD2	SS1	SocS1	ACD2	R3	-0.319567	-0.0522672
TD2	SS1	SocS1	ACD2	R4	-0.309795	-0.0719087
TD2	SS1	SocS1	ACD2	R5	-0.337018	-0.0396355
TD2	SS1	SocS1	ACD2	R6	-0.330401	-0.0434064
TD2	SS1	SocS1	ACD2	R7	-0.311149	-0.0557882
TD2	SS1	SocS1	ACD2	R8	-0.333908	-0.0451968
TD2	SS1	SocS1	ACD2	R9	-0.344196	-0.0658428
TD2	SS1	SocS2	ACD1	R1	-0.380096	0.0421111
TD2	SS1	SocS2	ACD1	R10	-0.383476	0.0198379
TD2	SS1	SocS2	ACD1	R2	-0.432188	0.0619133
TD2	SS1	SocS2	ACD1	R3	-0.359221	0.0771204
TD2	SS1	SocS2	ACD1	R4	-0.524118	0.0279109
TD2	SS1	SocS2	ACD1	R5	-0.489502	0.0243133
TD2	SS1	SocS2	ACD1	R6	-0.244415	0.0137713
TD2	SS1	SocS2	ACD1	R7	-0.578608	-0.19336
TD2	SS1	SocS2	ACD1	R8	-0.339931	-0.212097
TD2	SS1	SocS2	ACD1	R9	-0.579456	-0.0942177
TD2	SS1	SocS2	ACD2	R1	-0.39	-0.039931
TD2	SS1	SocS2	ACD2	R10	-0.384005	-0.0959954
TD2	SS1	SocS2	ACD2	R2	-0.423272	-0.110391
TD2	SS1	SocS2	ACD2	R3	-0.353598	-0.032852
TD2	SS1	SocS2	ACD2	R4	-0.333701	-0.0958958
TD2	SS1	SocS2	ACD2	R5	-0.416248	-0.0766791
TD2	SS1	SocS2	ACD2	R6	-0.492634	-0.0702877
TD2	SS1	SocS2	ACD2	R7	-0.427753	0.000214672
TD2	SS1	SocS2	ACD2	R8	-0.410756	-0.0717853
TD2	SS1	SocS2	ACD2	R9	-0.378427	-0.0757822
TD2	SS1	SocS3	ACD1	R1	-0.461559	-0.0536548
TD2	SS1	SocS3	ACD1	R10	-0.445807	-0.00242329
TD2	SS1	SocS3	ACD1	R2	-0.323494	-0.050147
TD2	SS1	SocS3	ACD1	R3	-0.421357	-0.0540854
TD2	SS1	SocS3	ACD1	R4	-0.389289	0.00931311
TD2	SS1	SocS3	ACD1	R5	-0.501928	-0.0777401
TD2	SS1	SocS3	ACD1	R6	-0.369497	-0.0458248
TD2	SS1	SocS3	ACD1	R7	-0.471185	-0.0320947
TD2	SS1	SocS3	ACD1	R8	-0.460802	-0.0521554
TD2	SS1	SocS3	ACD1	R9	-0.440733	-0.0496026
TD2	SS1	SocS3	ACD2	R1	-0.231825	0.0106005
TD2	SS1	SocS3	ACD2	R10	-0.220348	0.00812118
TD2	SS1	SocS3	ACD2	R2	-0.226884	0.0223356
TD2	SS1	SocS3	ACD2	R3	-0.208844	0.0137372
TD2	SS1	SocS3	ACD2	R4	-0.238165	0.00116529
TD2	SS1	SocS3	ACD2	R5	-0.199158	0.0157498
TD2	SS1	SocS3	ACD2	R6	-0.229293	0.0230199
TD2	SS1	SocS3	ACD2	R7	-0.219643	0.0185998
TD2	SS1	SocS3	ACD2	R8	-0.210798	0.0202552
TD2	SS1	SocS3	ACD2	R9	-0.221173	-0.00809427
TD2	SS2	SocS1	ACD1	R1	-0.584345	-0.0988738
TD2	SS2	SocS1	ACD1	R10	-0.616028	-0.0345108
TD2	SS2	SocS1	ACD1	R2	-0.508008	-0.0755
TD2	SS2	SocS1	ACD1	R3	-0.499754	-0.161853
TD2	SS2	SocS1	ACD1	R4	-0.501643	-0.0964012
TD2	SS2	SocS1	ACD1	R5	-0.394302	-0.104411
TD2	SS2	SocS1	ACD1	R6	-0.414718	-0.0321248
TD2	SS2	SocS1	ACD1	R7	-0.466145	-0.0861582
TD2	SS2	SocS1	ACD1	R8	-0.501655	-0.0251782
TD2	SS2	SocS1	ACD1	R9	-0.546101	-0.0575821
TD2	SS2	SocS1	ACD2	R1	-0.344696	-0.0779726
TD2	SS2	SocS1	ACD2	R10	-0.357758	-0.0645781
TD2	SS2	SocS1	ACD2	R2	-0.393606	-0.0401716
TD2	SS2	SocS1	ACD2	R3	-0.421986	-0.0495638
TD2	SS2	SocS1	ACD2	R4	-0.35805	-0.0524221
TD2	SS2	SocS1	ACD2	R5	-0.41071	-0.0458188
TD2	SS2	SocS1	ACD2	R6	-0.433901	-0.0614138
TD2	SS2	SocS1	ACD2	R7	-0.45405	-0.0677899
TD2	SS2	SocS1	ACD2	R8	-0.301702	-0.0551978
TD2	SS2	SocS1	ACD2	R9	-0.390336	-0.0517288
TD2	SS2	SocS2	ACD1	R1	-0.143174	-0.0340667
TD2	SS2	SocS2	ACD1	R10	-0.727506	-0.0886993
TD2	SS2	SocS2	ACD1	R2	-0.692908	-0.0813922
TD2	SS2	SocS2	ACD1	R3	0.0140584	-0.101881
TD2	SS2	SocS2	ACD1	R4	-0.713838	0.137715
TD2	SS2	SocS2	ACD1	R5	-0.66699	-0.0866301
TD2	SS2	SocS2	ACD1	R6	-0.273887	0.0567752
TD2	SS2	SocS2	ACD1	R7	-0.525986	-0.0682637
TD2	SS2	SocS2	ACD1	R8	-0.541667	-0.113093
TD2	SS2	SocS2	ACD1	R9	-0.455432	-0.0130247
TD2	SS2	SocS2	ACD2	R1	-0.599499	-0.0594009
TD2	SS2	SocS2	ACD2	R10	-0.537168	-0.151989
TD2	SS2	SocS2	ACD2	R2	-0.587484	-0.0823159
TD2	SS2	SocS2	ACD2	R3	-0.525295	-0.075229
TD2	SS2	SocS2	ACD2	R4	-0.457826	-0.101412
TD2	SS2	SocS2	ACD2	R5	-0.449395	-0.0539105
TD2	SS2	SocS2	ACD2	R6	-0.492267	-0.0861922
TD2	SS2	SocS2	ACD2	R7	-0.471207	-0.043341
TD2	SS2	SocS2	ACD2	R8	-0.552646	-0.0768237
TD2	SS2	SocS2	ACD2	R9	-0.432427	-0.0927768
TD2	SS2	SocS3	ACD1	R1	-0.346049	-0.0363049
TD2	SS2	SocS3	ACD1	R10	-0.41173	-0.0267203
TD2	SS2	SocS3	ACD1	R2	-0.2399	-0.0552271
TD2	SS2	SocS3	ACD1	R3	-0.407984	-0.0494364
TD2	SS2	SocS3	ACD1	R4	-0.464935	-0.0584819
TD2	SS2	SocS3	ACD1	R5	-0.41784	-0.0607871
TD2	SS2	SocS3	ACD1	R6	-0.412537	0.00918624
TD2	SS2	SocS3	ACD1	R7	-0.375939	-0.0570934
TD2	SS2	SocS3	ACD1	R8	-0.594907	-0.0205349
TD2	SS2	SocS3	ACD1	R9	-0.468159	-0.07448
TD2	SS2	SocS3	ACD2	R1	-0.294731	-0.0198907
TD2	SS2	SocS3	ACD2	R10	-0.284707	-0.0115168
TD2	SS2	SocS3	ACD2	R2	-0.269957	-0.0315376
TD2	SS2	SocS3	ACD2	R3	-0.309041	-0.0202052
TD2	SS2	SocS3	ACD2	R4	-0.287371	-0.0169845
TD2	SS2	SocS3	ACD2	R5	-0.285864	-0.0186173
TD2	SS2	SocS3	ACD2	R6	-0.23221	-0.0312477
TD2	SS2	SocS3	ACD2	R7	-0.274719	-0.0340589
TD2	SS2	SocS3	ACD2	R8	-0.305883	-0.0231636
TD2	SS2	SocS3	ACD2	R9	-0.275044	-0.0375754
TD2	SS3	SocS1	ACD1	R1	-0.565794	-0.102649
TD2	SS3	SocS1	ACD1	R10	-0.577788	-0.0475171
TD2	SS3	SocS1	ACD1	R2	-0.447665	-0.0968711
TD2	SS3	SocS1	ACD1	R3	-0.598307	-0.170661
TD2	SS3	SocS1	ACD1	R4	-0.463753	-0.0659055
TD2	SS3	SocS1	ACD1	R5	-0.63812	-0.103984
TD2	SS3	SocS1	ACD1	R6	-0.557545	-0.112956
TD2	SS3	SocS1	ACD1	R7	-0.525703	-0.069646
TD2	SS3	SocS1	ACD1	R8	-0.634621	-0.112146
TD2	SS3	SocS1	ACD1	R9	-0.560556	-0.151036
TD2	SS3	SocS1	ACD2	R1	-0.541938	-0.0906071
TD2	SS3	SocS1	ACD2	R10	-0.570066	-0.05688
TD2	SS3	SocS1	ACD2	R2	-0.562075	-0.0656002
TD2	SS3	SocS1	ACD2	R3	-0.589768	-0.0639661
TD2	SS3	SocS1	ACD2	R4	-0.583105	-0.0506298
TD2	SS3	SocS1	ACD2	R5	-0.474462	-0.0698193
TD2	SS3	SocS1	ACD2	R6	-0.531991	-0.0632595
TD2	SS3	SocS1	ACD2	R7	-0.523572	-0.0466458
TD2	SS3	SocS1	ACD2	R8	-0.519843	-0.0562262
TD2	SS3	SocS1	ACD2	R9	-0.585193	-0.0486496
TD2	SS3	SocS2	ACD1	R1	-0.762346	-0.213482
TD2	SS3	SocS2	ACD1	R10	-0.712257	-0.0868748
TD2	SS3	SocS2	ACD1	R2	-0.607674	-0.121597
TD2	SS3	SocS2	ACD1	R3	-0.775914	-0.0249063
TD2	SS3	SocS2	ACD1	R4	-0.556172	-0.0670715
TD2	SS3	SocS2	ACD1	R5	-0.618423	-0.0220083
TD2	SS3	SocS2	ACD1	R6	-0.650633	0.00634004
TD2	SS3	SocS2	ACD1	R7	-0.572775	-0.1115
TD2	SS3	SocS2	ACD1	R8	-0.513536	-0.0820045
TD2	SS3	SocS2	ACD1	R9	-0.58094	-0.103004
TD2	SS3	SocS2	ACD2	R1	-0.601828	-0.0482836
TD2	SS3	SocS2	ACD2	R10	-0.69595	-0.0483935
TD2	SS3	SocS2	ACD2	R2	-0.775657	-0.0488307
TD2	SS3	SocS2	ACD2	R3	-0.73925	-0.077564
TD2	SS3	SocS2	ACD2	R4	-0.713449	-0.00242015
TD2	SS3	SocS2	ACD2	R5	-0.68189	-0.0745637
TD2	SS3	SocS2	ACD2	R6	-0.744539	-0.0572989
TD2	SS3	SocS2	ACD2	R7	-0.792084	-0.0451805
TD2	SS3	SocS2	ACD2	R8	-0.693672	-0.0557449
TD2	SS3	SocS2	ACD2	R9	-0.691033	-0.0534631
TD2	SS3	SocS3	ACD1	R1	-0.243626	-0.102404
TD2	SS3	SocS3	ACD1	R10	-0.390073	-0.0928789
TD2	SS3	SocS3	ACD1	R2	-0.399593	-0.0942943
TD2	SS3	SocS3	ACD1	R3	-0.392674	-0.0939976
TD2	SS3	SocS3	ACD1	R4	-0.355472	-0.0825873
TD2	SS3	SocS3	ACD1	R5	-0.413985	-0.0622399
TD2	SS3	SocS3	ACD1	R6	-0.505794	-0.0516222
TD2	SS3	SocS3	ACD1	R7	-0.272177	-0.0655373
TD2	SS3	SocS3	ACD1	R8	-0.373653	-0.0951757
TD2	SS3	SocS3	ACD1	R9	-0.359326	-0.0449696
TD2	SS3	SocS3	ACD2	R1	-0.357357	-0.06837
TD2	SS3	SocS3	ACD2	R10	-0.345482	-0.0684338
TD2	SS3	SocS3	ACD2	R2	-0.32035	-0.0568496
TD2	SS3	SocS3	ACD2	R3	-0.360317	-0.0620441
TD2	SS3	SocS3	ACD2	R4	-0.328622	-0.0533749
TD2	SS3	SocS3	ACD2	R5	-0.338443	-0.0474773
TD2	SS3	SocS3	ACD2	R6	-0.325683	-0.0775253
TD2	SS3	SocS3	ACD2	R7	-0.375239	-0.0739809
TD2	SS3	SocS3	ACD2	R8	-0.377903	-0.0907286
TD2	SS3	SocS3	ACD2	R9	-0.38408	-0.0500233
TD3	SS1	SocS1	ACD1	R1	-0.399053	-0.0373328
TD3	SS1	SocS1	ACD1	R10	-0.53637	-0.0482705
TD3	SS1	SocS1	ACD1	R2	-0.508489	0.0261182
TD3	SS1	SocS1	ACD1	R3	-0.42246	0.0254168
TD3	SS1	SocS1	ACD1	R4	-0.423324	0.0274576
TD3	SS1	SocS1	ACD1	R5	-0.437021	-0.0524455
TD3	SS1	SocS1	ACD1	R6	-0.502988	0.0251863
TD3	SS1	SocS1	ACD1	R7	-0.412398	-0.056707
TD3	SS1	SocS1	ACD1	R8	-0.410262	0.0388162
TD3	SS1	SocS1	ACD1	R9	-0.466451	-0.0380599
TD3	SS1	SocS1	ACD2	R1	-0.361946	-0.0148047
TD3	SS1	SocS1	ACD2	R10	-0.341934	-0.00662641
TD3	SS1	SocS1	ACD2	R2	-0.342908	-0.0231853
TD3	SS1	SocS1	ACD2	R3	-0.344234	-0.0211125
TD3	SS1	SocS1	ACD2	R4	-0.331344	-0.015619
TD3	SS1	SocS1	ACD2	R5	-0.354776	-0.0369293
TD3	SS1	SocS1	ACD2	R6	-0.35321	-0.0313815
TD3	SS1	SocS1	ACD2	R7	-0.340133	-0.019878
TD3	SS1	SocS1	ACD2	R8	-0.356722	-0.0107741
TD3	SS1	SocS1	ACD2	R9	-0.336011	0.00148069
TD3	SS1	SocS2	ACD1	R1	-0.407454	0.126004
TD3	SS1	SocS2	ACD1	R10	-0.311239	0.0269567
TD3	SS1	SocS2	ACD1	R2	-0.336655	0.0373222
TD3	SS1	SocS2	ACD1	R3	-0.444602	0.0613582
TD3	SS1	SocS2	ACD1	R4	-0.173875	0.127082
TD3	SS1	SocS2	ACD1	R5	-0.370349	0.0182005
TD3	SS1	SocS2	ACD1	R6	-0.526141	0.0677844
TD3	SS1	SocS2	ACD1	R7	-0.434726	-0.0352207
TD3	SS1	SocS2	ACD1	R8	-0.509801	-0.0160132
TD3	SS1	SocS2	ACD1	R9	-0.620564	0.00233847
TD3	SS1	SocS2	ACD2	R1	-0.451457	-0.0278931
TD3	SS1	SocS2	ACD2	R10	-0.380401	-0.000189654
TD3	SS1	SocS2	ACD2	R2	-0.348994	-0.0541526
TD3	SS1	SocS2	ACD2	R3	-0.515239	-0.0801973
TD3	SS1	SocS2	ACD2	R4	-0.524527	-0.0480174
TD3	SS1	SocS2	ACD2	R5	-0.339991	-0.0545618
TD3	SS1	SocS2	ACD2	R6	-0.466949	-0.0714261
TD3	SS1	SocS2	ACD2	R7	-0.385862	-0.0534271
TD3	SS1	SocS2	ACD2	R8	-0.359052	-0.0507875
TD3	SS1	SocS2	ACD2	R9	-0.495651	-0.0389544
TD3	SS1	SocS3	ACD1	R1	-0.409307	0.00209141
TD3	SS1	SocS3	ACD1	R10	-0.419361	0.0571138
TD3	SS1	SocS3	ACD1	R2	-0.417549	0.0632675
TD3	SS1	SocS3	ACD1	R3	-0.418636	0.0312683
TD3	SS1	SocS3	ACD1	R4	-0.344726	0.0289913
TD3	SS1	SocS3	ACD1	R5	-0.362719	0.0447892
TD3	SS1	SocS3	ACD1	R6	-0.391054	0.0178402
TD3	SS1	SocS3	ACD1	R7	-0.405417	0.0540399
TD3	SS1	SocS3	ACD1	R8	-0.380507	0.0382412
TD3	SS1	SocS3	ACD1	R9	-0.354483	0.0536896
TD3	SS1	SocS3	ACD2	R1	-0.2612	0.0366746
TD3	SS1	SocS3	ACD2	R10	-0.228485	0.0314924
TD3	SS1	SocS3	ACD2	R2	-0.23611	0.0459424
TD3	SS1	SocS3	ACD2	R3	-0.238077	0.0284226
TD3	SS1	SocS3	ACD2	R4	-0.255003	0.0336293
TD3	SS1	SocS3	ACD2	R5	-0.232019	0.0234903
TD3	SS1	SocS3	ACD2	R6	-0.253312	0.0312636
TD3	SS1	SocS3	ACD2	R7	-0.242033	0.0373075
TD3	SS1	SocS3	ACD2	R8	-0.250989	0.0446597
TD3	SS1	SocS3	ACD2	R9	-0.265103	0.0380523
TD3	SS2	SocS1	ACD1	R1	-0.459705	-0.0673325
TD3	SS2	SocS1	ACD1	R10	-0.60965	-0.0427772
TD3	SS2	SocS1	ACD1	R2	-0.44806	-0.0652047
TD3	SS2	SocS1	ACD1	R3	-0.517544	0.0156616
TD3	SS2	SocS1	ACD1	R4	-0.447296	0.0440578
TD3	SS2	SocS1	ACD1	R5	-0.542247	-0.0534356
TD3	SS2	SocS1	ACD1	R6	-0.514703	-0.0722253
TD3	SS2	SocS1	ACD1	R7	-0.573969	-0.0762589
TD3	SS2	SocS1	ACD1	R8	-0.485859	-0.0508317
TD3	SS2	SocS1	ACD1	R9	-0.537345	-0.0245142
TD3	SS2	SocS1	ACD2	R1	-0.440564	-0.0255766
TD3	SS2	SocS1	ACD2	R10	-0.397938	-0.0299645
TD3	SS2	SocS1	ACD2	R2	-0.426857	-0.0372649
TD3	SS2	SocS1	ACD2	R3	-0.369463	-0.0316441
TD3	SS2	SocS1	ACD2	R4	-0.430483	-0.0339552
TD3	SS2	SocS1	ACD2	R5	-0.449918	-0.0227222
TD3	SS2	SocS1	ACD2	R6	-0.400641	-0.036942
TD3	SS2	SocS1	ACD2	R7	-0.389431	-0.0215921
TD3	SS2	SocS1	ACD2	R8	-0.40323	-0.017297
TD3	SS2	SocS1	ACD2	R9	-0.347506	-0.0302251
TD3	SS2	SocS2	ACD1	R1	-0.486664	-0.0491375
TD3	SS2	SocS2	ACD1	R10	-0.36504	0.00192617
TD3	SS2	SocS2	ACD1	R2	-0.412842	0.0991947
TD3	SS2	SocS2	ACD1	R3	-0.447167	-0.0103525
TD3	SS2	SocS2	ACD1	R4	-0.267781	-0.0574279
TD3	SS2	SocS2	ACD1	R5	-0.448797	-0.0687624
TD3	SS2	SocS2	ACD1	R6	-0.311447	0.0672049
TD3	SS2	SocS2	ACD1	R7	-0.450659	-0.0619463
TD3	SS2	SocS2	ACD1	R8	-0.649862	-0.11978
TD3	SS2	SocS2	ACD1	R9	-0.264006	0.0171976
TD3	SS2	SocS2	ACD2	R1	-0.471556	-0.0635178
TD3	SS2	SocS2	ACD2	R10	-0.455693	-0.0599634
TD3	SS2	SocS2	ACD2	R2	-0.557706	-0.0562571
TD3	SS2	SocS2	ACD2	R3	-0.577128	-0.0820255
TD3	SS2	SocS2	ACD2	R4	-0.52824	-0.0366526
TD3	SS2	SocS2	ACD2	R5	-0.506112	-0.031232
TD3	SS2	SocS2	ACD2	R6	-0.506377	-0.0932009
TD3	SS2	SocS2	ACD2	R7	-0.529708	-0.0174353
TD3	SS2	SocS2	ACD2	R8	-0.519038	-0.0684112
TD3	SS2	SocS2	ACD2	R9	-0.574877	-0.0444439
TD3	SS2	SocS3	ACD1	R1	-0.243489	-0.0135161
TD3	SS2	SocS3	ACD1	R10	-0.296018	-0.0281447
TD3	SS2	SocS3	ACD1	R2	-0.459354	0.0108161
TD3	SS2	SocS3	ACD1	R3	-0.395007	-0.00950128
TD3	SS2	SocS3	ACD1	R4	-0.388663	0.0148648
TD3	SS2	SocS3	ACD1	R5	-0.337781	0.00875461
TD3	SS2	SocS3	ACD1	R6	-0.445916	0.000527433
TD3	SS2	SocS3	ACD1	R7	-0.214038	0.0465688
TD3	SS2	SocS3	ACD1	R8	-0.393971	-0.044551
TD3	SS2	SocS3	ACD1	R9	-0.406775	0.0432703
TD3	SS2	SocS3	ACD2	R1	-0.234556	-0.0187874
TD3	SS2	SocS3	ACD2	R10	-0.278062	-0.00955945
TD3	SS2	SocS3	ACD2	R2	-0.298324	-0.00997137
TD3	SS2	SocS3	ACD2	R3	-0.274182	-0.00984442
TD3	SS2	SocS3	ACD2	R4	-0.247959	-0.00401987
TD3	SS2	SocS3	ACD2	R5	-0.28988	-3.08664e-05
TD3	SS2	SocS3	ACD2	R6	-0.28519	-0.00487479
TD3	SS2	SocS3	ACD2	R7	-0.289643	-0.00839598
TD3	SS2	SocS3	ACD2	R8	-0.296723	-0.000879066
TD3	SS2	SocS3	ACD2	R9	-0.303	0.00108178
TD3	SS3	SocS1	ACD1	R1	-0.479365	-0.0521514
TD3	SS3	SocS1	ACD1	R10	-0.586328	-0.0673728
TD3	SS3	SocS1	ACD1	R2	-0.60897	-0.0873045
TD3	SS3	SocS1	ACD1	R3	-0.521553	-0.0991238
TD3	SS3	SocS1	ACD1	R4	-0.519945	-0.054464
TD3	SS3	SocS1	ACD1	R5	-0.560354	-0.0630899
TD3	SS3	SocS1	ACD1	R6	-0.511568	-0.0520641
TD3	SS3	SocS1	ACD1	R7	-0.484287	-0.0857908
TD3	SS3	SocS1	ACD1	R8	-0.602923	-0.06434
TD3	SS3	SocS1	ACD1	R9	-0.438913	-0.0554235
TD3	SS3	SocS1	ACD2	R1	-0.601477	-0.0332131
TD3	SS3	SocS1	ACD2	R10	-0.545952	-0.0407194
TD3	SS3	SocS1	ACD2	R2	-0.579054	-0.0355699
TD3	SS3	SocS1	ACD2	R3	-0.532187	-0.0321441
TD3	SS3	SocS1	ACD2	R4	-0.535104	-0.0453542
TD3	SS3	SocS1	ACD2	R5	-0.543073	-0.0306205
TD3	SS3	SocS1	ACD2	R6	-0.591748	-0.0375319
TD3	SS3	SocS1	ACD2	R7	-0.537383	-0.0405477
TD3	SS3	SocS1	ACD2	R8	-0.525555	-0.0350629
TD3	SS3	SocS1	ACD2	R9	-0.516594	-0.0395332
TD3	SS3	SocS2	ACD1	R1	-0.64491	-0.0448685
TD3	SS3	SocS2	ACD1	R10	-0.66059	-0.139364
TD3	SS3	SocS2	ACD1	R2	-0.65235	-0.116023
TD3	SS3	SocS2	ACD1	R3	-0.873255	-0.116835
TD3	SS3	SocS2	ACD1	R4	-0.644795	-0.0528216
TD3	SS3	SocS2	ACD1	R5	-0.479528	-0.034194
TD3	SS3	SocS2	ACD1	R6	-0.739042	-0.0439459
TD3	SS3	SocS2	ACD1	R7	-0.576893	-0.0180644
TD3	SS3	SocS2	ACD1	R8	-0.565257	-0.00941457
TD3	SS3	SocS2	ACD1	R9	-0.688988	-0.131985
TD3	SS3	SocS2	ACD2	R1	-0.74667	-0.0434302
TD3	SS3	SocS2	ACD2	R10	-0.651644	-0.0183731
TD3	SS3	SocS2	ACD2	R2	-0.744125	-0.021838
TD3	SS3	SocS2	ACD2	R3	-0.749167	-0.0570043
TD3	SS3	SocS2	ACD2	R4	-0.755664	-0.0292717
TD3	SS3	SocS2	ACD2	R5	-0.697816	-0.0405499
TD3	SS3	SocS2	ACD2	R6	-0.673872	-0.0178879
TD3	SS3	SocS2	ACD2	R7	-0.714079	-0.0127348
TD3	SS3	SocS2	ACD2	R8	-0.76967	-0.0313987
TD3	SS3	SocS2	ACD2	R9	-0.779552	-0.0620341
TD3	SS3	SocS3	ACD1	R1	-0.292543	-0.0409216
TD3	SS3	SocS3	ACD1	R10	-0.300069	-0.0486969
TD3	SS3	SocS3	ACD1	R2	-0.35984	-0.0805866
TD3	SS3	SocS3	ACD1	R3	-0.338845	-0.0490397
TD3	SS3	SocS3	ACD1	R4	-0.437479	-0.0846321
TD3	SS3	SocS3	ACD1	R5	-0.284641	-0.0728002
TD3	SS3	SocS3	ACD1	R6	-0.349719	-0.0454563
TD3	SS3	SocS3	ACD1	R7	-0.457481	-0.0501663
TD3	SS3	SocS3	ACD1	R8	-0.470885	-0.0416351
TD3	SS3	SocS3	ACD1	R9	-0.360819	-0.0824039
TD3	SS3	SocS3	ACD2	R1	-0.362941	-0.0358677
TD3	SS3	SocS3	ACD2	R10	-0.342325	-0.0332413
TD3	SS3	SocS3	ACD2	R2	-0.386753	-0.0442555
TD3	SS3	SocS3	ACD2	R3	-0.344231	-0.0310435
TD3	SS3	SocS3	ACD2	R4	-0.321637	-0.0466316
TD3	SS3	SocS3	ACD2	R5	-0.350428	-0.0447708
TD3	SS3	SocS3	ACD2	R6	-0.401121	-0.0338344
TD3	SS3	SocS3	ACD2	R7	-0.343514	-0.0424241
TD3	SS3	SocS3	ACD2	R8	-0.35495	-0.0277862
TD3	SS3	SocS3	ACD2	R9	-0.330805	-0.0377743
TD4	SS1	SocS1	ACD1	R1	-0.403094	-0.0199524
TD4	SS1	SocS1	ACD1	R10	-0.445626	-0.0517622
TD4	SS1	SocS1	ACD1	R2	-0.513056	0.0118371
TD4	SS1	SocS1	ACD1	R3	-0.426407	0.0376971
TD4	SS1	SocS1	ACD1	R4	-0.453048	0.015071
TD4	SS1	SocS1	ACD1	R5	-0.511192	0.0710883
TD4	SS1	SocS1	ACD1	R6	-0.394579	-0.000405258
TD4	SS1	SocS1	ACD1	R7	-0.437542	0.0493479
TD4	SS1	SocS1	ACD1	R8	-0.478116	0.0380853
TD4	SS1	SocS1	ACD1	R9	-0.474021	-0.0194363
TD4	SS1	SocS1	ACD2	R1	-0.342618	-0.00525817
TD4	SS1	SocS1	ACD2	R10	-0.334036	0.0058255
TD4	SS1	SocS1	ACD2	R2	-0.306071	0.0028289
TD4	SS1	SocS1	ACD2	R3	-0.334103	-0.00739571
TD4	SS1	SocS1	ACD2	R4	-0.359796	0.00424239
TD4	SS1	SocS1	ACD2	R5	-0.362604	0.0109078
TD4	SS1	SocS1	ACD2	R6	-0.341982	-0.00250352
TD4	SS1	SocS1	ACD2	R7	-0.332289	-0.00881988
TD4	SS1	SocS1	ACD2	R8	-0.325979	-0.000507488
TD4	SS1	SocS1	ACD2	R9	-0.349231	-0.00537221
TD4	SS1	SocS2	ACD1	R1	-0.401221	-0.044161
TD4	SS1	SocS2	ACD1	R10	-0.301373	-0.015675
TD4	SS1	SocS2	ACD1	R2	-0.638013	-0.00814142
TD4	SS1	SocS2	ACD1	R3	-0.322365	0.0298725
TD4	SS1	SocS2	ACD1	R4	-0.413133	-0.00556256
TD4	SS1	SocS2	ACD1	R5	-0.289193	-0.00386201
TD4	SS1	SocS2	ACD1	R6	-0.496044	0.130846
TD4	SS1	SocS2	ACD1	R7	-0.475758	0.06785
TD4	SS1	SocS2	ACD1	R8	-0.414673	0.11816
TD4	SS1	SocS2	ACD1	R9	-0.32405	0.0449395
TD4	SS1	SocS2	ACD2	R1	-0.423738	-0.019238
TD4	SS1	SocS2	ACD2	R10	-0.446617	0.00395563
TD4	SS1	SocS2	ACD2	R2	-0.417222	-0.0196555
TD4	SS1	SocS2	ACD2	R3	-0.546725	-0.0394351
TD4	SS1	SocS2	ACD2	R4	-0.446177	-0.0667825
TD4	SS1	SocS2	ACD2	R5	-0.368628	-0.0725628
TD4	SS1	SocS2	ACD2	R6	-0.350257	-0.0457823
TD4	SS1	SocS2	ACD2	R7	-0.475936	-0.0356633
TD4	SS1	SocS2	ACD2	R8	-0.410582	-0.0295842
TD4	SS1	SocS2	ACD2	R9	-0.420848	-0.0212007
TD4	SS1	SocS3	ACD1	R1	-0.302412	0.0507841
TD4	SS1	SocS3	ACD1	R10	-0.331393	0.0852307
TD4	SS1	SocS3	ACD1	R2	-0.376835	0.0704175
TD4	SS1	SocS3	ACD1	R3	-0.348349	0.0299679
TD4	SS1	SocS3	ACD1	R4	-0.430171	0.0401902
TD4	SS1	SocS3	ACD1	R5	-0.427028	0.0722231
TD4	SS1	SocS3	ACD1	R6	-0.367742	0.0226079
TD4	SS1	SocS3	ACD1	R7	-0.395958	0.113743
TD4	SS1	SocS3	ACD1	R8	-0.45048	0.0188513
TD4	SS1	SocS3	ACD1	R9	-0.391138	0.0836471
TD4	SS1	SocS3	ACD2	R1	-0.231923	0.0447797
TD4	SS1	SocS3	ACD2	R10	-0.25213	0.035155
TD4	SS1	SocS3	ACD2	R2	-0.249919	0.0429601
TD4	SS1	SocS3	ACD2	R3	-0.263716	0.0378543
TD4	SS1	SocS3	ACD2	R4	-0.227472	0.040203
TD4	SS1	SocS3	ACD2	R5	-0.221895	0.0469442
TD4	SS1	SocS3	ACD2	R6	-0.25401	0.0427438
TD4	SS1	SocS3	ACD2	R7	-0.24706	0.0363002
TD4	SS1	SocS3	ACD2	R8	-0.220601	0.0370495
TD4	SS1	SocS3	ACD2	R9	-0.222225	0.0288691
TD4	SS2	SocS1	ACD1	R1	-0.519666	-0.004886
TD4	SS2	SocS1	ACD1	R10	-0.50778	-0.0232639
TD4	SS2	SocS1	ACD1	R2	-0.550135	0.0188622
TD4	SS2	SocS1	ACD1	R3	-0.352448	0.0417072
TD4	SS2	SocS1	ACD1	R4	-0.459533	0.00619957
TD4	SS2	SocS1	ACD1	R5	-0.582388	-0.0424753
TD4	SS2	SocS1	ACD1	R6	-0.448367	-0.0349416
TD4	SS2	SocS1	ACD1	R7	-0.403429	-0.0135689
TD4	SS2	SocS1	ACD1	R8	-0.493703	0.0224183
TD4	SS2	SocS1	ACD1	R9	-0.486687	-0.0766328
TD4	SS2	SocS1	ACD2	R1	-0.38629	-0.0140444
TD4	SS2	SocS1	ACD2	R10	-0.439324	-0.0165481
TD4	SS2	SocS1	ACD2	R2	-0.35351	-0.0095439
TD4	SS2	SocS1	ACD2	R3	-0.429721	-0.0249848
TD4	SS2	SocS1	ACD2	R4	-0.304212	-0.0226396
TD4	SS2	SocS1	ACD2	R5	-0.359668	-0.00854083
TD4	SS2	SocS1	ACD2	R6	-0.401894	-0.0268352
TD4	SS2	SocS1	ACD2	R7	-0.46083	-0.0295545
TD4	SS2	SocS1	ACD2	R8	-0.390548	-0.0139996
TD4	SS2	SocS1	ACD2	R9	-0.397503	-0.019779
TD4	SS2	SocS2	ACD1	R1	-0.45988	-0.066711
TD4	SS2	SocS2	ACD1	R10	-0.393538	0.0109881
TD4	SS2	SocS2	ACD1	R2	-0.683942	0.0491144
TD4	SS2	SocS2	ACD1	R3	-0.265107	0.175729
TD4	SS2	SocS2	ACD1	R4	-0.452041	0.00779039
TD4	SS2	SocS2	ACD1	R5	-0.775632	-0.0065822
TD4	SS2	SocS2	ACD1	R6	-0.591941	0.0624009
TD4	SS2	SocS2	ACD1	R7	-0.521769	-0.0388363
TD4	SS2	SocS2	ACD1	R8	-0.287607	0.0487003
TD4	SS2	SocS2	ACD1	R9	-0.58104	0.0918982
TD4	SS2	SocS2	ACD2	R1	-0.615538	-0.0640759
TD4	SS2	SocS2	ACD2	R10	-0.586622	-0.0400628
TD4	SS2	SocS2	ACD2	R2	-0.433275	-0.0143918
TD4	SS2	SocS2	ACD2	R3	-0.507674	-0.0140347
TD4	SS2	SocS2	ACD2	R4	-0.490878	-0.0522591
TD4	SS2	SocS2	ACD2	R5	-0.486959	-0.0313401
TD4	SS2	SocS2	ACD2	R6	-0.515311	-0.0413424
TD4	SS2	SocS2	ACD2	R7	-0.525786	-0.0384271
TD4	SS2	SocS2	ACD2	R8	-0.553247	-0.0543095
TD4	SS2	SocS2	ACD2	R9	-0.443798	-0.0706508
TD4	SS2	SocS3	ACD1	R1	-0.294441	-0.0112969
TD4	SS2	SocS3	ACD1	R10	-0.443404	-0.0455688
TD4	SS2	SocS3	ACD1	R2	-0.384738	-0.02688
TD4	SS2	SocS3	ACD1	R3	-0.376771	0.0300518
TD4	SS2	SocS3	ACD1	R4	-0.525497	0.0257481
TD4	SS2	SocS3	ACD1	R5	-0.353815	-0.00350497
TD4	SS2	SocS3	ACD1	R6	-0.418021	-0.00719821
TD4	SS2	SocS3	ACD1	R7	-0.332552	0.0184161
TD4	SS2	SocS3	ACD1	R8	-0.313872	-0.0107202
TD4	SS2	SocS3	ACD1	R9	-0.374001	0.0333712
TD4	SS2	SocS3	ACD2	R1	-0.291938	-0.000145154
TD4	SS2	SocS3	ACD2	R10	-0.262365	0.00592396
TD4	SS2	SocS3	ACD2	R2	-0.272311	0.00230427
TD4	SS2	SocS3	ACD2	R3	-0.241262	0.000909194
TD4	SS2	SocS3	ACD2	R4	-0.289103	-0.00455388
TD4	SS2	SocS3	ACD2	R5	-0.307216	0.0126447
TD4	SS2	SocS3	ACD2	R6	-0.279509	0.00216944
TD4	SS2	SocS3	ACD2	R7	-0.284748	0.00629217
TD4	SS2	SocS3	ACD2	R8	-0.257664	0.00651789
TD4	SS2	SocS3	ACD2	R9	-0.309247	-0.00467875
TD4	SS3	SocS1	ACD1	R1	-0.437172	-0.0423546
TD4	SS3	SocS1	ACD1	R10	-0.459081	-0.0437673
TD4	SS3	SocS1	ACD1	R2	-0.404058	-0.0503511
TD4	SS3	SocS1	ACD1	R3	-0.552839	-0.0771929
TD4	SS3	SocS1	ACD1	R4	-0.583324	-0.045094
TD4	SS3	SocS1	ACD1	R5	-0.618133	-0.0771074
TD4	SS3	SocS1	ACD1	R6	-0.601877	-0.0690702
TD4	SS3	SocS1	ACD1	R7	-0.512154	0.00400071
TD4	SS3	SocS1	ACD1	R8	-0.442991	-0.0897607
TD4	SS3	SocS1	ACD1	R9	-0.759434	-0.0850612
TD4	SS3	SocS1	ACD2	R1	-0.563364	-0.0461975
TD4	SS3	SocS1	ACD2	R10	-0.580605	-0.0367873
TD4	SS3	SocS1	ACD2	R2	-0.596439	-0.0444114
TD4	SS3	SocS1	ACD2	R3	-0.538983	-0.0312149
TD4	SS3	SocS1	ACD2	R4	-0.5294	-0.0330729
TD4	SS3	SocS1	ACD2	R5	-0.576111	-0.0298593
TD4	SS3	SocS1	ACD2	R6	-0.512064	-0.04268
TD4	SS3	SocS1	ACD2	R7	-0.550297	-0.0299616
TD4	SS3	SocS1	ACD2	R8	-0.541509	-0.0370951
TD4	SS3	SocS1	ACD2	R9	-0.456843	-0.0236965
TD4	SS3	SocS2	ACD1	R1	-0.517691	-0.0821534
TD4	SS3	SocS2	ACD1	R10	-0.578139	-0.116427
TD4	SS3	SocS2	ACD1	R2	-0.498221	0.0574425
TD4	SS3	SocS2	ACD1	R3	-0.644617	-0.00872348
TD4	SS3	SocS2	ACD1	R4	-0.414766	-0.149545
TD4	SS3	SocS2	ACD1	R5	-0.702179	-0.0162565
TD4	SS3	SocS2	ACD1	R6	-0.581691	-0.0720706
TD4	SS3	SocS2	ACD1	R7	-0.593247	-0.0796932
TD4	SS3	SocS2	ACD1	R8	-0.565474	-0.0119332
TD4	SS3	SocS2	ACD1	R9	-0.368615	-0.197864
TD4	SS3	SocS2	ACD2	R1	-0.771436	-0.0158047
TD4	SS3	SocS2	ACD2	R10	-0.733401	-0.0833029
TD4	SS3	SocS2	ACD2	R2	-0.71082	-0.0252044
TD4	SS3	SocS2	ACD2	R3	-0.761046	-0.0232909
TD4	SS3	SocS2	ACD2	R4	-0.739641	-0.0565111
TD4	SS3	SocS2	ACD2	R5	-0.683563	-0.0228086
TD4	SS3	SocS2	ACD2	R6	-0.772404	-0.0370315
TD4	SS3	SocS2	ACD2	R7	-0.725471	-0.0333388
TD4	SS3	SocS2	ACD2	R8	-0.730734	-0.0264174
TD4	SS3	SocS2	ACD2	R9	-0.768981	-0.0250808
TD4	SS3	SocS3	ACD1	R1	-0.325101	-0.0504976
TD4	SS3	SocS3	ACD1	R10	-0.30241	-0.0386596
TD4	SS3	SocS3	ACD1	R2	-0.355737	-0.046978
TD4	SS3	SocS3	ACD1	R3	-0.453761	-0.0434946
TD4	SS3	SocS3	ACD1	R4	-0.328967	-0.0470874
TD4	SS3	SocS3	ACD1	R5	-0.3191	-0.0460232
TD4	SS3	SocS3	ACD1	R6	-0.358419	-0.0522882
TD4	SS3	SocS3	ACD1	R7	-0.332385	-0.039959
TD4	SS3	SocS3	ACD1	R8	-0.39455	-0.0477224
TD4	SS3	SocS3	ACD1	R9	-0.365451	-0.040619
TD4	SS3	SocS3	ACD2	R1	-0.356738	-0.0343485
TD4	SS3	SocS3	ACD2	R10	-0.358626	-0.0371496
TD4	SS3	SocS3	ACD2	R2	-0.331702	-0.0247359
TD4	SS3	SocS3	ACD2	R3	-0.328934	-0.0405907
TD4	SS3	SocS3	ACD2	R4	-0.350341	-0.0417341
TD4	SS3	SocS3	ACD2	R5	-0.340833	-0.0351457
TD4	SS3	SocS3	ACD2	R6	-0.338128	-0.0319442
TD4	SS3	SocS3	ACD2	R7	-0.399524	-0.0184393
TD4	SS3	SocS3	ACD2	R8	-0.358991	-0.0258134
TD4	SS3	SocS3	ACD2	R9	-0.339594	-0.0395927

## Sheet: Averaged_over_blocks_InD_Robust
Statistica input for 5-way ANOVA for Robust Design with initial density as a factor
TrL	TrD	SpS	SocSt	AdD	Replicate	Rel Bias
TL1	TD1	SS1	SocS1	AD1	R1	-0.941456
TL1	TD1	SS1	SocS1	AD1	R10	-0.977521
TL1	TD1	SS1	SocS1	AD1	R2	-0.990304
TL1	TD1	SS1	SocS1	AD1	R3	-0.963886
TL1	TD1	SS1	SocS1	AD1	R4	-0.927129
TL1	TD1	SS1	SocS1	AD1	R5	-0.93242
TL1	TD1	SS1	SocS1	AD1	R6	-0.973307
TL1	TD1	SS1	SocS1	AD1	R7	-0.951039
TL1	TD1	SS1	SocS1	AD1	R8	-0.975905
TL1	TD1	SS1	SocS1	AD1	R9	-0.952716
TL1	TD1	SS1	SocS1	AD2	R1	-0.950012
TL1	TD1	SS1	SocS1	AD2	R10	-0.923394
TL1	TD1	SS1	SocS1	AD2	R2	-0.933524
TL1	TD1	SS1	SocS1	AD2	R3	-0.95797
TL1	TD1	SS1	SocS1	AD2	R4	-0.944605
TL1	TD1	SS1	SocS1	AD2	R5	-0.938817
TL1	TD1	SS1	SocS1	AD2	R6	-0.95026
TL1	TD1	SS1	SocS1	AD2	R7	-0.966258
TL1	TD1	SS1	SocS1	AD2	R8	-0.959916
TL1	TD1	SS1	SocS1	AD2	R9	-0.875637
TL1	TD1	SS1	SocS1	AD3	R1	-0.934101
TL1	TD1	SS1	SocS1	AD3	R10	-0.88385
TL1	TD1	SS1	SocS1	AD3	R2	-0.890846
TL1	TD1	SS1	SocS1	AD3	R3	-0.911656
TL1	TD1	SS1	SocS1	AD3	R4	-0.915924
TL1	TD1	SS1	SocS1	AD3	R5	-0.918411
TL1	TD1	SS1	SocS1	AD3	R6	-0.911094
TL1	TD1	SS1	SocS1	AD3	R7	-0.870908
TL1	TD1	SS1	SocS1	AD3	R8	-0.862864
TL1	TD1	SS1	SocS1	AD3	R9	-0.925644
TL1	TD1	SS1	SocS1	AD4	R1	-0.870497
TL1	TD1	SS1	SocS1	AD4	R10	-0.878797
TL1	TD1	SS1	SocS1	AD4	R2	-0.867768
TL1	TD1	SS1	SocS1	AD4	R3	-0.851743
TL1	TD1	SS1	SocS1	AD4	R4	-0.860192
TL1	TD1	SS1	SocS1	AD4	R5	-0.896218
TL1	TD1	SS1	SocS1	AD4	R6	-0.858455
TL1	TD1	SS1	SocS1	AD4	R7	-0.871185
TL1	TD1	SS1	SocS1	AD4	R8	-0.881
TL1	TD1	SS1	SocS1	AD4	R9	-0.903414
TL1	TD1	SS1	SocS2	AD1	R1	-0.963921
TL1	TD1	SS1	SocS2	AD1	R10	-0.862777
TL1	TD1	SS1	SocS2	AD1	R2	-0.975678
TL1	TD1	SS1	SocS2	AD1	R3	-0.918844
TL1	TD1	SS1	SocS2	AD1	R4	-0.959813
TL1	TD1	SS1	SocS2	AD1	R5	-0.956202
TL1	TD1	SS1	SocS2	AD1	R6	-0.952883
TL1	TD1	SS1	SocS2	AD1	R7	-0.913309
TL1	TD1	SS1	SocS2	AD1	R8	-0.875156
TL1	TD1	SS1	SocS2	AD1	R9	-0.951144
TL1	TD1	SS1	SocS2	AD2	R1	-0.964969
TL1	TD1	SS1	SocS2	AD2	R10	-0.978149
TL1	TD1	SS1	SocS2	AD2	R2	-0.912589
TL1	TD1	SS1	SocS2	AD2	R3	-0.890908
TL1	TD1	SS1	SocS2	AD2	R4	-0.910605
TL1	TD1	SS1	SocS2	AD2	R5	-0.934187
TL1	TD1	SS1	SocS2	AD2	R6	-0.949033
TL1	TD1	SS1	SocS2	AD2	R7	-0.93703
TL1	TD1	SS1	SocS2	AD2	R8	-0.876357
TL1	TD1	SS1	SocS2	AD2	R9	-0.947098
TL1	TD1	SS1	SocS2	AD3	R1	-0.880143
TL1	TD1	SS1	SocS2	AD3	R10	-0.821514
TL1	TD1	SS1	SocS2	AD3	R2	-0.907849
TL1	TD1	SS1	SocS2	AD3	R3	-0.808429
TL1	TD1	SS1	SocS2	AD3	R4	-0.894909
TL1	TD1	SS1	SocS2	AD3	R5	-0.912032
TL1	TD1	SS1	SocS2	AD3	R6	-0.889865
TL1	TD1	SS1	SocS2	AD3	R7	-0.906402
TL1	TD1	SS1	SocS2	AD3	R8	-0.810624
TL1	TD1	SS1	SocS2	AD3	R9	-0.811839
TL1	TD1	SS1	SocS2	AD4	R1	-0.787433
TL1	TD1	SS1	SocS2	AD4	R10	-0.770934
TL1	TD1	SS1	SocS2	AD4	R2	-0.895732
TL1	TD1	SS1	SocS2	AD4	R3	-0.849061
TL1	TD1	SS1	SocS2	AD4	R4	-0.869773
TL1	TD1	SS1	SocS2	AD4	R5	-0.81234
TL1	TD1	SS1	SocS2	AD4	R6	-0.850038
TL1	TD1	SS1	SocS2	AD4	R7	-0.862778
TL1	TD1	SS1	SocS2	AD4	R8	-0.87379
TL1	TD1	SS1	SocS2	AD4	R9	-0.865331
TL1	TD1	SS1	SocS3	AD1	R1	-0.983248
TL1	TD1	SS1	SocS3	AD1	R10	-0.967808
TL1	TD1	SS1	SocS3	AD1	R2	-0.979201
TL1	TD1	SS1	SocS3	AD1	R3	-0.969964
TL1	TD1	SS1	SocS3	AD1	R4	-0.98736
TL1	TD1	SS1	SocS3	AD1	R5	-0.979647
TL1	TD1	SS1	SocS3	AD1	R6	-0.972582
TL1	TD1	SS1	SocS3	AD1	R7	-0.990413
TL1	TD1	SS1	SocS3	AD1	R8	-0.954306
TL1	TD1	SS1	SocS3	AD1	R9	-0.9641
TL1	TD1	SS1	SocS3	AD2	R1	-0.954581
TL1	TD1	SS1	SocS3	AD2	R10	-0.918911
TL1	TD1	SS1	SocS3	AD2	R2	-0.909716
TL1	TD1	SS1	SocS3	AD2	R3	-0.942578
TL1	TD1	SS1	SocS3	AD2	R4	-0.965046
TL1	TD1	SS1	SocS3	AD2	R5	-0.932899
TL1	TD1	SS1	SocS3	AD2	R6	-0.950151
TL1	TD1	SS1	SocS3	AD2	R7	-0.942059
TL1	TD1	SS1	SocS3	AD2	R8	-0.932593
TL1	TD1	SS1	SocS3	AD2	R9	-0.905557
TL1	TD1	SS1	SocS3	AD3	R1	-0.90797
TL1	TD1	SS1	SocS3	AD3	R10	-0.884638
TL1	TD1	SS1	SocS3	AD3	R2	-0.896859
TL1	TD1	SS1	SocS3	AD3	R3	-0.852502
TL1	TD1	SS1	SocS3	AD3	R4	-0.830151
TL1	TD1	SS1	SocS3	AD3	R5	-0.8752
TL1	TD1	SS1	SocS3	AD3	R6	-0.809419
TL1	TD1	SS1	SocS3	AD3	R7	-0.868496
TL1	TD1	SS1	SocS3	AD3	R8	-0.913352
TL1	TD1	SS1	SocS3	AD3	R9	-0.86958
TL1	TD1	SS1	SocS3	AD4	R1	-0.881043
TL1	TD1	SS1	SocS3	AD4	R10	-0.821799
TL1	TD1	SS1	SocS3	AD4	R2	-0.85323
TL1	TD1	SS1	SocS3	AD4	R3	-0.838962
TL1	TD1	SS1	SocS3	AD4	R4	-0.842567
TL1	TD1	SS1	SocS3	AD4	R5	-0.859285
TL1	TD1	SS1	SocS3	AD4	R6	-0.857498
TL1	TD1	SS1	SocS3	AD4	R7	-0.796377
TL1	TD1	SS1	SocS3	AD4	R8	-0.841549
TL1	TD1	SS1	SocS3	AD4	R9	-0.886403
TL1	TD1	SS2	SocS1	AD1	R1	-0.984308
TL1	TD1	SS2	SocS1	AD1	R10	-0.985271
TL1	TD1	SS2	SocS1	AD1	R2	-0.960342
TL1	TD1	SS2	SocS1	AD1	R3	-0.984436
TL1	TD1	SS2	SocS1	AD1	R4	-0.958808
TL1	TD1	SS2	SocS1	AD1	R5	-0.960527
TL1	TD1	SS2	SocS1	AD1	R6	-0.938466
TL1	TD1	SS2	SocS1	AD1	R7	-0.98107
TL1	TD1	SS2	SocS1	AD1	R8	-0.983393
TL1	TD1	SS2	SocS1	AD1	R9	-0.975693
TL1	TD1	SS2	SocS1	AD2	R1	-0.939172
TL1	TD1	SS2	SocS1	AD2	R10	-0.965286
TL1	TD1	SS2	SocS1	AD2	R2	-0.948105
TL1	TD1	SS2	SocS1	AD2	R3	-0.868036
TL1	TD1	SS2	SocS1	AD2	R4	-0.914235
TL1	TD1	SS2	SocS1	AD2	R5	-0.911122
TL1	TD1	SS2	SocS1	AD2	R6	-0.912978
TL1	TD1	SS2	SocS1	AD2	R7	-0.926904
TL1	TD1	SS2	SocS1	AD2	R8	-0.926549
TL1	TD1	SS2	SocS1	AD2	R9	-0.958619
TL1	TD1	SS2	SocS1	AD3	R1	-0.920044
TL1	TD1	SS2	SocS1	AD3	R10	-0.849912
TL1	TD1	SS2	SocS1	AD3	R2	-0.89475
TL1	TD1	SS2	SocS1	AD3	R3	-0.84404
TL1	TD1	SS2	SocS1	AD3	R4	-0.866033
TL1	TD1	SS2	SocS1	AD3	R5	-0.955122
TL1	TD1	SS2	SocS1	AD3	R6	-0.875235
TL1	TD1	SS2	SocS1	AD3	R7	-0.902221
TL1	TD1	SS2	SocS1	AD3	R8	-0.876122
TL1	TD1	SS2	SocS1	AD3	R9	-0.888737
TL1	TD1	SS2	SocS1	AD4	R1	-0.906448
TL1	TD1	SS2	SocS1	AD4	R10	-0.894259
TL1	TD1	SS2	SocS1	AD4	R2	-0.901691
TL1	TD1	SS2	SocS1	AD4	R3	-0.870918
TL1	TD1	SS2	SocS1	AD4	R4	-0.861819
TL1	TD1	SS2	SocS1	AD4	R5	-0.923933
TL1	TD1	SS2	SocS1	AD4	R6	-0.911051
TL1	TD1	SS2	SocS1	AD4	R7	-0.912725
TL1	TD1	SS2	SocS1	AD4	R8	-0.91197
TL1	TD1	SS2	SocS1	AD4	R9	-0.920499
TL1	TD1	SS2	SocS2	AD1	R1	-0.864083
TL1	TD1	SS2	SocS2	AD1	R10	-0.798655
TL1	TD1	SS2	SocS2	AD1	R2	-0.971292
TL1	TD1	SS2	SocS2	AD1	R3	-0.779702
TL1	TD1	SS2	SocS2	AD1	R4	-0.911512
TL1	TD1	SS2	SocS2	AD1	R5	-0.982155
TL1	TD1	SS2	SocS2	AD1	R6	-0.887512
TL1	TD1	SS2	SocS2	AD1	R7	-0.937309
TL1	TD1	SS2	SocS2	AD1	R8	-0.833571
TL1	TD1	SS2	SocS2	AD1	R9	-0.958426
TL1	TD1	SS2	SocS2	AD2	R1	-0.929009
TL1	TD1	SS2	SocS2	AD2	R10	-0.892181
TL1	TD1	SS2	SocS2	AD2	R2	-0.818179
TL1	TD1	SS2	SocS2	AD2	R3	-0.849331
TL1	TD1	SS2	SocS2	AD2	R4	-0.794682
TL1	TD1	SS2	SocS2	AD2	R5	-0.684887
TL1	TD1	SS2	SocS2	AD2	R6	-0.882454
TL1	TD1	SS2	SocS2	AD2	R7	-0.944287
TL1	TD1	SS2	SocS2	AD2	R8	-0.923509
TL1	TD1	SS2	SocS2	AD2	R9	-0.907944
TL1	TD1	SS2	SocS2	AD3	R1	-0.81038
TL1	TD1	SS2	SocS2	AD3	R10	-0.701691
TL1	TD1	SS2	SocS2	AD3	R2	-0.888114
TL1	TD1	SS2	SocS2	AD3	R3	-0.948831
TL1	TD1	SS2	SocS2	AD3	R4	-0.908433
TL1	TD1	SS2	SocS2	AD3	R5	-0.889313
TL1	TD1	SS2	SocS2	AD3	R6	-0.803496
TL1	TD1	SS2	SocS2	AD3	R7	-0.870634
TL1	TD1	SS2	SocS2	AD3	R8	-0.844774
TL1	TD1	SS2	SocS2	AD3	R9	-0.918638
TL1	TD1	SS2	SocS2	AD4	R1	-0.725215
TL1	TD1	SS2	SocS2	AD4	R10	-0.836686
TL1	TD1	SS2	SocS2	AD4	R2	-0.786058
TL1	TD1	SS2	SocS2	AD4	R3	-0.920824
TL1	TD1	SS2	SocS2	AD4	R4	-0.883182
TL1	TD1	SS2	SocS2	AD4	R5	-0.86184
TL1	TD1	SS2	SocS2	AD4	R6	-0.890697
TL1	TD1	SS2	SocS2	AD4	R7	-0.923851
TL1	TD1	SS2	SocS2	AD4	R8	-0.858806
TL1	TD1	SS2	SocS2	AD4	R9	-0.848656
TL1	TD1	SS2	SocS3	AD1	R1	-0.943044
TL1	TD1	SS2	SocS3	AD1	R10	-0.973849
TL1	TD1	SS2	SocS3	AD1	R2	-0.965892
TL1	TD1	SS2	SocS3	AD1	R3	-0.989587
TL1	TD1	SS2	SocS3	AD1	R4	-0.989066
TL1	TD1	SS2	SocS3	AD1	R5	-0.918625
TL1	TD1	SS2	SocS3	AD1	R6	-0.97126
TL1	TD1	SS2	SocS3	AD1	R7	-0.955277
TL1	TD1	SS2	SocS3	AD1	R8	-0.972274
TL1	TD1	SS2	SocS3	AD1	R9	-0.910886
TL1	TD1	SS2	SocS3	AD2	R1	-0.940628
TL1	TD1	SS2	SocS3	AD2	R10	-0.888095
TL1	TD1	SS2	SocS3	AD2	R2	-0.94301
TL1	TD1	SS2	SocS3	AD2	R3	-0.916018
TL1	TD1	SS2	SocS3	AD2	R4	-0.96393
TL1	TD1	SS2	SocS3	AD2	R5	-0.969759
TL1	TD1	SS2	SocS3	AD2	R6	-0.920563
TL1	TD1	SS2	SocS3	AD2	R7	-0.936269
TL1	TD1	SS2	SocS3	AD2	R8	-0.941796
TL1	TD1	SS2	SocS3	AD2	R9	-0.930812
TL1	TD1	SS2	SocS3	AD3	R1	-0.905153
TL1	TD1	SS2	SocS3	AD3	R10	-0.914129
TL1	TD1	SS2	SocS3	AD3	R2	-0.903292
TL1	TD1	SS2	SocS3	AD3	R3	-0.89325
TL1	TD1	SS2	SocS3	AD3	R4	-0.858832
TL1	TD1	SS2	SocS3	AD3	R5	-0.87529
TL1	TD1	SS2	SocS3	AD3	R6	-0.92596
TL1	TD1	SS2	SocS3	AD3	R7	-0.820402
TL1	TD1	SS2	SocS3	AD3	R8	-0.938474
TL1	TD1	SS2	SocS3	AD3	R9	-0.891273
TL1	TD1	SS2	SocS3	AD4	R1	-0.903877
TL1	TD1	SS2	SocS3	AD4	R10	-0.847454
TL1	TD1	SS2	SocS3	AD4	R2	-0.903506
TL1	TD1	SS2	SocS3	AD4	R3	-0.835006
TL1	TD1	SS2	SocS3	AD4	R4	-0.900471
TL1	TD1	SS2	SocS3	AD4	R5	-0.844509
TL1	TD1	SS2	SocS3	AD4	R6	-0.884203
TL1	TD1	SS2	SocS3	AD4	R7	-0.891493
TL1	TD1	SS2	SocS3	AD4	R8	-0.8413
TL1	TD1	SS2	SocS3	AD4	R9	-0.817783
TL1	TD1	SS3	SocS1	AD1	R1	-0.990118
TL1	TD1	SS3	SocS1	AD1	R10	-0.988628
TL1	TD1	SS3	SocS1	AD1	R2	-0.935063
TL1	TD1	SS3	SocS1	AD1	R3	-0.980672
TL1	TD1	SS3	SocS1	AD1	R4	-0.981926
TL1	TD1	SS3	SocS1	AD1	R5	-0.97094
TL1	TD1	SS3	SocS1	AD1	R6	-0.946516
TL1	TD1	SS3	SocS1	AD1	R7	-0.988147
TL1	TD1	SS3	SocS1	AD1	R8	-0.985414
TL1	TD1	SS3	SocS1	AD1	R9	-0.937355
TL1	TD1	SS3	SocS1	AD2	R1	-0.89953
TL1	TD1	SS3	SocS1	AD2	R10	-0.963232
TL1	TD1	SS3	SocS1	AD2	R2	-0.966148
TL1	TD1	SS3	SocS1	AD2	R3	-0.97084
TL1	TD1	SS3	SocS1	AD2	R4	-0.984091
TL1	TD1	SS3	SocS1	AD2	R5	-0.972627
TL1	TD1	SS3	SocS1	AD2	R6	-0.896818
TL1	TD1	SS3	SocS1	AD2	R7	-0.968781
TL1	TD1	SS3	SocS1	AD2	R8	-0.915259
TL1	TD1	SS3	SocS1	AD2	R9	-0.953675
TL1	TD1	SS3	SocS1	AD3	R1	-0.928818
TL1	TD1	SS3	SocS1	AD3	R10	-0.915358
TL1	TD1	SS3	SocS1	AD3	R2	-0.946437
TL1	TD1	SS3	SocS1	AD3	R3	-0.947518
TL1	TD1	SS3	SocS1	AD3	R4	-0.944757
TL1	TD1	SS3	SocS1	AD3	R5	-0.919836
TL1	TD1	SS3	SocS1	AD3	R6	-0.872998
TL1	TD1	SS3	SocS1	AD3	R7	-0.963507
TL1	TD1	SS3	SocS1	AD3	R8	-0.888952
TL1	TD1	SS3	SocS1	AD3	R9	-0.95469
TL1	TD1	SS3	SocS1	AD4	R1	-0.871948
TL1	TD1	SS3	SocS1	AD4	R10	-0.958282
TL1	TD1	SS3	SocS1	AD4	R2	-0.960018
TL1	TD1	SS3	SocS1	AD4	R3	-0.976973
TL1	TD1	SS3	SocS1	AD4	R4	-0.950786
TL1	TD1	SS3	SocS1	AD4	R5	-0.948818
TL1	TD1	SS3	SocS1	AD4	R6	-0.86785
TL1	TD1	SS3	SocS1	AD4	R7	-0.937964
TL1	TD1	SS3	SocS1	AD4	R8	-0.95653
TL1	TD1	SS3	SocS1	AD4	R9	-0.951229
TL1	TD1	SS3	SocS2	AD1	R1	-0.978804
TL1	TD1	SS3	SocS2	AD1	R10	-0.978624
TL1	TD1	SS3	SocS2	AD1	R2	-0.975002
TL1	TD1	SS3	SocS2	AD1	R3	-0.993015
TL1	TD1	SS3	SocS2	AD1	R4	-0.969721
TL1	TD1	SS3	SocS2	AD1	R5	-0.999375
TL1	TD1	SS3	SocS2	AD1	R6	-0.999007
TL1	TD1	SS3	SocS2	AD1	R7	-0.625536
TL1	TD1	SS3	SocS2	AD1	R8	-0.940342
TL1	TD1	SS3	SocS2	AD1	R9	-0.970715
TL1	TD1	SS3	SocS2	AD2	R1	-0.976414
TL1	TD1	SS3	SocS2	AD2	R10	-0.98723
TL1	TD1	SS3	SocS2	AD2	R2	-0.766548
TL1	TD1	SS3	SocS2	AD2	R3	-0.952595
TL1	TD1	SS3	SocS2	AD2	R4	-0.99675
TL1	TD1	SS3	SocS2	AD2	R5	-0.832879
TL1	TD1	SS3	SocS2	AD2	R6	-0.970096
TL1	TD1	SS3	SocS2	AD2	R7	-0.931424
TL1	TD1	SS3	SocS2	AD2	R8	-0.92543
TL1	TD1	SS3	SocS2	AD2	R9	-0.944127
TL1	TD1	SS3	SocS2	AD3	R1	-0.957927
TL1	TD1	SS3	SocS2	AD3	R10	-0.969434
TL1	TD1	SS3	SocS2	AD3	R2	-0.972432
TL1	TD1	SS3	SocS2	AD3	R3	-0.876256
TL1	TD1	SS3	SocS2	AD3	R4	-0.976793
TL1	TD1	SS3	SocS2	AD3	R5	-0.890626
TL1	TD1	SS3	SocS2	AD3	R6	-0.940212
TL1	TD1	SS3	SocS2	AD3	R7	-0.906796
TL1	TD1	SS3	SocS2	AD3	R8	-0.880407
TL1	TD1	SS3	SocS2	AD3	R9	-0.910612
TL1	TD1	SS3	SocS2	AD4	R1	-0.977645
TL1	TD1	SS3	SocS2	AD4	R10	-0.870138
TL1	TD1	SS3	SocS2	AD4	R2	-0.936388
TL1	TD1	SS3	SocS2	AD4	R3	-0.982686
TL1	TD1	SS3	SocS2	AD4	R4	-0.905976
TL1	TD1	SS3	SocS2	AD4	R5	-0.953187
TL1	TD1	SS3	SocS2	AD4	R6	-0.959943
TL1	TD1	SS3	SocS2	AD4	R7	-0.930051
TL1	TD1	SS3	SocS2	AD4	R8	-0.917438
TL1	TD1	SS3	SocS2	AD4	R9	-0.970809
TL1	TD1	SS3	SocS3	AD1	R1	-0.982605
TL1	TD1	SS3	SocS3	AD1	R10	-0.96397
TL1	TD1	SS3	SocS3	AD1	R2	-0.977659
TL1	TD1	SS3	SocS3	AD1	R3	-0.988006
TL1	TD1	SS3	SocS3	AD1	R4	-0.954129
TL1	TD1	SS3	SocS3	AD1	R5	-0.935395
TL1	TD1	SS3	SocS3	AD1	R6	-0.992213
TL1	TD1	SS3	SocS3	AD1	R7	-0.992056
TL1	TD1	SS3	SocS3	AD1	R8	-0.938257
TL1	TD1	SS3	SocS3	AD1	R9	-0.972892
TL1	TD1	SS3	SocS3	AD2	R1	-0.972307
TL1	TD1	SS3	SocS3	AD2	R10	-0.966719
TL1	TD1	SS3	SocS3	AD2	R2	-0.969077
TL1	TD1	SS3	SocS3	AD2	R3	-0.910225
TL1	TD1	SS3	SocS3	AD2	R4	-0.975345
TL1	TD1	SS3	SocS3	AD2	R5	-0.982172
TL1	TD1	SS3	SocS3	AD2	R6	-0.924287
TL1	TD1	SS3	SocS3	AD2	R7	-0.954061
TL1	TD1	SS3	SocS3	AD2	R8	-0.915592
TL1	TD1	SS3	SocS3	AD2	R9	-0.963988
TL1	TD1	SS3	SocS3	AD3	R1	-0.909377
TL1	TD1	SS3	SocS3	AD3	R10	-0.937728
TL1	TD1	SS3	SocS3	AD3	R2	-0.845134
TL1	TD1	SS3	SocS3	AD3	R3	-0.895783
TL1	TD1	SS3	SocS3	AD3	R4	-0.94235
TL1	TD1	SS3	SocS3	AD3	R5	-0.951621
TL1	TD1	SS3	SocS3	AD3	R6	-0.953075
TL1	TD1	SS3	SocS3	AD3	R7	-0.947239
TL1	TD1	SS3	SocS3	AD3	R8	-0.844367
TL1	TD1	SS3	SocS3	AD3	R9	-0.870154
TL1	TD1	SS3	SocS3	AD4	R1	-0.930295
TL1	TD1	SS3	SocS3	AD4	R10	-0.953361
TL1	TD1	SS3	SocS3	AD4	R2	-0.912816
TL1	TD1	SS3	SocS3	AD4	R3	-0.898171
TL1	TD1	SS3	SocS3	AD4	R4	-0.89963
TL1	TD1	SS3	SocS3	AD4	R5	-0.942072
TL1	TD1	SS3	SocS3	AD4	R6	-0.925341
TL1	TD1	SS3	SocS3	AD4	R7	-0.886746
TL1	TD1	SS3	SocS3	AD4	R8	-0.910546
TL1	TD1	SS3	SocS3	AD4	R9	-0.869798
TL1	TD2	SS1	SocS1	AD1	R1	-0.938249
TL1	TD2	SS1	SocS1	AD1	R10	-0.946565
TL1	TD2	SS1	SocS1	AD1	R2	-0.927985
TL1	TD2	SS1	SocS1	AD1	R3	-0.940173
TL1	TD2	SS1	SocS1	AD1	R4	-0.919877
TL1	TD2	SS1	SocS1	AD1	R5	-0.929394
TL1	TD2	SS1	SocS1	AD1	R6	-0.897413
TL1	TD2	SS1	SocS1	AD1	R7	-0.937847
TL1	TD2	SS1	SocS1	AD1	R8	-0.904905
TL1	TD2	SS1	SocS1	AD1	R9	-0.8979
TL1	TD2	SS1	SocS1	AD2	R1	-0.886353
TL1	TD2	SS1	SocS1	AD2	R10	-0.879896
TL1	TD2	SS1	SocS1	AD2	R2	-0.877033
TL1	TD2	SS1	SocS1	AD2	R3	-0.906843
TL1	TD2	SS1	SocS1	AD2	R4	-0.903787
TL1	TD2	SS1	SocS1	AD2	R5	-0.862531
TL1	TD2	SS1	SocS1	AD2	R6	-0.890704
TL1	TD2	SS1	SocS1	AD2	R7	-0.8592
TL1	TD2	SS1	SocS1	AD2	R8	-0.814352
TL1	TD2	SS1	SocS1	AD2	R9	-0.910562
TL1	TD2	SS1	SocS1	AD3	R1	-0.884764
TL1	TD2	SS1	SocS1	AD3	R10	-0.869963
TL1	TD2	SS1	SocS1	AD3	R2	-0.875872
TL1	TD2	SS1	SocS1	AD3	R3	-0.848418
TL1	TD2	SS1	SocS1	AD3	R4	-0.887234
TL1	TD2	SS1	SocS1	AD3	R5	-0.885697
TL1	TD2	SS1	SocS1	AD3	R6	-0.8321
TL1	TD2	SS1	SocS1	AD3	R7	-0.899966
TL1	TD2	SS1	SocS1	AD3	R8	-0.806526
TL1	TD2	SS1	SocS1	AD3	R9	-0.8542
TL1	TD2	SS1	SocS1	AD4	R1	-0.853047
TL1	TD2	SS1	SocS1	AD4	R10	-0.874494
TL1	TD2	SS1	SocS1	AD4	R2	-0.83489
TL1	TD2	SS1	SocS1	AD4	R3	-0.823697
TL1	TD2	SS1	SocS1	AD4	R4	-0.815219
TL1	TD2	SS1	SocS1	AD4	R5	-0.831635
TL1	TD2	SS1	SocS1	AD4	R6	-0.853116
TL1	TD2	SS1	SocS1	AD4	R7	-0.823432
TL1	TD2	SS1	SocS1	AD4	R8	-0.797117
TL1	TD2	SS1	SocS1	AD4	R9	-0.829363
TL1	TD2	SS1	SocS2	AD1	R1	-0.900682
TL1	TD2	SS1	SocS2	AD1	R10	-0.913556
TL1	TD2	SS1	SocS2	AD1	R2	-0.78469
TL1	TD2	SS1	SocS2	AD1	R3	-0.774377
TL1	TD2	SS1	SocS2	AD1	R4	-0.839016
TL1	TD2	SS1	SocS2	AD1	R5	-0.871004
TL1	TD2	SS1	SocS2	AD1	R6	-0.892895
TL1	TD2	SS1	SocS2	AD1	R7	-0.910764
TL1	TD2	SS1	SocS2	AD1	R8	-0.84567
TL1	TD2	SS1	SocS2	AD1	R9	-0.907827
TL1	TD2	SS1	SocS2	AD2	R1	-0.837775
TL1	TD2	SS1	SocS2	AD2	R10	-0.876458
TL1	TD2	SS1	SocS2	AD2	R2	-0.892206
TL1	TD2	SS1	SocS2	AD2	R3	-0.828229
TL1	TD2	SS1	SocS2	AD2	R4	-0.834904
TL1	TD2	SS1	SocS2	AD2	R5	-0.853043
TL1	TD2	SS1	SocS2	AD2	R6	-0.880771
TL1	TD2	SS1	SocS2	AD2	R7	-0.898288
TL1	TD2	SS1	SocS2	AD2	R8	-0.876535
TL1	TD2	SS1	SocS2	AD2	R9	-0.904171
TL1	TD2	SS1	SocS2	AD3	R1	-0.803222
TL1	TD2	SS1	SocS2	AD3	R10	-0.837593
TL1	TD2	SS1	SocS2	AD3	R2	-0.781163
TL1	TD2	SS1	SocS2	AD3	R3	-0.899635
TL1	TD2	SS1	SocS2	AD3	R4	-0.732342
TL1	TD2	SS1	SocS2	AD3	R5	-0.871114
TL1	TD2	SS1	SocS2	AD3	R6	-0.91141
TL1	TD2	SS1	SocS2	AD3	R7	-0.867829
TL1	TD2	SS1	SocS2	AD3	R8	-0.842849
TL1	TD2	SS1	SocS2	AD3	R9	-0.871204
TL1	TD2	SS1	SocS2	AD4	R1	-0.876153
TL1	TD2	SS1	SocS2	AD4	R10	-0.859294
TL1	TD2	SS1	SocS2	AD4	R2	-0.872796
TL1	TD2	SS1	SocS2	AD4	R3	-0.7945
TL1	TD2	SS1	SocS2	AD4	R4	-0.808871
TL1	TD2	SS1	SocS2	AD4	R5	-0.771414
TL1	TD2	SS1	SocS2	AD4	R6	-0.862062
TL1	TD2	SS1	SocS2	AD4	R7	-0.831597
TL1	TD2	SS1	SocS2	AD4	R8	-0.917832
TL1	TD2	SS1	SocS2	AD4	R9	-0.884357
TL1	TD2	SS1	SocS3	AD1	R1	-0.87718
TL1	TD2	SS1	SocS3	AD1	R10	-0.905575
TL1	TD2	SS1	SocS3	AD1	R2	-0.940888
TL1	TD2	SS1	SocS3	AD1	R3	-0.924984
TL1	TD2	SS1	SocS3	AD1	R4	-0.919038
TL1	TD2	SS1	SocS3	AD1	R5	-0.931588
TL1	TD2	SS1	SocS3	AD1	R6	-0.939197
TL1	TD2	SS1	SocS3	AD1	R7	-0.895067
TL1	TD2	SS1	SocS3	AD1	R8	-0.937738
TL1	TD2	SS1	SocS3	AD1	R9	-0.921143
TL1	TD2	SS1	SocS3	AD2	R1	-0.858904
TL1	TD2	SS1	SocS3	AD2	R10	-0.845779
TL1	TD2	SS1	SocS3	AD2	R2	-0.917031
TL1	TD2	SS1	SocS3	AD2	R3	-0.85967
TL1	TD2	SS1	SocS3	AD2	R4	-0.876789
TL1	TD2	SS1	SocS3	AD2	R5	-0.851792
TL1	TD2	SS1	SocS3	AD2	R6	-0.895936
TL1	TD2	SS1	SocS3	AD2	R7	-0.881703
TL1	TD2	SS1	SocS3	AD2	R8	-0.897823
TL1	TD2	SS1	SocS3	AD2	R9	-0.913898
TL1	TD2	SS1	SocS3	AD3	R1	-0.849756
TL1	TD2	SS1	SocS3	AD3	R10	-0.85823
TL1	TD2	SS1	SocS3	AD3	R2	-0.849235
TL1	TD2	SS1	SocS3	AD3	R3	-0.796947
TL1	TD2	SS1	SocS3	AD3	R4	-0.839882
TL1	TD2	SS1	SocS3	AD3	R5	-0.818981
TL1	TD2	SS1	SocS3	AD3	R6	-0.869637
TL1	TD2	SS1	SocS3	AD3	R7	-0.855736
TL1	TD2	SS1	SocS3	AD3	R8	-0.803731
TL1	TD2	SS1	SocS3	AD3	R9	-0.863847
TL1	TD2	SS1	SocS3	AD4	R1	-0.852853
TL1	TD2	SS1	SocS3	AD4	R10	-0.845429
TL1	TD2	SS1	SocS3	AD4	R2	-0.806584
TL1	TD2	SS1	SocS3	AD4	R3	-0.823784
TL1	TD2	SS1	SocS3	AD4	R4	-0.830294
TL1	TD2	SS1	SocS3	AD4	R5	-0.800673
TL1	TD2	SS1	SocS3	AD4	R6	-0.809455
TL1	TD2	SS1	SocS3	AD4	R7	-0.833391
TL1	TD2	SS1	SocS3	AD4	R8	-0.845749
TL1	TD2	SS1	SocS3	AD4	R9	-0.836142
TL1	TD2	SS2	SocS1	AD1	R1	-0.949422
TL1	TD2	SS2	SocS1	AD1	R10	-0.922455
TL1	TD2	SS2	SocS1	AD1	R2	-0.920232
TL1	TD2	SS2	SocS1	AD1	R3	-0.912001
TL1	TD2	SS2	SocS1	AD1	R4	-0.898872
TL1	TD2	SS2	SocS1	AD1	R5	-0.942183
TL1	TD2	SS2	SocS1	AD1	R6	-0.882276
TL1	TD2	SS2	SocS1	AD1	R7	-0.875961
TL1	TD2	SS2	SocS1	AD1	R8	-0.962302
TL1	TD2	SS2	SocS1	AD1	R9	-0.898002
TL1	TD2	SS2	SocS1	AD2	R1	-0.910806
TL1	TD2	SS2	SocS1	AD2	R10	-0.924307
TL1	TD2	SS2	SocS1	AD2	R2	-0.854893
TL1	TD2	SS2	SocS1	AD2	R3	-0.931001
TL1	TD2	SS2	SocS1	AD2	R4	-0.881543
TL1	TD2	SS2	SocS1	AD2	R5	-0.947661
TL1	TD2	SS2	SocS1	AD2	R6	-0.948783
TL1	TD2	SS2	SocS1	AD2	R7	-0.828854
TL1	TD2	SS2	SocS1	AD2	R8	-0.92999
TL1	TD2	SS2	SocS1	AD2	R9	-0.901988
TL1	TD2	SS2	SocS1	AD3	R1	-0.863901
TL1	TD2	SS2	SocS1	AD3	R10	-0.87274
TL1	TD2	SS2	SocS1	AD3	R2	-0.902043
TL1	TD2	SS2	SocS1	AD3	R3	-0.873549
TL1	TD2	SS2	SocS1	AD3	R4	-0.91481
TL1	TD2	SS2	SocS1	AD3	R5	-0.88023
TL1	TD2	SS2	SocS1	AD3	R6	-0.906477
TL1	TD2	SS2	SocS1	AD3	R7	-0.906577
TL1	TD2	SS2	SocS1	AD3	R8	-0.861078
TL1	TD2	SS2	SocS1	AD3	R9	-0.855342
TL1	TD2	SS2	SocS1	AD4	R1	-0.889928
TL1	TD2	SS2	SocS1	AD4	R10	-0.886665
TL1	TD2	SS2	SocS1	AD4	R2	-0.894927
TL1	TD2	SS2	SocS1	AD4	R3	-0.871795
TL1	TD2	SS2	SocS1	AD4	R4	-0.858822
TL1	TD2	SS2	SocS1	AD4	R5	-0.87763
TL1	TD2	SS2	SocS1	AD4	R6	-0.873622
TL1	TD2	SS2	SocS1	AD4	R7	-0.904698
TL1	TD2	SS2	SocS1	AD4	R8	-0.891862
TL1	TD2	SS2	SocS1	AD4	R9	-0.860087
TL1	TD2	SS2	SocS2	AD1	R1	-0.938281
TL1	TD2	SS2	SocS2	AD1	R10	-0.965746
TL1	TD2	SS2	SocS2	AD1	R2	-0.940007
TL1	TD2	SS2	SocS2	AD1	R3	-0.952081
TL1	TD2	SS2	SocS2	AD1	R4	-0.899653
TL1	TD2	SS2	SocS2	AD1	R5	-0.878721
TL1	TD2	SS2	SocS2	AD1	R6	-0.94882
TL1	TD2	SS2	SocS2	AD1	R7	-0.977457
TL1	TD2	SS2	SocS2	AD1	R8	-0.98005
TL1	TD2	SS2	SocS2	AD1	R9	-0.951484
TL1	TD2	SS2	SocS2	AD2	R1	-0.898854
TL1	TD2	SS2	SocS2	AD2	R10	-0.855047
TL1	TD2	SS2	SocS2	AD2	R2	-0.919163
TL1	TD2	SS2	SocS2	AD2	R3	-0.933809
TL1	TD2	SS2	SocS2	AD2	R4	-0.874181
TL1	TD2	SS2	SocS2	AD2	R5	-0.906368
TL1	TD2	SS2	SocS2	AD2	R6	-0.917455
TL1	TD2	SS2	SocS2	AD2	R7	-0.954029
TL1	TD2	SS2	SocS2	AD2	R8	-0.859387
TL1	TD2	SS2	SocS2	AD2	R9	-0.983189
TL1	TD2	SS2	SocS2	AD3	R1	-0.885677
TL1	TD2	SS2	SocS2	AD3	R10	-0.84324
TL1	TD2	SS2	SocS2	AD3	R2	-0.899281
TL1	TD2	SS2	SocS2	AD3	R3	-0.861731
TL1	TD2	SS2	SocS2	AD3	R4	-0.825626
TL1	TD2	SS2	SocS2	AD3	R5	-0.785365
TL1	TD2	SS2	SocS2	AD3	R6	-0.832149
TL1	TD2	SS2	SocS2	AD3	R7	-0.872945
TL1	TD2	SS2	SocS2	AD3	R8	-0.883098
TL1	TD2	SS2	SocS2	AD3	R9	-0.873479
TL1	TD2	SS2	SocS2	AD4	R1	-0.880657
TL1	TD2	SS2	SocS2	AD4	R10	-0.85401
TL1	TD2	SS2	SocS2	AD4	R2	-0.822334
TL1	TD2	SS2	SocS2	AD4	R3	-0.788868
TL1	TD2	SS2	SocS2	AD4	R4	-0.843827
TL1	TD2	SS2	SocS2	AD4	R5	-0.879945
TL1	TD2	SS2	SocS2	AD4	R6	-0.825106
TL1	TD2	SS2	SocS2	AD4	R7	-0.864846
TL1	TD2	SS2	SocS2	AD4	R8	-0.887107
TL1	TD2	SS2	SocS2	AD4	R9	-0.932126
TL1	TD2	SS2	SocS3	AD1	R1	-0.941967
TL1	TD2	SS2	SocS3	AD1	R10	-0.951598
TL1	TD2	SS2	SocS3	AD1	R2	-0.909794
TL1	TD2	SS2	SocS3	AD1	R3	-0.933458
TL1	TD2	SS2	SocS3	AD1	R4	-0.938162
TL1	TD2	SS2	SocS3	AD1	R5	-0.94306
TL1	TD2	SS2	SocS3	AD1	R6	-0.954199
TL1	TD2	SS2	SocS3	AD1	R7	-0.905879
TL1	TD2	SS2	SocS3	AD1	R8	-0.795133
TL1	TD2	SS2	SocS3	AD1	R9	-0.94199
TL1	TD2	SS2	SocS3	AD2	R1	-0.906202
TL1	TD2	SS2	SocS3	AD2	R10	-0.892455
TL1	TD2	SS2	SocS3	AD2	R2	-0.91546
TL1	TD2	SS2	SocS3	AD2	R3	-0.881028
TL1	TD2	SS2	SocS3	AD2	R4	-0.871267
TL1	TD2	SS2	SocS3	AD2	R5	-0.881328
TL1	TD2	SS2	SocS3	AD2	R6	-0.88759
TL1	TD2	SS2	SocS3	AD2	R7	-0.915379
TL1	TD2	SS2	SocS3	AD2	R8	-0.883219
TL1	TD2	SS2	SocS3	AD2	R9	-0.846095
TL1	TD2	SS2	SocS3	AD3	R1	-0.927624
TL1	TD2	SS2	SocS3	AD3	R10	-0.873752
TL1	TD2	SS2	SocS3	AD3	R2	-0.875116
TL1	TD2	SS2	SocS3	AD3	R3	-0.875145
TL1	TD2	SS2	SocS3	AD3	R4	-0.881316
TL1	TD2	SS2	SocS3	AD3	R5	-0.908013
TL1	TD2	SS2	SocS3	AD3	R6	-0.875843
TL1	TD2	SS2	SocS3	AD3	R7	-0.880171
TL1	TD2	SS2	SocS3	AD3	R8	-0.819572
TL1	TD2	SS2	SocS3	AD3	R9	-0.889309
TL1	TD2	SS2	SocS3	AD4	R1	-0.863702
TL1	TD2	SS2	SocS3	AD4	R10	-0.89081
TL1	TD2	SS2	SocS3	AD4	R2	-0.80428
TL1	TD2	SS2	SocS3	AD4	R3	-0.831296
TL1	TD2	SS2	SocS3	AD4	R4	-0.849326
TL1	TD2	SS2	SocS3	AD4	R5	-0.869781
TL1	TD2	SS2	SocS3	AD4	R6	-0.871952
TL1	TD2	SS2	SocS3	AD4	R7	-0.833744
TL1	TD2	SS2	SocS3	AD4	R8	-0.848989
TL1	TD2	SS2	SocS3	AD4	R9	-0.834322
TL1	TD2	SS3	SocS1	AD1	R1	-0.956002
TL1	TD2	SS3	SocS1	AD1	R10	-0.969916
TL1	TD2	SS3	SocS1	AD1	R2	-0.94136
TL1	TD2	SS3	SocS1	AD1	R3	-0.776684
TL1	TD2	SS3	SocS1	AD1	R4	-0.965973
TL1	TD2	SS3	SocS1	AD1	R5	-0.991764
TL1	TD2	SS3	SocS1	AD1	R6	-0.979615
TL1	TD2	SS3	SocS1	AD1	R7	-0.994195
TL1	TD2	SS3	SocS1	AD1	R8	-0.994282
TL1	TD2	SS3	SocS1	AD1	R9	-0.955136
TL1	TD2	SS3	SocS1	AD2	R1	-0.951994
TL1	TD2	SS3	SocS1	AD2	R10	-0.897
TL1	TD2	SS3	SocS1	AD2	R2	-0.975999
TL1	TD2	SS3	SocS1	AD2	R3	-0.953989
TL1	TD2	SS3	SocS1	AD2	R4	-0.972406
TL1	TD2	SS3	SocS1	AD2	R5	-0.953119
TL1	TD2	SS3	SocS1	AD2	R6	-0.977501
TL1	TD2	SS3	SocS1	AD2	R7	-0.965084
TL1	TD2	SS3	SocS1	AD2	R8	-0.968502
TL1	TD2	SS3	SocS1	AD2	R9	-0.970882
TL1	TD2	SS3	SocS1	AD3	R1	-0.948025
TL1	TD2	SS3	SocS1	AD3	R10	-0.904116
TL1	TD2	SS3	SocS1	AD3	R2	-0.93037
TL1	TD2	SS3	SocS1	AD3	R3	-0.943975
TL1	TD2	SS3	SocS1	AD3	R4	-0.928524
TL1	TD2	SS3	SocS1	AD3	R5	-0.947835
TL1	TD2	SS3	SocS1	AD3	R6	-0.923266
TL1	TD2	SS3	SocS1	AD3	R7	-0.960835
TL1	TD2	SS3	SocS1	AD3	R8	-0.888369
TL1	TD2	SS3	SocS1	AD3	R9	-0.903132
TL1	TD2	SS3	SocS1	AD4	R1	-0.962028
TL1	TD2	SS3	SocS1	AD4	R10	-0.943187
TL1	TD2	SS3	SocS1	AD4	R2	-0.925729
TL1	TD2	SS3	SocS1	AD4	R3	-0.912921
TL1	TD2	SS3	SocS1	AD4	R4	-0.944569
TL1	TD2	SS3	SocS1	AD4	R5	-0.907955
TL1	TD2	SS3	SocS1	AD4	R6	-0.874961
TL1	TD2	SS3	SocS1	AD4	R7	-0.915531
TL1	TD2	SS3	SocS1	AD4	R8	-0.939679
TL1	TD2	SS3	SocS1	AD4	R9	-0.941357
TL1	TD2	SS3	SocS2	AD1	R1	-0.901187
TL1	TD2	SS3	SocS2	AD1	R10	-0.83386
TL1	TD2	SS3	SocS2	AD1	R2	-0.923648
TL1	TD2	SS3	SocS2	AD1	R3	-0.998459
TL1	TD2	SS3	SocS2	AD1	R4	-0.91564
TL1	TD2	SS3	SocS2	AD1	R5	-0.988061
TL1	TD2	SS3	SocS2	AD1	R6	-0.976895
TL1	TD2	SS3	SocS2	AD1	R7	-0.974485
TL1	TD2	SS3	SocS2	AD1	R8	-0.955913
TL1	TD2	SS3	SocS2	AD1	R9	-0.957198
TL1	TD2	SS3	SocS2	AD2	R1	-0.855565
TL1	TD2	SS3	SocS2	AD2	R10	-0.825025
TL1	TD2	SS3	SocS2	AD2	R2	-0.970626
TL1	TD2	SS3	SocS2	AD2	R3	-0.946049
TL1	TD2	SS3	SocS2	AD2	R4	-0.89934
TL1	TD2	SS3	SocS2	AD2	R5	-0.972466
TL1	TD2	SS3	SocS2	AD2	R6	-0.99309
TL1	TD2	SS3	SocS2	AD2	R7	-0.992613
TL1	TD2	SS3	SocS2	AD2	R8	-0.879303
TL1	TD2	SS3	SocS2	AD2	R9	-0.926257
TL1	TD2	SS3	SocS2	AD3	R1	-0.914804
TL1	TD2	SS3	SocS2	AD3	R10	-0.919266
TL1	TD2	SS3	SocS2	AD3	R2	-0.982687
TL1	TD2	SS3	SocS2	AD3	R3	-0.970058
TL1	TD2	SS3	SocS2	AD3	R4	-0.967843
TL1	TD2	SS3	SocS2	AD3	R5	-0.944147
TL1	TD2	SS3	SocS2	AD3	R6	-0.931628
TL1	TD2	SS3	SocS2	AD3	R7	-0.967577
TL1	TD2	SS3	SocS2	AD3	R8	-0.911608
TL1	TD2	SS3	SocS2	AD3	R9	-0.927117
TL1	TD2	SS3	SocS2	AD4	R1	-0.935351
TL1	TD2	SS3	SocS2	AD4	R10	-0.925311
TL1	TD2	SS3	SocS2	AD4	R2	-0.862139
TL1	TD2	SS3	SocS2	AD4	R3	-0.911284
TL1	TD2	SS3	SocS2	AD4	R4	-0.925926
TL1	TD2	SS3	SocS2	AD4	R5	-0.923091
TL1	TD2	SS3	SocS2	AD4	R6	-0.824828
TL1	TD2	SS3	SocS2	AD4	R7	-0.877796
TL1	TD2	SS3	SocS2	AD4	R8	-0.959306
TL1	TD2	SS3	SocS2	AD4	R9	-0.931643
TL1	TD2	SS3	SocS3	AD1	R1	-0.97968
TL1	TD2	SS3	SocS3	AD1	R10	-0.983134
TL1	TD2	SS3	SocS3	AD1	R2	-0.982191
TL1	TD2	SS3	SocS3	AD1	R3	-0.957787
TL1	TD2	SS3	SocS3	AD1	R4	-0.955334
TL1	TD2	SS3	SocS3	AD1	R5	-0.934311
TL1	TD2	SS3	SocS3	AD1	R6	-0.954659
TL1	TD2	SS3	SocS3	AD1	R7	-0.984186
TL1	TD2	SS3	SocS3	AD1	R8	-0.976199
TL1	TD2	SS3	SocS3	AD1	R9	-0.955927
TL1	TD2	SS3	SocS3	AD2	R1	-0.90768
TL1	TD2	SS3	SocS3	AD2	R10	-0.950924
TL1	TD2	SS3	SocS3	AD2	R2	-0.940134
TL1	TD2	SS3	SocS3	AD2	R3	-0.864394
TL1	TD2	SS3	SocS3	AD2	R4	-0.957556
TL1	TD2	SS3	SocS3	AD2	R5	-0.955457
TL1	TD2	SS3	SocS3	AD2	R6	-0.944688
TL1	TD2	SS3	SocS3	AD2	R7	-0.923906
TL1	TD2	SS3	SocS3	AD2	R8	-0.91306
TL1	TD2	SS3	SocS3	AD2	R9	-0.941377
TL1	TD2	SS3	SocS3	AD3	R1	-0.912508
TL1	TD2	SS3	SocS3	AD3	R10	-0.910616
TL1	TD2	SS3	SocS3	AD3	R2	-0.852647
TL1	TD2	SS3	SocS3	AD3	R3	-0.926009
TL1	TD2	SS3	SocS3	AD3	R4	-0.911153
TL1	TD2	SS3	SocS3	AD3	R5	-0.884584
TL1	TD2	SS3	SocS3	AD3	R6	-0.915192
TL1	TD2	SS3	SocS3	AD3	R7	-0.934152
TL1	TD2	SS3	SocS3	AD3	R8	-0.864016
TL1	TD2	SS3	SocS3	AD3	R9	-0.898189
TL1	TD2	SS3	SocS3	AD4	R1	-0.909604
TL1	TD2	SS3	SocS3	AD4	R10	-0.833966
TL1	TD2	SS3	SocS3	AD4	R2	-0.793174
TL1	TD2	SS3	SocS3	AD4	R3	-0.88477
TL1	TD2	SS3	SocS3	AD4	R4	-0.894048
TL1	TD2	SS3	SocS3	AD4	R5	-0.88829
TL1	TD2	SS3	SocS3	AD4	R6	-0.890864
TL1	TD2	SS3	SocS3	AD4	R7	-0.886271
TL1	TD2	SS3	SocS3	AD4	R8	-0.919893
TL1	TD2	SS3	SocS3	AD4	R9	-0.869328
TL1	TD3	SS1	SocS1	AD1	R1	-0.934833
TL1	TD3	SS1	SocS1	AD1	R10	-0.942216
TL1	TD3	SS1	SocS1	AD1	R2	-0.938199
TL1	TD3	SS1	SocS1	AD1	R3	-0.928012
TL1	TD3	SS1	SocS1	AD1	R4	-0.926805
TL1	TD3	SS1	SocS1	AD1	R5	-0.945414
TL1	TD3	SS1	SocS1	AD1	R6	-0.92919
TL1	TD3	SS1	SocS1	AD1	R7	-0.920617
TL1	TD3	SS1	SocS1	AD1	R8	-0.904774
TL1	TD3	SS1	SocS1	AD1	R9	-0.944704
TL1	TD3	SS1	SocS1	AD2	R1	-0.932373
TL1	TD3	SS1	SocS1	AD2	R10	-0.895435
TL1	TD3	SS1	SocS1	AD2	R2	-0.867075
TL1	TD3	SS1	SocS1	AD2	R3	-0.929283
TL1	TD3	SS1	SocS1	AD2	R4	-0.91611
TL1	TD3	SS1	SocS1	AD2	R5	-0.935457
TL1	TD3	SS1	SocS1	AD2	R6	-0.899018
TL1	TD3	SS1	SocS1	AD2	R7	-0.926855
TL1	TD3	SS1	SocS1	AD2	R8	-0.919468
TL1	TD3	SS1	SocS1	AD2	R9	-0.901396
TL1	TD3	SS1	SocS1	AD3	R1	-0.905986
TL1	TD3	SS1	SocS1	AD3	R10	-0.878182
TL1	TD3	SS1	SocS1	AD3	R2	-0.901397
TL1	TD3	SS1	SocS1	AD3	R3	-0.896805
TL1	TD3	SS1	SocS1	AD3	R4	-0.883121
TL1	TD3	SS1	SocS1	AD3	R5	-0.886302
TL1	TD3	SS1	SocS1	AD3	R6	-0.903007
TL1	TD3	SS1	SocS1	AD3	R7	-0.90905
TL1	TD3	SS1	SocS1	AD3	R8	-0.910363
TL1	TD3	SS1	SocS1	AD3	R9	-0.919769
TL1	TD3	SS1	SocS1	AD4	R1	-0.883019
TL1	TD3	SS1	SocS1	AD4	R10	-0.911685
TL1	TD3	SS1	SocS1	AD4	R2	-0.896117
TL1	TD3	SS1	SocS1	AD4	R3	-0.871093
TL1	TD3	SS1	SocS1	AD4	R4	-0.89335
TL1	TD3	SS1	SocS1	AD4	R5	-0.884315
TL1	TD3	SS1	SocS1	AD4	R6	-0.88796
TL1	TD3	SS1	SocS1	AD4	R7	-0.89175
TL1	TD3	SS1	SocS1	AD4	R8	-0.909149
TL1	TD3	SS1	SocS1	AD4	R9	-0.87469
TL1	TD3	SS1	SocS2	AD1	R1	-0.948397
TL1	TD3	SS1	SocS2	AD1	R10	-0.887529
TL1	TD3	SS1	SocS2	AD1	R2	-0.896176
TL1	TD3	SS1	SocS2	AD1	R3	-0.911971
TL1	TD3	SS1	SocS2	AD1	R4	-0.958926
TL1	TD3	SS1	SocS2	AD1	R5	-0.935155
TL1	TD3	SS1	SocS2	AD1	R6	-0.95908
TL1	TD3	SS1	SocS2	AD1	R7	-0.925861
TL1	TD3	SS1	SocS2	AD1	R8	-0.946999
TL1	TD3	SS1	SocS2	AD1	R9	-0.958142
TL1	TD3	SS1	SocS2	AD2	R1	-0.937829
TL1	TD3	SS1	SocS2	AD2	R10	-0.907469
TL1	TD3	SS1	SocS2	AD2	R2	-0.876075
TL1	TD3	SS1	SocS2	AD2	R3	-0.936871
TL1	TD3	SS1	SocS2	AD2	R4	-0.92767
TL1	TD3	SS1	SocS2	AD2	R5	-0.867983
TL1	TD3	SS1	SocS2	AD2	R6	-0.924177
TL1	TD3	SS1	SocS2	AD2	R7	-0.975162
TL1	TD3	SS1	SocS2	AD2	R8	-0.908056
TL1	TD3	SS1	SocS2	AD2	R9	-0.888069
TL1	TD3	SS1	SocS2	AD3	R1	-0.891664
TL1	TD3	SS1	SocS2	AD3	R10	-0.923165
TL1	TD3	SS1	SocS2	AD3	R2	-0.922413
TL1	TD3	SS1	SocS2	AD3	R3	-0.914197
TL1	TD3	SS1	SocS2	AD3	R4	-0.931269
TL1	TD3	SS1	SocS2	AD3	R5	-0.883687
TL1	TD3	SS1	SocS2	AD3	R6	-0.907029
TL1	TD3	SS1	SocS2	AD3	R7	-0.917173
TL1	TD3	SS1	SocS2	AD3	R8	-0.820313
TL1	TD3	SS1	SocS2	AD3	R9	-0.893079
TL1	TD3	SS1	SocS2	AD4	R1	-0.922021
TL1	TD3	SS1	SocS2	AD4	R10	-0.861296
TL1	TD3	SS1	SocS2	AD4	R2	-0.859199
TL1	TD3	SS1	SocS2	AD4	R3	-0.884197
TL1	TD3	SS1	SocS2	AD4	R4	-0.906111
TL1	TD3	SS1	SocS2	AD4	R5	-0.831391
TL1	TD3	SS1	SocS2	AD4	R6	-0.921802
TL1	TD3	SS1	SocS2	AD4	R7	-0.868183
TL1	TD3	SS1	SocS2	AD4	R8	-0.865857
TL1	TD3	SS1	SocS2	AD4	R9	-0.887292
TL1	TD3	SS1	SocS3	AD1	R1	-0.940026
TL1	TD3	SS1	SocS3	AD1	R10	-0.893964
TL1	TD3	SS1	SocS3	AD1	R2	-0.908944
TL1	TD3	SS1	SocS3	AD1	R3	-0.872413
TL1	TD3	SS1	SocS3	AD1	R4	-0.951278
TL1	TD3	SS1	SocS3	AD1	R5	-0.926764
TL1	TD3	SS1	SocS3	AD1	R6	-0.944768
TL1	TD3	SS1	SocS3	AD1	R7	-0.923808
TL1	TD3	SS1	SocS3	AD1	R8	-0.957144
TL1	TD3	SS1	SocS3	AD1	R9	-0.94469
TL1	TD3	SS1	SocS3	AD2	R1	-0.899285
TL1	TD3	SS1	SocS3	AD2	R10	-0.909408
TL1	TD3	SS1	SocS3	AD2	R2	-0.925514
TL1	TD3	SS1	SocS3	AD2	R3	-0.904484
TL1	TD3	SS1	SocS3	AD2	R4	-0.922586
TL1	TD3	SS1	SocS3	AD2	R5	-0.902512
TL1	TD3	SS1	SocS3	AD2	R6	-0.91332
TL1	TD3	SS1	SocS3	AD2	R7	-0.902419
TL1	TD3	SS1	SocS3	AD2	R8	-0.902005
TL1	TD3	SS1	SocS3	AD2	R9	-0.901722
TL1	TD3	SS1	SocS3	AD3	R1	-0.881496
TL1	TD3	SS1	SocS3	AD3	R10	-0.878943
TL1	TD3	SS1	SocS3	AD3	R2	-0.890108
TL1	TD3	SS1	SocS3	AD3	R3	-0.855802
TL1	TD3	SS1	SocS3	AD3	R4	-0.87356
TL1	TD3	SS1	SocS3	AD3	R5	-0.878579
TL1	TD3	SS1	SocS3	AD3	R6	-0.892335
TL1	TD3	SS1	SocS3	AD3	R7	-0.868674
TL1	TD3	SS1	SocS3	AD3	R8	-0.890109
TL1	TD3	SS1	SocS3	AD3	R9	-0.857098
TL1	TD3	SS1	SocS3	AD4	R1	-0.86048
TL1	TD3	SS1	SocS3	AD4	R10	-0.881203
TL1	TD3	SS1	SocS3	AD4	R2	-0.864029
TL1	TD3	SS1	SocS3	AD4	R3	-0.893036
TL1	TD3	SS1	SocS3	AD4	R4	-0.82357
TL1	TD3	SS1	SocS3	AD4	R5	-0.856104
TL1	TD3	SS1	SocS3	AD4	R6	-0.852012
TL1	TD3	SS1	SocS3	AD4	R7	-0.848723
TL1	TD3	SS1	SocS3	AD4	R8	-0.880636
TL1	TD3	SS1	SocS3	AD4	R9	-0.860664
TL1	TD3	SS2	SocS1	AD1	R1	-0.970291
TL1	TD3	SS2	SocS1	AD1	R10	-0.940377
TL1	TD3	SS2	SocS1	AD1	R2	-0.960765
TL1	TD3	SS2	SocS1	AD1	R3	-0.96496
TL1	TD3	SS2	SocS1	AD1	R4	-0.921013
TL1	TD3	SS2	SocS1	AD1	R5	-0.952573
TL1	TD3	SS2	SocS1	AD1	R6	-0.950811
TL1	TD3	SS2	SocS1	AD1	R7	-0.966954
TL1	TD3	SS2	SocS1	AD1	R8	-0.959643
TL1	TD3	SS2	SocS1	AD1	R9	-0.932016
TL1	TD3	SS2	SocS1	AD2	R1	-0.923604
TL1	TD3	SS2	SocS1	AD2	R10	-0.908529
TL1	TD3	SS2	SocS1	AD2	R2	-0.914665
TL1	TD3	SS2	SocS1	AD2	R3	-0.927519
TL1	TD3	SS2	SocS1	AD2	R4	-0.96632
TL1	TD3	SS2	SocS1	AD2	R5	-0.942176
TL1	TD3	SS2	SocS1	AD2	R6	-0.930404
TL1	TD3	SS2	SocS1	AD2	R7	-0.931496
TL1	TD3	SS2	SocS1	AD2	R8	-0.939338
TL1	TD3	SS2	SocS1	AD2	R9	-0.90887
TL1	TD3	SS2	SocS1	AD3	R1	-0.904226
TL1	TD3	SS2	SocS1	AD3	R10	-0.944956
TL1	TD3	SS2	SocS1	AD3	R2	-0.900615
TL1	TD3	SS2	SocS1	AD3	R3	-0.901819
TL1	TD3	SS2	SocS1	AD3	R4	-0.940427
TL1	TD3	SS2	SocS1	AD3	R5	-0.935671
TL1	TD3	SS2	SocS1	AD3	R6	-0.909473
TL1	TD3	SS2	SocS1	AD3	R7	-0.904305
TL1	TD3	SS2	SocS1	AD3	R8	-0.915033
TL1	TD3	SS2	SocS1	AD3	R9	-0.926207
TL1	TD3	SS2	SocS1	AD4	R1	-0.909639
TL1	TD3	SS2	SocS1	AD4	R10	-0.867092
TL1	TD3	SS2	SocS1	AD4	R2	-0.884132
TL1	TD3	SS2	SocS1	AD4	R3	-0.909118
TL1	TD3	SS2	SocS1	AD4	R4	-0.889205
TL1	TD3	SS2	SocS1	AD4	R5	-0.902109
TL1	TD3	SS2	SocS1	AD4	R6	-0.881142
TL1	TD3	SS2	SocS1	AD4	R7	-0.909038
TL1	TD3	SS2	SocS1	AD4	R8	-0.911761
TL1	TD3	SS2	SocS1	AD4	R9	-0.916591
TL1	TD3	SS2	SocS2	AD1	R1	-0.974255
TL1	TD3	SS2	SocS2	AD1	R10	-0.954901
TL1	TD3	SS2	SocS2	AD1	R2	-0.929027
TL1	TD3	SS2	SocS2	AD1	R3	-0.958335
TL1	TD3	SS2	SocS2	AD1	R4	-0.968326
TL1	TD3	SS2	SocS2	AD1	R5	-0.916901
TL1	TD3	SS2	SocS2	AD1	R6	-0.96325
TL1	TD3	SS2	SocS2	AD1	R7	-0.950845
TL1	TD3	SS2	SocS2	AD1	R8	-0.949334
TL1	TD3	SS2	SocS2	AD1	R9	-0.939956
TL1	TD3	SS2	SocS2	AD2	R1	-0.928428
TL1	TD3	SS2	SocS2	AD2	R10	-0.959923
TL1	TD3	SS2	SocS2	AD2	R2	-0.961172
TL1	TD3	SS2	SocS2	AD2	R3	-0.942631
TL1	TD3	SS2	SocS2	AD2	R4	-0.933238
TL1	TD3	SS2	SocS2	AD2	R5	-0.902152
TL1	TD3	SS2	SocS2	AD2	R6	-0.961049
TL1	TD3	SS2	SocS2	AD2	R7	-0.902881
TL1	TD3	SS2	SocS2	AD2	R8	-0.959159
TL1	TD3	SS2	SocS2	AD2	R9	-0.950246
TL1	TD3	SS2	SocS2	AD3	R1	-0.890013
TL1	TD3	SS2	SocS2	AD3	R10	-0.894933
TL1	TD3	SS2	SocS2	AD3	R2	-0.89193
TL1	TD3	SS2	SocS2	AD3	R3	-0.867229
TL1	TD3	SS2	SocS2	AD3	R4	-0.849835
TL1	TD3	SS2	SocS2	AD3	R5	-0.960663
TL1	TD3	SS2	SocS2	AD3	R6	-0.897325
TL1	TD3	SS2	SocS2	AD3	R7	-0.914538
TL1	TD3	SS2	SocS2	AD3	R8	-0.858622
TL1	TD3	SS2	SocS2	AD3	R9	-0.907087
TL1	TD3	SS2	SocS2	AD4	R1	-0.864535
TL1	TD3	SS2	SocS2	AD4	R10	-0.851787
TL1	TD3	SS2	SocS2	AD4	R2	-0.875572
TL1	TD3	SS2	SocS2	AD4	R3	-0.927045
TL1	TD3	SS2	SocS2	AD4	R4	-0.820609
TL1	TD3	SS2	SocS2	AD4	R5	-0.923317
TL1	TD3	SS2	SocS2	AD4	R6	-0.873897
TL1	TD3	SS2	SocS2	AD4	R7	-0.884405
TL1	TD3	SS2	SocS2	AD4	R8	-0.93607
TL1	TD3	SS2	SocS2	AD4	R9	-0.85152
TL1	TD3	SS2	SocS3	AD1	R1	-0.902671
TL1	TD3	SS2	SocS3	AD1	R10	-0.946189
TL1	TD3	SS2	SocS3	AD1	R2	-0.887704
TL1	TD3	SS2	SocS3	AD1	R3	-0.956872
TL1	TD3	SS2	SocS3	AD1	R4	-0.928932
TL1	TD3	SS2	SocS3	AD1	R5	-0.909719
TL1	TD3	SS2	SocS3	AD1	R6	-0.927298
TL1	TD3	SS2	SocS3	AD1	R7	-0.952054
TL1	TD3	SS2	SocS3	AD1	R8	-0.944378
TL1	TD3	SS2	SocS3	AD1	R9	-0.917551
TL1	TD3	SS2	SocS3	AD2	R1	-0.882384
TL1	TD3	SS2	SocS3	AD2	R10	-0.910884
TL1	TD3	SS2	SocS3	AD2	R2	-0.894824
TL1	TD3	SS2	SocS3	AD2	R3	-0.938734
TL1	TD3	SS2	SocS3	AD2	R4	-0.918514
TL1	TD3	SS2	SocS3	AD2	R5	-0.841613
TL1	TD3	SS2	SocS3	AD2	R6	-0.863628
TL1	TD3	SS2	SocS3	AD2	R7	-0.911721
TL1	TD3	SS2	SocS3	AD2	R8	-0.885842
TL1	TD3	SS2	SocS3	AD2	R9	-0.904151
TL1	TD3	SS2	SocS3	AD3	R1	-0.843381
TL1	TD3	SS2	SocS3	AD3	R10	-0.837448
TL1	TD3	SS2	SocS3	AD3	R2	-0.875056
TL1	TD3	SS2	SocS3	AD3	R3	-0.862805
TL1	TD3	SS2	SocS3	AD3	R4	-0.850615
TL1	TD3	SS2	SocS3	AD3	R5	-0.898304
TL1	TD3	SS2	SocS3	AD3	R6	-0.893334
TL1	TD3	SS2	SocS3	AD3	R7	-0.90532
TL1	TD3	SS2	SocS3	AD3	R8	-0.895702
TL1	TD3	SS2	SocS3	AD3	R9	-0.869684
TL1	TD3	SS2	SocS3	AD4	R1	-0.849918
TL1	TD3	SS2	SocS3	AD4	R10	-0.867925
TL1	TD3	SS2	SocS3	AD4	R2	-0.882489
TL1	TD3	SS2	SocS3	AD4	R3	-0.863592
TL1	TD3	SS2	SocS3	AD4	R4	-0.864758
TL1	TD3	SS2	SocS3	AD4	R5	-0.836288
TL1	TD3	SS2	SocS3	AD4	R6	-0.845556
TL1	TD3	SS2	SocS3	AD4	R7	-0.861392
TL1	TD3	SS2	SocS3	AD4	R8	-0.859589
TL1	TD3	SS2	SocS3	AD4	R9	-0.884594
TL1	TD3	SS3	SocS1	AD1	R1	-0.926061
TL1	TD3	SS3	SocS1	AD1	R10	-0.980684
TL1	TD3	SS3	SocS1	AD1	R2	-0.916481
TL1	TD3	SS3	SocS1	AD1	R3	-0.869691
TL1	TD3	SS3	SocS1	AD1	R4	-0.985349
TL1	TD3	SS3	SocS1	AD1	R5	-0.983946
TL1	TD3	SS3	SocS1	AD1	R6	-0.974918
TL1	TD3	SS3	SocS1	AD1	R7	-0.96842
TL1	TD3	SS3	SocS1	AD1	R8	-0.980918
TL1	TD3	SS3	SocS1	AD1	R9	-0.953395
TL1	TD3	SS3	SocS1	AD2	R1	-0.964916
TL1	TD3	SS3	SocS1	AD2	R10	-0.906888
TL1	TD3	SS3	SocS1	AD2	R2	-0.95919
TL1	TD3	SS3	SocS1	AD2	R3	-0.961567
TL1	TD3	SS3	SocS1	AD2	R4	-0.96063
TL1	TD3	SS3	SocS1	AD2	R5	-0.959594
TL1	TD3	SS3	SocS1	AD2	R6	-0.880799
TL1	TD3	SS3	SocS1	AD2	R7	-0.960072
TL1	TD3	SS3	SocS1	AD2	R8	-0.977913
TL1	TD3	SS3	SocS1	AD2	R9	-0.95616
TL1	TD3	SS3	SocS1	AD3	R1	-0.950123
TL1	TD3	SS3	SocS1	AD3	R10	-0.884906
TL1	TD3	SS3	SocS1	AD3	R2	-0.944207
TL1	TD3	SS3	SocS1	AD3	R3	-0.92893
TL1	TD3	SS3	SocS1	AD3	R4	-0.891197
TL1	TD3	SS3	SocS1	AD3	R5	-0.884337
TL1	TD3	SS3	SocS1	AD3	R6	-0.934724
TL1	TD3	SS3	SocS1	AD3	R7	-0.963029
TL1	TD3	SS3	SocS1	AD3	R8	-0.955308
TL1	TD3	SS3	SocS1	AD3	R9	-0.964863
TL1	TD3	SS3	SocS1	AD4	R1	-0.91176
TL1	TD3	SS3	SocS1	AD4	R10	-0.939054
TL1	TD3	SS3	SocS1	AD4	R2	-0.938067
TL1	TD3	SS3	SocS1	AD4	R3	-0.948955
TL1	TD3	SS3	SocS1	AD4	R4	-0.859929
TL1	TD3	SS3	SocS1	AD4	R5	-0.924718
TL1	TD3	SS3	SocS1	AD4	R6	-0.901239
TL1	TD3	SS3	SocS1	AD4	R7	-0.899969
TL1	TD3	SS3	SocS1	AD4	R8	-0.939686
TL1	TD3	SS3	SocS1	AD4	R9	-0.925362
TL1	TD3	SS3	SocS2	AD1	R1	-0.971957
TL1	TD3	SS3	SocS2	AD1	R10	-0.96682
TL1	TD3	SS3	SocS2	AD1	R2	-0.9955
TL1	TD3	SS3	SocS2	AD1	R3	-0.957389
TL1	TD3	SS3	SocS2	AD1	R4	-0.988841
TL1	TD3	SS3	SocS2	AD1	R5	-0.914669
TL1	TD3	SS3	SocS2	AD1	R6	-0.960074
TL1	TD3	SS3	SocS2	AD1	R7	-0.976425
TL1	TD3	SS3	SocS2	AD1	R8	-0.854845
TL1	TD3	SS3	SocS2	AD1	R9	-0.963909
TL1	TD3	SS3	SocS2	AD2	R1	-0.975204
TL1	TD3	SS3	SocS2	AD2	R10	-0.937763
TL1	TD3	SS3	SocS2	AD2	R2	-0.959826
TL1	TD3	SS3	SocS2	AD2	R3	-0.959608
TL1	TD3	SS3	SocS2	AD2	R4	-0.963451
TL1	TD3	SS3	SocS2	AD2	R5	-0.991597
TL1	TD3	SS3	SocS2	AD2	R6	-0.963351
TL1	TD3	SS3	SocS2	AD2	R7	-0.921933
TL1	TD3	SS3	SocS2	AD2	R8	-0.993004
TL1	TD3	SS3	SocS2	AD2	R9	-0.890999
TL1	TD3	SS3	SocS2	AD3	R1	-0.957425
TL1	TD3	SS3	SocS2	AD3	R10	-0.987188
TL1	TD3	SS3	SocS2	AD3	R2	-0.962493
TL1	TD3	SS3	SocS2	AD3	R3	-0.985407
TL1	TD3	SS3	SocS2	AD3	R4	-0.957397
TL1	TD3	SS3	SocS2	AD3	R5	-0.933468
TL1	TD3	SS3	SocS2	AD3	R6	-0.883423
TL1	TD3	SS3	SocS2	AD3	R7	-0.96302
TL1	TD3	SS3	SocS2	AD3	R8	-0.932538
TL1	TD3	SS3	SocS2	AD3	R9	-0.94067
TL1	TD3	SS3	SocS2	AD4	R1	-0.939686
TL1	TD3	SS3	SocS2	AD4	R10	-0.872434
TL1	TD3	SS3	SocS2	AD4	R2	-0.918328
TL1	TD3	SS3	SocS2	AD4	R3	-0.859086
TL1	TD3	SS3	SocS2	AD4	R4	-0.828069
TL1	TD3	SS3	SocS2	AD4	R5	-0.92868
TL1	TD3	SS3	SocS2	AD4	R6	-0.956669
TL1	TD3	SS3	SocS2	AD4	R7	-0.891023
TL1	TD3	SS3	SocS2	AD4	R8	-0.906042
TL1	TD3	SS3	SocS2	AD4	R9	-0.950883
TL1	TD3	SS3	SocS3	AD1	R1	-0.944185
TL1	TD3	SS3	SocS3	AD1	R10	-0.949907
TL1	TD3	SS3	SocS3	AD1	R2	-0.976301
TL1	TD3	SS3	SocS3	AD1	R3	-0.921759
TL1	TD3	SS3	SocS3	AD1	R4	-0.805843
TL1	TD3	SS3	SocS3	AD1	R5	-0.936809
TL1	TD3	SS3	SocS3	AD1	R6	-0.956137
TL1	TD3	SS3	SocS3	AD1	R7	-0.936587
TL1	TD3	SS3	SocS3	AD1	R8	-0.961889
TL1	TD3	SS3	SocS3	AD1	R9	-0.957435
TL1	TD3	SS3	SocS3	AD2	R1	-0.933931
TL1	TD3	SS3	SocS3	AD2	R10	-0.944913
TL1	TD3	SS3	SocS3	AD2	R2	-0.924551
TL1	TD3	SS3	SocS3	AD2	R3	-0.764984
TL1	TD3	SS3	SocS3	AD2	R4	-0.9354
TL1	TD3	SS3	SocS3	AD2	R5	-0.933653
TL1	TD3	SS3	SocS3	AD2	R6	-0.956977
TL1	TD3	SS3	SocS3	AD2	R7	-0.937569
TL1	TD3	SS3	SocS3	AD2	R8	-0.919108
TL1	TD3	SS3	SocS3	AD2	R9	-0.915398
TL1	TD3	SS3	SocS3	AD3	R1	-0.916566
TL1	TD3	SS3	SocS3	AD3	R10	-0.909655
TL1	TD3	SS3	SocS3	AD3	R2	-0.92034
TL1	TD3	SS3	SocS3	AD3	R3	-0.934376
TL1	TD3	SS3	SocS3	AD3	R4	-0.895835
TL1	TD3	SS3	SocS3	AD3	R5	-0.85276
TL1	TD3	SS3	SocS3	AD3	R6	-0.83408
TL1	TD3	SS3	SocS3	AD3	R7	-0.892109
TL1	TD3	SS3	SocS3	AD3	R8	-0.90401
TL1	TD3	SS3	SocS3	AD3	R9	-0.874484
TL1	TD3	SS3	SocS3	AD4	R1	-0.852587
TL1	TD3	SS3	SocS3	AD4	R10	-0.887989
TL1	TD3	SS3	SocS3	AD4	R2	-0.901191
TL1	TD3	SS3	SocS3	AD4	R3	-0.846523
TL1	TD3	SS3	SocS3	AD4	R4	-0.88126
TL1	TD3	SS3	SocS3	AD4	R5	-0.909043
TL1	TD3	SS3	SocS3	AD4	R6	-0.902423
TL1	TD3	SS3	SocS3	AD4	R7	-0.840969
TL1	TD3	SS3	SocS3	AD4	R8	-0.881427
TL1	TD3	SS3	SocS3	AD4	R9	-0.855195
TL1	TD4	SS1	SocS1	AD1	R1	-0.953863
TL1	TD4	SS1	SocS1	AD1	R10	-0.971911
TL1	TD4	SS1	SocS1	AD1	R2	-0.9637
TL1	TD4	SS1	SocS1	AD1	R3	-0.896577
TL1	TD4	SS1	SocS1	AD1	R4	-0.944106
TL1	TD4	SS1	SocS1	AD1	R5	-0.962583
TL1	TD4	SS1	SocS1	AD1	R6	-0.9471
TL1	TD4	SS1	SocS1	AD1	R7	-0.964414
TL1	TD4	SS1	SocS1	AD1	R8	-0.966777
TL1	TD4	SS1	SocS1	AD1	R9	-0.935965
TL1	TD4	SS1	SocS1	AD2	R1	-0.946458
TL1	TD4	SS1	SocS1	AD2	R10	-0.950516
TL1	TD4	SS1	SocS1	AD2	R2	-0.94078
TL1	TD4	SS1	SocS1	AD2	R3	-0.938021
TL1	TD4	SS1	SocS1	AD2	R4	-0.929078
TL1	TD4	SS1	SocS1	AD2	R5	-0.940697
TL1	TD4	SS1	SocS1	AD2	R6	-0.933412
TL1	TD4	SS1	SocS1	AD2	R7	-0.934488
TL1	TD4	SS1	SocS1	AD2	R8	-0.95784
TL1	TD4	SS1	SocS1	AD2	R9	-0.942035
TL1	TD4	SS1	SocS1	AD3	R1	-0.920863
TL1	TD4	SS1	SocS1	AD3	R10	-0.9065
TL1	TD4	SS1	SocS1	AD3	R2	-0.920637
TL1	TD4	SS1	SocS1	AD3	R3	-0.928563
TL1	TD4	SS1	SocS1	AD3	R4	-0.9211
TL1	TD4	SS1	SocS1	AD3	R5	-0.925836
TL1	TD4	SS1	SocS1	AD3	R6	-0.941136
TL1	TD4	SS1	SocS1	AD3	R7	-0.915559
TL1	TD4	SS1	SocS1	AD3	R8	-0.921015
TL1	TD4	SS1	SocS1	AD3	R9	-0.927661
TL1	TD4	SS1	SocS1	AD4	R1	-0.92768
TL1	TD4	SS1	SocS1	AD4	R10	-0.909973
TL1	TD4	SS1	SocS1	AD4	R2	-0.894271
TL1	TD4	SS1	SocS1	AD4	R3	-0.924151
TL1	TD4	SS1	SocS1	AD4	R4	-0.908663
TL1	TD4	SS1	SocS1	AD4	R5	-0.910681
TL1	TD4	SS1	SocS1	AD4	R6	-0.923693
TL1	TD4	SS1	SocS1	AD4	R7	-0.924751
TL1	TD4	SS1	SocS1	AD4	R8	-0.91241
TL1	TD4	SS1	SocS1	AD4	R9	-0.920613
TL1	TD4	SS1	SocS2	AD1	R1	-0.935321
TL1	TD4	SS1	SocS2	AD1	R10	-0.90446
TL1	TD4	SS1	SocS2	AD1	R2	-0.971675
TL1	TD4	SS1	SocS2	AD1	R3	-0.964068
TL1	TD4	SS1	SocS2	AD1	R4	-0.936782
TL1	TD4	SS1	SocS2	AD1	R5	-0.957406
TL1	TD4	SS1	SocS2	AD1	R6	-0.955564
TL1	TD4	SS1	SocS2	AD1	R7	-0.937267
TL1	TD4	SS1	SocS2	AD1	R8	-0.922498
TL1	TD4	SS1	SocS2	AD1	R9	-0.949505
TL1	TD4	SS1	SocS2	AD2	R1	-0.934584
TL1	TD4	SS1	SocS2	AD2	R10	-0.946219
TL1	TD4	SS1	SocS2	AD2	R2	-0.907249
TL1	TD4	SS1	SocS2	AD2	R3	-0.937615
TL1	TD4	SS1	SocS2	AD2	R4	-0.96165
TL1	TD4	SS1	SocS2	AD2	R5	-0.924922
TL1	TD4	SS1	SocS2	AD2	R6	-0.960047
TL1	TD4	SS1	SocS2	AD2	R7	-0.955254
TL1	TD4	SS1	SocS2	AD2	R8	-0.917598
TL1	TD4	SS1	SocS2	AD2	R9	-0.855875
TL1	TD4	SS1	SocS2	AD3	R1	-0.876059
TL1	TD4	SS1	SocS2	AD3	R10	-0.931464
TL1	TD4	SS1	SocS2	AD3	R2	-0.912446
TL1	TD4	SS1	SocS2	AD3	R3	-0.929491
TL1	TD4	SS1	SocS2	AD3	R4	-0.914651
TL1	TD4	SS1	SocS2	AD3	R5	-0.897272
TL1	TD4	SS1	SocS2	AD3	R6	-0.872344
TL1	TD4	SS1	SocS2	AD3	R7	-0.89636
TL1	TD4	SS1	SocS2	AD3	R8	-0.936806
TL1	TD4	SS1	SocS2	AD3	R9	-0.940682
TL1	TD4	SS1	SocS2	AD4	R1	-0.901443
TL1	TD4	SS1	SocS2	AD4	R10	-0.898803
TL1	TD4	SS1	SocS2	AD4	R2	-0.917331
TL1	TD4	SS1	SocS2	AD4	R3	-0.903237
TL1	TD4	SS1	SocS2	AD4	R4	-0.941284
TL1	TD4	SS1	SocS2	AD4	R5	-0.905734
TL1	TD4	SS1	SocS2	AD4	R6	-0.891048
TL1	TD4	SS1	SocS2	AD4	R7	-0.888836
TL1	TD4	SS1	SocS2	AD4	R8	-0.91666
TL1	TD4	SS1	SocS2	AD4	R9	-0.907472
TL1	TD4	SS1	SocS3	AD1	R1	-0.944564
TL1	TD4	SS1	SocS3	AD1	R10	-0.940309
TL1	TD4	SS1	SocS3	AD1	R2	-0.93682
TL1	TD4	SS1	SocS3	AD1	R3	-0.943292
TL1	TD4	SS1	SocS3	AD1	R4	-0.946967
TL1	TD4	SS1	SocS3	AD1	R5	-0.933793
TL1	TD4	SS1	SocS3	AD1	R6	-0.951183
TL1	TD4	SS1	SocS3	AD1	R7	-0.924563
TL1	TD4	SS1	SocS3	AD1	R8	-0.957793
TL1	TD4	SS1	SocS3	AD1	R9	-0.943531
TL1	TD4	SS1	SocS3	AD2	R1	-0.900066
TL1	TD4	SS1	SocS3	AD2	R10	-0.907098
TL1	TD4	SS1	SocS3	AD2	R2	-0.924759
TL1	TD4	SS1	SocS3	AD2	R3	-0.920466
TL1	TD4	SS1	SocS3	AD2	R4	-0.920979
TL1	TD4	SS1	SocS3	AD2	R5	-0.913388
TL1	TD4	SS1	SocS3	AD2	R6	-0.88607
TL1	TD4	SS1	SocS3	AD2	R7	-0.916461
TL1	TD4	SS1	SocS3	AD2	R8	-0.904034
TL1	TD4	SS1	SocS3	AD2	R9	-0.9062
TL1	TD4	SS1	SocS3	AD3	R1	-0.893887
TL1	TD4	SS1	SocS3	AD3	R10	-0.889988
TL1	TD4	SS1	SocS3	AD3	R2	-0.902505
TL1	TD4	SS1	SocS3	AD3	R3	-0.902975
TL1	TD4	SS1	SocS3	AD3	R4	-0.913722
TL1	TD4	SS1	SocS3	AD3	R5	-0.899426
TL1	TD4	SS1	SocS3	AD3	R6	-0.881587
TL1	TD4	SS1	SocS3	AD3	R7	-0.89786
TL1	TD4	SS1	SocS3	AD3	R8	-0.896689
TL1	TD4	SS1	SocS3	AD3	R9	-0.881862
TL1	TD4	SS1	SocS3	AD4	R1	-0.83249
TL1	TD4	SS1	SocS3	AD4	R10	-0.881622
TL1	TD4	SS1	SocS3	AD4	R2	-0.890499
TL1	TD4	SS1	SocS3	AD4	R3	-0.859742
TL1	TD4	SS1	SocS3	AD4	R4	-0.884547
TL1	TD4	SS1	SocS3	AD4	R5	-0.857758
TL1	TD4	SS1	SocS3	AD4	R6	-0.890842
TL1	TD4	SS1	SocS3	AD4	R7	-0.870488
TL1	TD4	SS1	SocS3	AD4	R8	-0.872504
TL1	TD4	SS1	SocS3	AD4	R9	-0.886896
TL1	TD4	SS2	SocS1	AD1	R1	-0.971446
TL1	TD4	SS2	SocS1	AD1	R10	-0.971392
TL1	TD4	SS2	SocS1	AD1	R2	-0.902595
TL1	TD4	SS2	SocS1	AD1	R3	-0.948465
TL1	TD4	SS2	SocS1	AD1	R4	-0.968778
TL1	TD4	SS2	SocS1	AD1	R5	-0.951249
TL1	TD4	SS2	SocS1	AD1	R6	-0.962416
TL1	TD4	SS2	SocS1	AD1	R7	-0.959544
TL1	TD4	SS2	SocS1	AD1	R8	-0.953027
TL1	TD4	SS2	SocS1	AD1	R9	-0.96794
TL1	TD4	SS2	SocS1	AD2	R1	-0.909674
TL1	TD4	SS2	SocS1	AD2	R10	-0.887859
TL1	TD4	SS2	SocS1	AD2	R2	-0.932533
TL1	TD4	SS2	SocS1	AD2	R3	-0.964653
TL1	TD4	SS2	SocS1	AD2	R4	-0.954154
TL1	TD4	SS2	SocS1	AD2	R5	-0.954238
TL1	TD4	SS2	SocS1	AD2	R6	-0.946272
TL1	TD4	SS2	SocS1	AD2	R7	-0.954477
TL1	TD4	SS2	SocS1	AD2	R8	-0.916511
TL1	TD4	SS2	SocS1	AD2	R9	-0.912898
TL1	TD4	SS2	SocS1	AD3	R1	-0.919829
TL1	TD4	SS2	SocS1	AD3	R10	-0.929257
TL1	TD4	SS2	SocS1	AD3	R2	-0.922062
TL1	TD4	SS2	SocS1	AD3	R3	-0.941643
TL1	TD4	SS2	SocS1	AD3	R4	-0.926712
TL1	TD4	SS2	SocS1	AD3	R5	-0.938164
TL1	TD4	SS2	SocS1	AD3	R6	-0.921621
TL1	TD4	SS2	SocS1	AD3	R7	-0.936848
TL1	TD4	SS2	SocS1	AD3	R8	-0.925211
TL1	TD4	SS2	SocS1	AD3	R9	-0.916185
TL1	TD4	SS2	SocS1	AD4	R1	-0.92672
TL1	TD4	SS2	SocS1	AD4	R10	-0.923256
TL1	TD4	SS2	SocS1	AD4	R2	-0.923493
TL1	TD4	SS2	SocS1	AD4	R3	-0.922883
TL1	TD4	SS2	SocS1	AD4	R4	-0.89573
TL1	TD4	SS2	SocS1	AD4	R5	-0.903504
TL1	TD4	SS2	SocS1	AD4	R6	-0.923333
TL1	TD4	SS2	SocS1	AD4	R7	-0.944031
TL1	TD4	SS2	SocS1	AD4	R8	-0.918727
TL1	TD4	SS2	SocS1	AD4	R9	-0.921773
TL1	TD4	SS2	SocS2	AD1	R1	-0.968965
TL1	TD4	SS2	SocS2	AD1	R10	-0.947902
TL1	TD4	SS2	SocS2	AD1	R2	-0.973876
TL1	TD4	SS2	SocS2	AD1	R3	-0.971478
TL1	TD4	SS2	SocS2	AD1	R4	-0.980572
TL1	TD4	SS2	SocS2	AD1	R5	-0.990885
TL1	TD4	SS2	SocS2	AD1	R6	-0.942629
TL1	TD4	SS2	SocS2	AD1	R7	-0.95266
TL1	TD4	SS2	SocS2	AD1	R8	-0.789317
TL1	TD4	SS2	SocS2	AD1	R9	-0.979344
TL1	TD4	SS2	SocS2	AD2	R1	-0.973207
TL1	TD4	SS2	SocS2	AD2	R10	-0.907845
TL1	TD4	SS2	SocS2	AD2	R2	-0.930732
TL1	TD4	SS2	SocS2	AD2	R3	-0.92678
TL1	TD4	SS2	SocS2	AD2	R4	-0.948773
TL1	TD4	SS2	SocS2	AD2	R5	-0.961619
TL1	TD4	SS2	SocS2	AD2	R6	-0.952439
TL1	TD4	SS2	SocS2	AD2	R7	-0.969513
TL1	TD4	SS2	SocS2	AD2	R8	-0.91526
TL1	TD4	SS2	SocS2	AD2	R9	-0.924237
TL1	TD4	SS2	SocS2	AD3	R1	-0.922534
TL1	TD4	SS2	SocS2	AD3	R10	-0.954407
TL1	TD4	SS2	SocS2	AD3	R2	-0.916756
TL1	TD4	SS2	SocS2	AD3	R3	-0.923428
TL1	TD4	SS2	SocS2	AD3	R4	-0.906725
TL1	TD4	SS2	SocS2	AD3	R5	-0.863598
TL1	TD4	SS2	SocS2	AD3	R6	-0.848502
TL1	TD4	SS2	SocS2	AD3	R7	-0.914771
TL1	TD4	SS2	SocS2	AD3	R8	-0.925778
TL1	TD4	SS2	SocS2	AD3	R9	-0.923668
TL1	TD4	SS2	SocS2	AD4	R1	-0.926132
TL1	TD4	SS2	SocS2	AD4	R10	-0.931741
TL1	TD4	SS2	SocS2	AD4	R2	-0.841142
TL1	TD4	SS2	SocS2	AD4	R3	-0.866763
TL1	TD4	SS2	SocS2	AD4	R4	-0.949293
TL1	TD4	SS2	SocS2	AD4	R5	-0.906608
TL1	TD4	SS2	SocS2	AD4	R6	-0.933978
TL1	TD4	SS2	SocS2	AD4	R7	-0.919942
TL1	TD4	SS2	SocS2	AD4	R8	-0.907346
TL1	TD4	SS2	SocS2	AD4	R9	-0.858033
TL1	TD4	SS2	SocS3	AD1	R1	-0.923081
TL1	TD4	SS2	SocS3	AD1	R10	-0.879818
TL1	TD4	SS2	SocS3	AD1	R2	-0.91909
TL1	TD4	SS2	SocS3	AD1	R3	-0.953967
TL1	TD4	SS2	SocS3	AD1	R4	-0.936421
TL1	TD4	SS2	SocS3	AD1	R5	-0.946854
TL1	TD4	SS2	SocS3	AD1	R6	-0.926681
TL1	TD4	SS2	SocS3	AD1	R7	-0.897864
TL1	TD4	SS2	SocS3	AD1	R8	-0.926013
TL1	TD4	SS2	SocS3	AD1	R9	-0.942758
TL1	TD4	SS2	SocS3	AD2	R1	-0.91543
TL1	TD4	SS2	SocS3	AD2	R10	-0.89231
TL1	TD4	SS2	SocS3	AD2	R2	-0.870102
TL1	TD4	SS2	SocS3	AD2	R3	-0.907371
TL1	TD4	SS2	SocS3	AD2	R4	-0.884166
TL1	TD4	SS2	SocS3	AD2	R5	-0.910338
TL1	TD4	SS2	SocS3	AD2	R6	-0.899075
TL1	TD4	SS2	SocS3	AD2	R7	-0.919142
TL1	TD4	SS2	SocS3	AD2	R8	-0.923556
TL1	TD4	SS2	SocS3	AD2	R9	-0.907817
TL1	TD4	SS2	SocS3	AD3	R1	-0.884104
TL1	TD4	SS2	SocS3	AD3	R10	-0.899149
TL1	TD4	SS2	SocS3	AD3	R2	-0.89836
TL1	TD4	SS2	SocS3	AD3	R3	-0.876907
TL1	TD4	SS2	SocS3	AD3	R4	-0.855034
TL1	TD4	SS2	SocS3	AD3	R5	-0.892593
TL1	TD4	SS2	SocS3	AD3	R6	-0.895691
TL1	TD4	SS2	SocS3	AD3	R7	-0.898782
TL1	TD4	SS2	SocS3	AD3	R8	-0.871848
TL1	TD4	SS2	SocS3	AD3	R9	-0.904235
TL1	TD4	SS2	SocS3	AD4	R1	-0.861032
TL1	TD4	SS2	SocS3	AD4	R10	-0.87552
TL1	TD4	SS2	SocS3	AD4	R2	-0.873255
TL1	TD4	SS2	SocS3	AD4	R3	-0.892315
TL1	TD4	SS2	SocS3	AD4	R4	-0.867198
TL1	TD4	SS2	SocS3	AD4	R5	-0.874601
TL1	TD4	SS2	SocS3	AD4	R6	-0.863706
TL1	TD4	SS2	SocS3	AD4	R7	-0.886076
TL1	TD4	SS2	SocS3	AD4	R8	-0.895764
TL1	TD4	SS2	SocS3	AD4	R9	-0.878708
TL1	TD4	SS3	SocS1	AD1	R1	-0.921932
TL1	TD4	SS3	SocS1	AD1	R10	-0.955205
TL1	TD4	SS3	SocS1	AD1	R2	-0.928178
TL1	TD4	SS3	SocS1	AD1	R3	-0.969637
TL1	TD4	SS3	SocS1	AD1	R4	-0.991558
TL1	TD4	SS3	SocS1	AD1	R5	-0.974686
TL1	TD4	SS3	SocS1	AD1	R6	-0.932974
TL1	TD4	SS3	SocS1	AD1	R7	-0.989385
TL1	TD4	SS3	SocS1	AD1	R8	-0.945033
TL1	TD4	SS3	SocS1	AD1	R9	-0.964515
TL1	TD4	SS3	SocS1	AD2	R1	-0.954209
TL1	TD4	SS3	SocS1	AD2	R10	-0.915508
TL1	TD4	SS3	SocS1	AD2	R2	-0.935155
TL1	TD4	SS3	SocS1	AD2	R3	-0.976041
TL1	TD4	SS3	SocS1	AD2	R4	-0.949178
TL1	TD4	SS3	SocS1	AD2	R5	-0.935513
TL1	TD4	SS3	SocS1	AD2	R6	-0.973148
TL1	TD4	SS3	SocS1	AD2	R7	-0.929997
TL1	TD4	SS3	SocS1	AD2	R8	-0.948366
TL1	TD4	SS3	SocS1	AD2	R9	-0.956202
TL1	TD4	SS3	SocS1	AD3	R1	-0.935271
TL1	TD4	SS3	SocS1	AD3	R10	-0.918982
TL1	TD4	SS3	SocS1	AD3	R2	-0.976189
TL1	TD4	SS3	SocS1	AD3	R3	-0.919955
TL1	TD4	SS3	SocS1	AD3	R4	-0.939759
TL1	TD4	SS3	SocS1	AD3	R5	-0.958683
TL1	TD4	SS3	SocS1	AD3	R6	-0.947101
TL1	TD4	SS3	SocS1	AD3	R7	-0.946541
TL1	TD4	SS3	SocS1	AD3	R8	-0.93274
TL1	TD4	SS3	SocS1	AD3	R9	-0.970467
TL1	TD4	SS3	SocS1	AD4	R1	-0.937754
TL1	TD4	SS3	SocS1	AD4	R10	-0.953152
TL1	TD4	SS3	SocS1	AD4	R2	-0.946032
TL1	TD4	SS3	SocS1	AD4	R3	-0.91479
TL1	TD4	SS3	SocS1	AD4	R4	-0.928984
TL1	TD4	SS3	SocS1	AD4	R5	-0.950971
TL1	TD4	SS3	SocS1	AD4	R6	-0.937865
TL1	TD4	SS3	SocS1	AD4	R7	-0.93898
TL1	TD4	SS3	SocS1	AD4	R8	-0.934393
TL1	TD4	SS3	SocS1	AD4	R9	-0.937148
TL1	TD4	SS3	SocS2	AD1	R1	-0.985352
TL1	TD4	SS3	SocS2	AD1	R10	-0.894579
TL1	TD4	SS3	SocS2	AD1	R2	-0.965114
TL1	TD4	SS3	SocS2	AD1	R3	-0.988174
TL1	TD4	SS3	SocS2	AD1	R4	-0.990198
TL1	TD4	SS3	SocS2	AD1	R5	-0.946681
TL1	TD4	SS3	SocS2	AD1	R6	-0.932647
TL1	TD4	SS3	SocS2	AD1	R7	-0.985769
TL1	TD4	SS3	SocS2	AD1	R8	-0.95569
TL1	TD4	SS3	SocS2	AD1	R9	-0.867788
TL1	TD4	SS3	SocS2	AD2	R1	-0.938632
TL1	TD4	SS3	SocS2	AD2	R10	-0.982581
TL1	TD4	SS3	SocS2	AD2	R2	-0.973835
TL1	TD4	SS3	SocS2	AD2	R3	-0.967311
TL1	TD4	SS3	SocS2	AD2	R4	-0.881974
TL1	TD4	SS3	SocS2	AD2	R5	-0.835429
TL1	TD4	SS3	SocS2	AD2	R6	-0.995161
TL1	TD4	SS3	SocS2	AD2	R7	-0.957222
TL1	TD4	SS3	SocS2	AD2	R8	-0.959974
TL1	TD4	SS3	SocS2	AD2	R9	-0.904631
TL1	TD4	SS3	SocS2	AD3	R1	-0.977433
TL1	TD4	SS3	SocS2	AD3	R10	-0.960729
TL1	TD4	SS3	SocS2	AD3	R2	-0.975148
TL1	TD4	SS3	SocS2	AD3	R3	-0.973203
TL1	TD4	SS3	SocS2	AD3	R4	-0.936049
TL1	TD4	SS3	SocS2	AD3	R5	-0.898371
TL1	TD4	SS3	SocS2	AD3	R6	-0.904667
TL1	TD4	SS3	SocS2	AD3	R7	-0.890636
TL1	TD4	SS3	SocS2	AD3	R8	-0.908792
TL1	TD4	SS3	SocS2	AD3	R9	-0.927697
TL1	TD4	SS3	SocS2	AD4	R1	-0.926139
TL1	TD4	SS3	SocS2	AD4	R10	-0.954151
TL1	TD4	SS3	SocS2	AD4	R2	-0.917667
TL1	TD4	SS3	SocS2	AD4	R3	-0.885285
TL1	TD4	SS3	SocS2	AD4	R4	-0.984451
TL1	TD4	SS3	SocS2	AD4	R5	-0.939479
TL1	TD4	SS3	SocS2	AD4	R6	-0.903439
TL1	TD4	SS3	SocS2	AD4	R7	-0.963117
TL1	TD4	SS3	SocS2	AD4	R8	-0.916172
TL1	TD4	SS3	SocS2	AD4	R9	-0.959681
TL1	TD4	SS3	SocS3	AD1	R1	-0.956996
TL1	TD4	SS3	SocS3	AD1	R10	-0.966306
TL1	TD4	SS3	SocS3	AD1	R2	-0.926948
TL1	TD4	SS3	SocS3	AD1	R3	-0.919274
TL1	TD4	SS3	SocS3	AD1	R4	-0.940396
TL1	TD4	SS3	SocS3	AD1	R5	-0.970669
TL1	TD4	SS3	SocS3	AD1	R6	-0.97077
TL1	TD4	SS3	SocS3	AD1	R7	-0.94412
TL1	TD4	SS3	SocS3	AD1	R8	-0.923969
TL1	TD4	SS3	SocS3	AD1	R9	-0.955492
TL1	TD4	SS3	SocS3	AD2	R1	-0.950405
TL1	TD4	SS3	SocS3	AD2	R10	-0.910683
TL1	TD4	SS3	SocS3	AD2	R2	-0.951873
TL1	TD4	SS3	SocS3	AD2	R3	-0.9341
TL1	TD4	SS3	SocS3	AD2	R4	-0.933261
TL1	TD4	SS3	SocS3	AD2	R5	-0.893134
TL1	TD4	SS3	SocS3	AD2	R6	-0.92316
TL1	TD4	SS3	SocS3	AD2	R7	-0.946332
TL1	TD4	SS3	SocS3	AD2	R8	-0.942153
TL1	TD4	SS3	SocS3	AD2	R9	-0.934442
TL1	TD4	SS3	SocS3	AD3	R1	-0.913157
TL1	TD4	SS3	SocS3	AD3	R10	-0.878397
TL1	TD4	SS3	SocS3	AD3	R2	-0.911895
TL1	TD4	SS3	SocS3	AD3	R3	-0.919757
TL1	TD4	SS3	SocS3	AD3	R4	-0.825374
TL1	TD4	SS3	SocS3	AD3	R5	-0.891943
TL1	TD4	SS3	SocS3	AD3	R6	-0.916501
TL1	TD4	SS3	SocS3	AD3	R7	-0.901786
TL1	TD4	SS3	SocS3	AD3	R8	-0.932752
TL1	TD4	SS3	SocS3	AD3	R9	-0.914813
TL1	TD4	SS3	SocS3	AD4	R1	-0.799642
TL1	TD4	SS3	SocS3	AD4	R10	-0.89248
TL1	TD4	SS3	SocS3	AD4	R2	-0.925963
TL1	TD4	SS3	SocS3	AD4	R3	-0.903341
TL1	TD4	SS3	SocS3	AD4	R4	-0.812937
TL1	TD4	SS3	SocS3	AD4	R5	-0.836741
TL1	TD4	SS3	SocS3	AD4	R6	-0.881777
TL1	TD4	SS3	SocS3	AD4	R7	-0.891728
TL1	TD4	SS3	SocS3	AD4	R8	-0.820893
TL1	TD4	SS3	SocS3	AD4	R9	-0.89046
TL2	TD1	SS1	SocS1	AD1	R1	-0.967186
TL2	TD1	SS1	SocS1	AD1	R10	-0.987654
TL2	TD1	SS1	SocS1	AD1	R2	-0.984442
TL2	TD1	SS1	SocS1	AD1	R3	-0.977434
TL2	TD1	SS1	SocS1	AD1	R4	-0.986985
TL2	TD1	SS1	SocS1	AD1	R5	-0.981365
TL2	TD1	SS1	SocS1	AD1	R6	-0.991619
TL2	TD1	SS1	SocS1	AD1	R7	-0.986078
TL2	TD1	SS1	SocS1	AD1	R8	-0.986015
TL2	TD1	SS1	SocS1	AD1	R9	-0.968854
TL2	TD1	SS1	SocS1	AD2	R1	-0.97255
TL2	TD1	SS1	SocS1	AD2	R10	-0.964441
TL2	TD1	SS1	SocS1	AD2	R2	-0.951573
TL2	TD1	SS1	SocS1	AD2	R3	-0.96
TL2	TD1	SS1	SocS1	AD2	R4	-0.963383
TL2	TD1	SS1	SocS1	AD2	R5	-0.95433
TL2	TD1	SS1	SocS1	AD2	R6	-0.942363
TL2	TD1	SS1	SocS1	AD2	R7	-0.949382
TL2	TD1	SS1	SocS1	AD2	R8	-0.972243
TL2	TD1	SS1	SocS1	AD2	R9	-0.962119
TL2	TD1	SS1	SocS1	AD3	R1	-0.89459
TL2	TD1	SS1	SocS1	AD3	R10	-0.940815
TL2	TD1	SS1	SocS1	AD3	R2	-0.93743
TL2	TD1	SS1	SocS1	AD3	R3	-0.954862
TL2	TD1	SS1	SocS1	AD3	R4	-0.907755
TL2	TD1	SS1	SocS1	AD3	R5	-0.938078
TL2	TD1	SS1	SocS1	AD3	R6	-0.904099
TL2	TD1	SS1	SocS1	AD3	R7	-0.907326
TL2	TD1	SS1	SocS1	AD3	R8	-0.934956
TL2	TD1	SS1	SocS1	AD3	R9	-0.912542
TL2	TD1	SS1	SocS1	AD4	R1	-0.866572
TL2	TD1	SS1	SocS1	AD4	R10	-0.846316
TL2	TD1	SS1	SocS1	AD4	R2	-0.90267
TL2	TD1	SS1	SocS1	AD4	R3	-0.9292
TL2	TD1	SS1	SocS1	AD4	R4	-0.837067
TL2	TD1	SS1	SocS1	AD4	R5	-0.902599
TL2	TD1	SS1	SocS1	AD4	R6	-0.821434
TL2	TD1	SS1	SocS1	AD4	R7	-0.890575
TL2	TD1	SS1	SocS1	AD4	R8	-0.901976
TL2	TD1	SS1	SocS1	AD4	R9	-0.905305
TL2	TD1	SS1	SocS2	AD1	R1	-0.891059
TL2	TD1	SS1	SocS2	AD1	R10	-0.98192
TL2	TD1	SS1	SocS2	AD1	R2	-0.962629
TL2	TD1	SS1	SocS2	AD1	R3	-0.955038
TL2	TD1	SS1	SocS2	AD1	R4	-0.906497
TL2	TD1	SS1	SocS2	AD1	R5	-0.89762
TL2	TD1	SS1	SocS2	AD1	R6	-0.963983
TL2	TD1	SS1	SocS2	AD1	R7	-0.842165
TL2	TD1	SS1	SocS2	AD1	R8	-0.930934
TL2	TD1	SS1	SocS2	AD1	R9	-0.976389
TL2	TD1	SS1	SocS2	AD2	R1	-0.902214
TL2	TD1	SS1	SocS2	AD2	R10	-0.935806
TL2	TD1	SS1	SocS2	AD2	R2	-0.94197
TL2	TD1	SS1	SocS2	AD2	R3	-0.764105
TL2	TD1	SS1	SocS2	AD2	R4	-0.956969
TL2	TD1	SS1	SocS2	AD2	R5	-0.90687
TL2	TD1	SS1	SocS2	AD2	R6	-0.793328
TL2	TD1	SS1	SocS2	AD2	R7	-0.920483
TL2	TD1	SS1	SocS2	AD2	R8	-0.906145
TL2	TD1	SS1	SocS2	AD2	R9	-0.88143
TL2	TD1	SS1	SocS2	AD3	R1	-0.932488
TL2	TD1	SS1	SocS2	AD3	R10	-0.885389
TL2	TD1	SS1	SocS2	AD3	R2	-0.852801
TL2	TD1	SS1	SocS2	AD3	R3	-0.921831
TL2	TD1	SS1	SocS2	AD3	R4	-0.822119
TL2	TD1	SS1	SocS2	AD3	R5	-0.85946
TL2	TD1	SS1	SocS2	AD3	R6	-0.865983
TL2	TD1	SS1	SocS2	AD3	R7	-0.891953
TL2	TD1	SS1	SocS2	AD3	R8	-0.941506
TL2	TD1	SS1	SocS2	AD3	R9	-0.846199
TL2	TD1	SS1	SocS2	AD4	R1	-0.841489
TL2	TD1	SS1	SocS2	AD4	R10	-0.895632
TL2	TD1	SS1	SocS2	AD4	R2	-0.928149
TL2	TD1	SS1	SocS2	AD4	R3	-0.817433
TL2	TD1	SS1	SocS2	AD4	R4	-0.952245
TL2	TD1	SS1	SocS2	AD4	R5	-0.905624
TL2	TD1	SS1	SocS2	AD4	R6	-0.887738
TL2	TD1	SS1	SocS2	AD4	R7	-0.83689
TL2	TD1	SS1	SocS2	AD4	R8	-0.911042
TL2	TD1	SS1	SocS2	AD4	R9	-0.904963
TL2	TD1	SS1	SocS3	AD1	R1	-0.979043
TL2	TD1	SS1	SocS3	AD1	R10	-0.986039
TL2	TD1	SS1	SocS3	AD1	R2	-0.989045
TL2	TD1	SS1	SocS3	AD1	R3	-0.989519
TL2	TD1	SS1	SocS3	AD1	R4	-0.985694
TL2	TD1	SS1	SocS3	AD1	R5	-0.993021
TL2	TD1	SS1	SocS3	AD1	R6	-0.988695
TL2	TD1	SS1	SocS3	AD1	R7	-0.979225
TL2	TD1	SS1	SocS3	AD1	R8	-0.980737
TL2	TD1	SS1	SocS3	AD1	R9	-0.978316
TL2	TD1	SS1	SocS3	AD2	R1	-0.965042
TL2	TD1	SS1	SocS3	AD2	R10	-0.963882
TL2	TD1	SS1	SocS3	AD2	R2	-0.909161
TL2	TD1	SS1	SocS3	AD2	R3	-0.936247
TL2	TD1	SS1	SocS3	AD2	R4	-0.947657
TL2	TD1	SS1	SocS3	AD2	R5	-0.96696
TL2	TD1	SS1	SocS3	AD2	R6	-0.924134
TL2	TD1	SS1	SocS3	AD2	R7	-0.941373
TL2	TD1	SS1	SocS3	AD2	R8	-0.969938
TL2	TD1	SS1	SocS3	AD2	R9	-0.941742
TL2	TD1	SS1	SocS3	AD3	R1	-0.909001
TL2	TD1	SS1	SocS3	AD3	R10	-0.91482
TL2	TD1	SS1	SocS3	AD3	R2	-0.890119
TL2	TD1	SS1	SocS3	AD3	R3	-0.935956
TL2	TD1	SS1	SocS3	AD3	R4	-0.932449
TL2	TD1	SS1	SocS3	AD3	R5	-0.845799
TL2	TD1	SS1	SocS3	AD3	R6	-0.855179
TL2	TD1	SS1	SocS3	AD3	R7	-0.942543
TL2	TD1	SS1	SocS3	AD3	R8	-0.936276
TL2	TD1	SS1	SocS3	AD3	R9	-0.927857
TL2	TD1	SS1	SocS3	AD4	R1	-0.855712
TL2	TD1	SS1	SocS3	AD4	R10	-0.883244
TL2	TD1	SS1	SocS3	AD4	R2	-0.873002
TL2	TD1	SS1	SocS3	AD4	R3	-0.845451
TL2	TD1	SS1	SocS3	AD4	R4	-0.838328
TL2	TD1	SS1	SocS3	AD4	R5	-0.873422
TL2	TD1	SS1	SocS3	AD4	R6	-0.846321
TL2	TD1	SS1	SocS3	AD4	R7	-0.904043
TL2	TD1	SS1	SocS3	AD4	R8	-0.878152
TL2	TD1	SS1	SocS3	AD4	R9	-0.911923
TL2	TD1	SS2	SocS1	AD1	R1	-0.96155
TL2	TD1	SS2	SocS1	AD1	R10	-0.935685
TL2	TD1	SS2	SocS1	AD1	R2	-0.875961
TL2	TD1	SS2	SocS1	AD1	R3	-0.966087
TL2	TD1	SS2	SocS1	AD1	R4	-0.936394
TL2	TD1	SS2	SocS1	AD1	R5	-0.945359
TL2	TD1	SS2	SocS1	AD1	R6	-0.928049
TL2	TD1	SS2	SocS1	AD1	R7	-0.958791
TL2	TD1	SS2	SocS1	AD1	R8	-0.94344
TL2	TD1	SS2	SocS1	AD1	R9	-0.975744
TL2	TD1	SS2	SocS1	AD2	R1	-0.913222
TL2	TD1	SS2	SocS1	AD2	R10	-0.932311
TL2	TD1	SS2	SocS1	AD2	R2	-0.921514
TL2	TD1	SS2	SocS1	AD2	R3	-0.952142
TL2	TD1	SS2	SocS1	AD2	R4	-0.797722
TL2	TD1	SS2	SocS1	AD2	R5	-0.904765
TL2	TD1	SS2	SocS1	AD2	R6	-0.834105
TL2	TD1	SS2	SocS1	AD2	R7	-0.918408
TL2	TD1	SS2	SocS1	AD2	R8	-0.9047
TL2	TD1	SS2	SocS1	AD2	R9	-0.910829
TL2	TD1	SS2	SocS1	AD3	R1	-0.862711
TL2	TD1	SS2	SocS1	AD3	R10	-0.877629
TL2	TD1	SS2	SocS1	AD3	R2	-0.872626
TL2	TD1	SS2	SocS1	AD3	R3	-0.859068
TL2	TD1	SS2	SocS1	AD3	R4	-0.843243
TL2	TD1	SS2	SocS1	AD3	R5	-0.850249
TL2	TD1	SS2	SocS1	AD3	R6	-0.893712
TL2	TD1	SS2	SocS1	AD3	R7	-0.800716
TL2	TD1	SS2	SocS1	AD3	R8	-0.892521
TL2	TD1	SS2	SocS1	AD3	R9	-0.848267
TL2	TD1	SS2	SocS1	AD4	R1	-0.810552
TL2	TD1	SS2	SocS1	AD4	R10	-0.873494
TL2	TD1	SS2	SocS1	AD4	R2	-0.877344
TL2	TD1	SS2	SocS1	AD4	R3	-0.796526
TL2	TD1	SS2	SocS1	AD4	R4	-0.789261
TL2	TD1	SS2	SocS1	AD4	R5	-0.799297
TL2	TD1	SS2	SocS1	AD4	R6	-0.810677
TL2	TD1	SS2	SocS1	AD4	R7	-0.863317
TL2	TD1	SS2	SocS1	AD4	R8	-0.833429
TL2	TD1	SS2	SocS1	AD4	R9	-0.795569
TL2	TD1	SS2	SocS2	AD1	R1	-0.90983
TL2	TD1	SS2	SocS2	AD1	R10	-0.876844
TL2	TD1	SS2	SocS2	AD1	R2	-0.811015
TL2	TD1	SS2	SocS2	AD1	R3	-0.904931
TL2	TD1	SS2	SocS2	AD1	R4	-0.982274
TL2	TD1	SS2	SocS2	AD1	R5	-0.936378
TL2	TD1	SS2	SocS2	AD1	R6	-0.890886
TL2	TD1	SS2	SocS2	AD1	R7	-0.930472
TL2	TD1	SS2	SocS2	AD1	R8	-0.953162
TL2	TD1	SS2	SocS2	AD1	R9	-0.876219
TL2	TD1	SS2	SocS2	AD2	R1	-0.89485
TL2	TD1	SS2	SocS2	AD2	R10	-0.882632
TL2	TD1	SS2	SocS2	AD2	R2	-0.888706
TL2	TD1	SS2	SocS2	AD2	R3	-0.961333
TL2	TD1	SS2	SocS2	AD2	R4	-0.945744
TL2	TD1	SS2	SocS2	AD2	R5	-0.940105
TL2	TD1	SS2	SocS2	AD2	R6	-0.956001
TL2	TD1	SS2	SocS2	AD2	R7	-0.808101
TL2	TD1	SS2	SocS2	AD2	R8	-0.849814
TL2	TD1	SS2	SocS2	AD2	R9	-0.86766
TL2	TD1	SS2	SocS2	AD3	R1	-0.759686
TL2	TD1	SS2	SocS2	AD3	R10	-0.835012
TL2	TD1	SS2	SocS2	AD3	R2	-0.817591
TL2	TD1	SS2	SocS2	AD3	R3	-0.883516
TL2	TD1	SS2	SocS2	AD3	R4	-0.873597
TL2	TD1	SS2	SocS2	AD3	R5	-0.87878
TL2	TD1	SS2	SocS2	AD3	R6	-0.832638
TL2	TD1	SS2	SocS2	AD3	R7	-0.831522
TL2	TD1	SS2	SocS2	AD3	R8	-0.834351
TL2	TD1	SS2	SocS2	AD3	R9	-0.863508
TL2	TD1	SS2	SocS2	AD4	R1	-0.833172
TL2	TD1	SS2	SocS2	AD4	R10	-0.813907
TL2	TD1	SS2	SocS2	AD4	R2	-0.79721
TL2	TD1	SS2	SocS2	AD4	R3	-0.831784
TL2	TD1	SS2	SocS2	AD4	R4	-0.882395
TL2	TD1	SS2	SocS2	AD4	R5	-0.869262
TL2	TD1	SS2	SocS2	AD4	R6	-0.830343
TL2	TD1	SS2	SocS2	AD4	R7	-0.851885
TL2	TD1	SS2	SocS2	AD4	R8	-0.878982
TL2	TD1	SS2	SocS2	AD4	R9	-0.811237
TL2	TD1	SS2	SocS3	AD1	R1	-0.884157
TL2	TD1	SS2	SocS3	AD1	R10	-0.954734
TL2	TD1	SS2	SocS3	AD1	R2	-0.941983
TL2	TD1	SS2	SocS3	AD1	R3	-0.977623
TL2	TD1	SS2	SocS3	AD1	R4	-0.864943
TL2	TD1	SS2	SocS3	AD1	R5	-0.914319
TL2	TD1	SS2	SocS3	AD1	R6	-0.936763
TL2	TD1	SS2	SocS3	AD1	R7	-0.938278
TL2	TD1	SS2	SocS3	AD1	R8	-0.955578
TL2	TD1	SS2	SocS3	AD1	R9	-0.926884
TL2	TD1	SS2	SocS3	AD2	R1	-0.86616
TL2	TD1	SS2	SocS3	AD2	R10	-0.952402
TL2	TD1	SS2	SocS3	AD2	R2	-0.810755
TL2	TD1	SS2	SocS3	AD2	R3	-0.854208
TL2	TD1	SS2	SocS3	AD2	R4	-0.90936
TL2	TD1	SS2	SocS3	AD2	R5	-0.835248
TL2	TD1	SS2	SocS3	AD2	R6	-0.799998
TL2	TD1	SS2	SocS3	AD2	R7	-0.863346
TL2	TD1	SS2	SocS3	AD2	R8	-0.877956
TL2	TD1	SS2	SocS3	AD2	R9	-0.944184
TL2	TD1	SS2	SocS3	AD3	R1	-0.797867
TL2	TD1	SS2	SocS3	AD3	R10	-0.805661
TL2	TD1	SS2	SocS3	AD3	R2	-0.815137
TL2	TD1	SS2	SocS3	AD3	R3	-0.692084
TL2	TD1	SS2	SocS3	AD3	R4	-0.815093
TL2	TD1	SS2	SocS3	AD3	R5	-0.872737
TL2	TD1	SS2	SocS3	AD3	R6	-0.807265
TL2	TD1	SS2	SocS3	AD3	R7	-0.852709
TL2	TD1	SS2	SocS3	AD3	R8	-0.732838
TL2	TD1	SS2	SocS3	AD3	R9	-0.863335
TL2	TD1	SS2	SocS3	AD4	R1	-0.632543
TL2	TD1	SS2	SocS3	AD4	R10	-0.616842
TL2	TD1	SS2	SocS3	AD4	R2	-0.687554
TL2	TD1	SS2	SocS3	AD4	R3	-0.806814
TL2	TD1	SS2	SocS3	AD4	R4	-0.713152
TL2	TD1	SS2	SocS3	AD4	R5	-0.673334
TL2	TD1	SS2	SocS3	AD4	R6	-0.707912
TL2	TD1	SS2	SocS3	AD4	R7	-0.776096
TL2	TD1	SS2	SocS3	AD4	R8	-0.70538
TL2	TD1	SS2	SocS3	AD4	R9	-0.822245
TL2	TD1	SS3	SocS1	AD1	R1	-0.901434
TL2	TD1	SS3	SocS1	AD1	R10	-0.972618
TL2	TD1	SS3	SocS1	AD1	R2	-0.835248
TL2	TD1	SS3	SocS1	AD1	R3	-0.937163
TL2	TD1	SS3	SocS1	AD1	R4	-0.946478
TL2	TD1	SS3	SocS1	AD1	R5	-0.845754
TL2	TD1	SS3	SocS1	AD1	R6	-0.85541
TL2	TD1	SS3	SocS1	AD1	R7	-0.938079
TL2	TD1	SS3	SocS1	AD1	R8	-0.91446
TL2	TD1	SS3	SocS1	AD1	R9	-0.919623
TL2	TD1	SS3	SocS1	AD2	R1	-0.822378
TL2	TD1	SS3	SocS1	AD2	R10	-0.841243
TL2	TD1	SS3	SocS1	AD2	R2	-0.945378
TL2	TD1	SS3	SocS1	AD2	R3	-0.913644
TL2	TD1	SS3	SocS1	AD2	R4	-0.934597
TL2	TD1	SS3	SocS1	AD2	R5	-0.794857
TL2	TD1	SS3	SocS1	AD2	R6	-0.820275
TL2	TD1	SS3	SocS1	AD2	R7	-0.735865
TL2	TD1	SS3	SocS1	AD2	R8	-0.81619
TL2	TD1	SS3	SocS1	AD2	R9	-0.826975
TL2	TD1	SS3	SocS1	AD3	R1	-0.738801
TL2	TD1	SS3	SocS1	AD3	R10	-0.613912
TL2	TD1	SS3	SocS1	AD3	R2	-0.749602
TL2	TD1	SS3	SocS1	AD3	R3	-0.776402
TL2	TD1	SS3	SocS1	AD3	R4	-0.659504
TL2	TD1	SS3	SocS1	AD3	R5	-0.772842
TL2	TD1	SS3	SocS1	AD3	R6	-0.839021
TL2	TD1	SS3	SocS1	AD3	R7	-0.806204
TL2	TD1	SS3	SocS1	AD3	R8	-0.775838
TL2	TD1	SS3	SocS1	AD3	R9	-0.697467
TL2	TD1	SS3	SocS1	AD4	R1	-0.876435
TL2	TD1	SS3	SocS1	AD4	R10	-0.698772
TL2	TD1	SS3	SocS1	AD4	R2	-0.711741
TL2	TD1	SS3	SocS1	AD4	R3	-0.838904
TL2	TD1	SS3	SocS1	AD4	R4	-0.788057
TL2	TD1	SS3	SocS1	AD4	R5	-0.770921
TL2	TD1	SS3	SocS1	AD4	R6	-0.788685
TL2	TD1	SS3	SocS1	AD4	R7	-0.74759
TL2	TD1	SS3	SocS1	AD4	R8	-0.774754
TL2	TD1	SS3	SocS1	AD4	R9	-0.825825
TL2	TD1	SS3	SocS2	AD1	R1	-0.957059
TL2	TD1	SS3	SocS2	AD1	R10	-0.898714
TL2	TD1	SS3	SocS2	AD1	R2	-0.944044
TL2	TD1	SS3	SocS2	AD1	R3	-0.882914
TL2	TD1	SS3	SocS2	AD1	R4	-0.957848
TL2	TD1	SS3	SocS2	AD1	R5	-0.957431
TL2	TD1	SS3	SocS2	AD1	R6	-0.875929
TL2	TD1	SS3	SocS2	AD1	R7	-0.929812
TL2	TD1	SS3	SocS2	AD1	R8	-0.932853
TL2	TD1	SS3	SocS2	AD1	R9	-0.977294
TL2	TD1	SS3	SocS2	AD2	R1	-0.895743
TL2	TD1	SS3	SocS2	AD2	R10	-0.881061
TL2	TD1	SS3	SocS2	AD2	R2	-0.847522
TL2	TD1	SS3	SocS2	AD2	R3	-0.867637
TL2	TD1	SS3	SocS2	AD2	R4	-0.681139
TL2	TD1	SS3	SocS2	AD2	R5	-0.885649
TL2	TD1	SS3	SocS2	AD2	R6	-0.822229
TL2	TD1	SS3	SocS2	AD2	R7	-0.818301
TL2	TD1	SS3	SocS2	AD2	R8	-0.946281
TL2	TD1	SS3	SocS2	AD2	R9	-0.890839
TL2	TD1	SS3	SocS2	AD3	R1	-0.875908
TL2	TD1	SS3	SocS2	AD3	R10	-0.886528
TL2	TD1	SS3	SocS2	AD3	R2	-0.799132
TL2	TD1	SS3	SocS2	AD3	R3	-0.804231
TL2	TD1	SS3	SocS2	AD3	R4	-0.818339
TL2	TD1	SS3	SocS2	AD3	R5	-0.861453
TL2	TD1	SS3	SocS2	AD3	R6	-0.632781
TL2	TD1	SS3	SocS2	AD3	R7	-0.759867
TL2	TD1	SS3	SocS2	AD3	R8	-0.780345
TL2	TD1	SS3	SocS2	AD3	R9	-0.738335
TL2	TD1	SS3	SocS2	AD4	R1	-0.778633
TL2	TD1	SS3	SocS2	AD4	R10	-0.691573
TL2	TD1	SS3	SocS2	AD4	R2	-0.780299
TL2	TD1	SS3	SocS2	AD4	R3	-0.775282
TL2	TD1	SS3	SocS2	AD4	R4	-0.776422
TL2	TD1	SS3	SocS2	AD4	R5	-0.839371
TL2	TD1	SS3	SocS2	AD4	R6	-0.80652
TL2	TD1	SS3	SocS2	AD4	R7	-0.783998
TL2	TD1	SS3	SocS2	AD4	R8	-0.674054
TL2	TD1	SS3	SocS2	AD4	R9	-0.801476
TL2	TD1	SS3	SocS3	AD1	R1	-0.877803
TL2	TD1	SS3	SocS3	AD1	R10	-0.884761
TL2	TD1	SS3	SocS3	AD1	R2	-0.921101
TL2	TD1	SS3	SocS3	AD1	R3	-0.839702
TL2	TD1	SS3	SocS3	AD1	R4	-0.903187
TL2	TD1	SS3	SocS3	AD1	R5	-0.901849
TL2	TD1	SS3	SocS3	AD1	R6	-0.799863
TL2	TD1	SS3	SocS3	AD1	R7	-0.861987
TL2	TD1	SS3	SocS3	AD1	R8	-0.800464
TL2	TD1	SS3	SocS3	AD1	R9	-0.888616
TL2	TD1	SS3	SocS3	AD2	R1	-0.694052
TL2	TD1	SS3	SocS3	AD2	R10	-0.670058
TL2	TD1	SS3	SocS3	AD2	R2	-0.857379
TL2	TD1	SS3	SocS3	AD2	R3	-0.859864
TL2	TD1	SS3	SocS3	AD2	R4	-0.797898
TL2	TD1	SS3	SocS3	AD2	R5	-0.661209
TL2	TD1	SS3	SocS3	AD2	R6	-0.620223
TL2	TD1	SS3	SocS3	AD2	R7	-0.857282
TL2	TD1	SS3	SocS3	AD2	R8	-0.770511
TL2	TD1	SS3	SocS3	AD2	R9	-0.748591
TL2	TD1	SS3	SocS3	AD3	R1	-0.601181
TL2	TD1	SS3	SocS3	AD3	R10	-0.600884
TL2	TD1	SS3	SocS3	AD3	R2	-0.74069
TL2	TD1	SS3	SocS3	AD3	R3	-0.743498
TL2	TD1	SS3	SocS3	AD3	R4	-0.493842
TL2	TD1	SS3	SocS3	AD3	R5	-0.706772
TL2	TD1	SS3	SocS3	AD3	R6	-0.627277
TL2	TD1	SS3	SocS3	AD3	R7	-0.648484
TL2	TD1	SS3	SocS3	AD3	R8	-0.749609
TL2	TD1	SS3	SocS3	AD3	R9	-0.640801
TL2	TD1	SS3	SocS3	AD4	R1	-0.645208
TL2	TD1	SS3	SocS3	AD4	R10	-0.628298
TL2	TD1	SS3	SocS3	AD4	R2	-0.659979
TL2	TD1	SS3	SocS3	AD4	R3	-0.597299
TL2	TD1	SS3	SocS3	AD4	R4	-0.7009
TL2	TD1	SS3	SocS3	AD4	R5	-0.504076
TL2	TD1	SS3	SocS3	AD4	R6	-0.569187
TL2	TD1	SS3	SocS3	AD4	R7	-0.664594
TL2	TD1	SS3	SocS3	AD4	R8	-0.715975
TL2	TD1	SS3	SocS3	AD4	R9	-0.599533
TL2	TD2	SS1	SocS1	AD1	R1	-0.798332
TL2	TD2	SS1	SocS1	AD1	R10	-0.714587
TL2	TD2	SS1	SocS1	AD1	R2	-0.867013
TL2	TD2	SS1	SocS1	AD1	R3	-0.809897
TL2	TD2	SS1	SocS1	AD1	R4	-0.852526
TL2	TD2	SS1	SocS1	AD1	R5	-0.791294
TL2	TD2	SS1	SocS1	AD1	R6	-0.857244
TL2	TD2	SS1	SocS1	AD1	R7	-0.72574
TL2	TD2	SS1	SocS1	AD1	R8	-0.817032
TL2	TD2	SS1	SocS1	AD1	R9	-0.842511
TL2	TD2	SS1	SocS1	AD2	R1	-0.797335
TL2	TD2	SS1	SocS1	AD2	R10	-0.707225
TL2	TD2	SS1	SocS1	AD2	R2	-0.790209
TL2	TD2	SS1	SocS1	AD2	R3	-0.699473
TL2	TD2	SS1	SocS1	AD2	R4	-0.813693
TL2	TD2	SS1	SocS1	AD2	R5	-0.824138
TL2	TD2	SS1	SocS1	AD2	R6	-0.73154
TL2	TD2	SS1	SocS1	AD2	R7	-0.774633
TL2	TD2	SS1	SocS1	AD2	R8	-0.696813
TL2	TD2	SS1	SocS1	AD2	R9	-0.71983
TL2	TD2	SS1	SocS1	AD3	R1	-0.656461
TL2	TD2	SS1	SocS1	AD3	R10	-0.661329
TL2	TD2	SS1	SocS1	AD3	R2	-0.687577
TL2	TD2	SS1	SocS1	AD3	R3	-0.716198
TL2	TD2	SS1	SocS1	AD3	R4	-0.752602
TL2	TD2	SS1	SocS1	AD3	R5	-0.652401
TL2	TD2	SS1	SocS1	AD3	R6	-0.680636
TL2	TD2	SS1	SocS1	AD3	R7	-0.622336
TL2	TD2	SS1	SocS1	AD3	R8	-0.677498
TL2	TD2	SS1	SocS1	AD3	R9	-0.73281
TL2	TD2	SS1	SocS1	AD4	R1	-0.649154
TL2	TD2	SS1	SocS1	AD4	R10	-0.629763
TL2	TD2	SS1	SocS1	AD4	R2	-0.633754
TL2	TD2	SS1	SocS1	AD4	R3	-0.65682
TL2	TD2	SS1	SocS1	AD4	R4	-0.643333
TL2	TD2	SS1	SocS1	AD4	R5	-0.6526
TL2	TD2	SS1	SocS1	AD4	R6	-0.634046
TL2	TD2	SS1	SocS1	AD4	R7	-0.677322
TL2	TD2	SS1	SocS1	AD4	R8	-0.639137
TL2	TD2	SS1	SocS1	AD4	R9	-0.525378
TL2	TD2	SS1	SocS2	AD1	R1	-0.777398
TL2	TD2	SS1	SocS2	AD1	R10	-0.833654
TL2	TD2	SS1	SocS2	AD1	R2	-0.868426
TL2	TD2	SS1	SocS2	AD1	R3	-0.795117
TL2	TD2	SS1	SocS2	AD1	R4	-0.702031
TL2	TD2	SS1	SocS2	AD1	R5	-0.820853
TL2	TD2	SS1	SocS2	AD1	R6	-0.797186
TL2	TD2	SS1	SocS2	AD1	R7	-0.798837
TL2	TD2	SS1	SocS2	AD1	R8	-0.838375
TL2	TD2	SS1	SocS2	AD1	R9	-0.816172
TL2	TD2	SS1	SocS2	AD2	R1	-0.799011
TL2	TD2	SS1	SocS2	AD2	R10	-0.812776
TL2	TD2	SS1	SocS2	AD2	R2	-0.738321
TL2	TD2	SS1	SocS2	AD2	R3	-0.720113
TL2	TD2	SS1	SocS2	AD2	R4	-0.731299
TL2	TD2	SS1	SocS2	AD2	R5	-0.801217
TL2	TD2	SS1	SocS2	AD2	R6	-0.813925
TL2	TD2	SS1	SocS2	AD2	R7	-0.769725
TL2	TD2	SS1	SocS2	AD2	R8	-0.747038
TL2	TD2	SS1	SocS2	AD2	R9	-0.763403
TL2	TD2	SS1	SocS2	AD3	R1	-0.683183
TL2	TD2	SS1	SocS2	AD3	R10	-0.637371
TL2	TD2	SS1	SocS2	AD3	R2	-0.594842
TL2	TD2	SS1	SocS2	AD3	R3	-0.654958
TL2	TD2	SS1	SocS2	AD3	R4	-0.605896
TL2	TD2	SS1	SocS2	AD3	R5	-0.756423
TL2	TD2	SS1	SocS2	AD3	R6	-0.655496
TL2	TD2	SS1	SocS2	AD3	R7	-0.726632
TL2	TD2	SS1	SocS2	AD3	R8	-0.682127
TL2	TD2	SS1	SocS2	AD3	R9	-0.748599
TL2	TD2	SS1	SocS2	AD4	R1	-0.685848
TL2	TD2	SS1	SocS2	AD4	R10	-0.645
TL2	TD2	SS1	SocS2	AD4	R2	-0.68832
TL2	TD2	SS1	SocS2	AD4	R3	-0.683416
TL2	TD2	SS1	SocS2	AD4	R4	-0.719247
TL2	TD2	SS1	SocS2	AD4	R5	-0.715952
TL2	TD2	SS1	SocS2	AD4	R6	-0.674798
TL2	TD2	SS1	SocS2	AD4	R7	-0.67477
TL2	TD2	SS1	SocS2	AD4	R8	-0.65287
TL2	TD2	SS1	SocS2	AD4	R9	-0.637665
TL2	TD2	SS1	SocS3	AD1	R1	-0.838007
TL2	TD2	SS1	SocS3	AD1	R10	-0.776166
TL2	TD2	SS1	SocS3	AD1	R2	-0.792409
TL2	TD2	SS1	SocS3	AD1	R3	-0.814208
TL2	TD2	SS1	SocS3	AD1	R4	-0.746825
TL2	TD2	SS1	SocS3	AD1	R5	-0.73836
TL2	TD2	SS1	SocS3	AD1	R6	-0.821017
TL2	TD2	SS1	SocS3	AD1	R7	-0.881937
TL2	TD2	SS1	SocS3	AD1	R8	-0.754599
TL2	TD2	SS1	SocS3	AD1	R9	-0.764697
TL2	TD2	SS1	SocS3	AD2	R1	-0.647089
TL2	TD2	SS1	SocS3	AD2	R10	-0.725342
TL2	TD2	SS1	SocS3	AD2	R2	-0.655535
TL2	TD2	SS1	SocS3	AD2	R3	-0.644808
TL2	TD2	SS1	SocS3	AD2	R4	-0.697881
TL2	TD2	SS1	SocS3	AD2	R5	-0.637925
TL2	TD2	SS1	SocS3	AD2	R6	-0.809801
TL2	TD2	SS1	SocS3	AD2	R7	-0.804206
TL2	TD2	SS1	SocS3	AD2	R8	-0.651111
TL2	TD2	SS1	SocS3	AD2	R9	-0.722884
TL2	TD2	SS1	SocS3	AD3	R1	-0.69136
TL2	TD2	SS1	SocS3	AD3	R10	-0.645892
TL2	TD2	SS1	SocS3	AD3	R2	-0.633596
TL2	TD2	SS1	SocS3	AD3	R3	-0.624855
TL2	TD2	SS1	SocS3	AD3	R4	-0.603748
TL2	TD2	SS1	SocS3	AD3	R5	-0.661685
TL2	TD2	SS1	SocS3	AD3	R6	-0.529137
TL2	TD2	SS1	SocS3	AD3	R7	-0.623105
TL2	TD2	SS1	SocS3	AD3	R8	-0.592921
TL2	TD2	SS1	SocS3	AD3	R9	-0.581335
TL2	TD2	SS1	SocS3	AD4	R1	-0.527167
TL2	TD2	SS1	SocS3	AD4	R10	-0.473995
TL2	TD2	SS1	SocS3	AD4	R2	-0.557814
TL2	TD2	SS1	SocS3	AD4	R3	-0.580995
TL2	TD2	SS1	SocS3	AD4	R4	-0.555546
TL2	TD2	SS1	SocS3	AD4	R5	-0.622233
TL2	TD2	SS1	SocS3	AD4	R6	-0.433627
TL2	TD2	SS1	SocS3	AD4	R7	-0.47104
TL2	TD2	SS1	SocS3	AD4	R8	-0.512997
TL2	TD2	SS1	SocS3	AD4	R9	-0.543281
TL2	TD2	SS2	SocS1	AD1	R1	-0.692483
TL2	TD2	SS2	SocS1	AD1	R10	-0.764197
TL2	TD2	SS2	SocS1	AD1	R2	-0.758663
TL2	TD2	SS2	SocS1	AD1	R3	-0.678412
TL2	TD2	SS2	SocS1	AD1	R4	-0.74164
TL2	TD2	SS2	SocS1	AD1	R5	-0.780384
TL2	TD2	SS2	SocS1	AD1	R6	-0.702258
TL2	TD2	SS2	SocS1	AD1	R7	-0.637772
TL2	TD2	SS2	SocS1	AD1	R8	-0.77873
TL2	TD2	SS2	SocS1	AD1	R9	-0.790122
TL2	TD2	SS2	SocS1	AD2	R1	-0.586709
TL2	TD2	SS2	SocS1	AD2	R10	-0.671755
TL2	TD2	SS2	SocS1	AD2	R2	-0.776715
TL2	TD2	SS2	SocS1	AD2	R3	-0.61722
TL2	TD2	SS2	SocS1	AD2	R4	-0.634637
TL2	TD2	SS2	SocS1	AD2	R5	-0.698185
TL2	TD2	SS2	SocS1	AD2	R6	-0.682642
TL2	TD2	SS2	SocS1	AD2	R7	-0.692927
TL2	TD2	SS2	SocS1	AD2	R8	-0.804868
TL2	TD2	SS2	SocS1	AD2	R9	-0.612937
TL2	TD2	SS2	SocS1	AD3	R1	-0.564772
TL2	TD2	SS2	SocS1	AD3	R10	-0.711518
TL2	TD2	SS2	SocS1	AD3	R2	-0.593614
TL2	TD2	SS2	SocS1	AD3	R3	-0.515604
TL2	TD2	SS2	SocS1	AD3	R4	-0.613785
TL2	TD2	SS2	SocS1	AD3	R5	-0.591265
TL2	TD2	SS2	SocS1	AD3	R6	-0.681751
TL2	TD2	SS2	SocS1	AD3	R7	-0.65417
TL2	TD2	SS2	SocS1	AD3	R8	-0.585074
TL2	TD2	SS2	SocS1	AD3	R9	-0.589136
TL2	TD2	SS2	SocS1	AD4	R1	-0.60722
TL2	TD2	SS2	SocS1	AD4	R10	-0.654787
TL2	TD2	SS2	SocS1	AD4	R2	-0.61691
TL2	TD2	SS2	SocS1	AD4	R3	-0.593569
TL2	TD2	SS2	SocS1	AD4	R4	-0.516686
TL2	TD2	SS2	SocS1	AD4	R5	-0.625598
TL2	TD2	SS2	SocS1	AD4	R6	-0.49558
TL2	TD2	SS2	SocS1	AD4	R7	-0.481601
TL2	TD2	SS2	SocS1	AD4	R8	-0.58484
TL2	TD2	SS2	SocS1	AD4	R9	-0.6357
TL2	TD2	SS2	SocS2	AD1	R1	-0.832216
TL2	TD2	SS2	SocS2	AD1	R10	-0.775736
TL2	TD2	SS2	SocS2	AD1	R2	-0.756892
TL2	TD2	SS2	SocS2	AD1	R3	-0.732216
TL2	TD2	SS2	SocS2	AD1	R4	-0.883954
TL2	TD2	SS2	SocS2	AD1	R5	-0.762699
TL2	TD2	SS2	SocS2	AD1	R6	-0.828297
TL2	TD2	SS2	SocS2	AD1	R7	-0.602084
TL2	TD2	SS2	SocS2	AD1	R8	-0.863701
TL2	TD2	SS2	SocS2	AD1	R9	-0.845203
TL2	TD2	SS2	SocS2	AD2	R1	-0.755136
TL2	TD2	SS2	SocS2	AD2	R10	-0.817747
TL2	TD2	SS2	SocS2	AD2	R2	-0.55996
TL2	TD2	SS2	SocS2	AD2	R3	-0.820329
TL2	TD2	SS2	SocS2	AD2	R4	-0.756782
TL2	TD2	SS2	SocS2	AD2	R5	-0.783964
TL2	TD2	SS2	SocS2	AD2	R6	-0.749051
TL2	TD2	SS2	SocS2	AD2	R7	-0.829276
TL2	TD2	SS2	SocS2	AD2	R8	-0.755877
TL2	TD2	SS2	SocS2	AD2	R9	-0.760993
TL2	TD2	SS2	SocS2	AD3	R1	-0.6752
TL2	TD2	SS2	SocS2	AD3	R10	-0.693798
TL2	TD2	SS2	SocS2	AD3	R2	-0.694062
TL2	TD2	SS2	SocS2	AD3	R3	-0.592041
TL2	TD2	SS2	SocS2	AD3	R4	-0.671595
TL2	TD2	SS2	SocS2	AD3	R5	-0.672587
TL2	TD2	SS2	SocS2	AD3	R6	-0.646766
TL2	TD2	SS2	SocS2	AD3	R7	-0.652937
TL2	TD2	SS2	SocS2	AD3	R8	-0.598393
TL2	TD2	SS2	SocS2	AD3	R9	-0.709296
TL2	TD2	SS2	SocS2	AD4	R1	-0.573849
TL2	TD2	SS2	SocS2	AD4	R10	-0.562543
TL2	TD2	SS2	SocS2	AD4	R2	-0.625354
TL2	TD2	SS2	SocS2	AD4	R3	-0.628779
TL2	TD2	SS2	SocS2	AD4	R4	-0.627763
TL2	TD2	SS2	SocS2	AD4	R5	-0.688342
TL2	TD2	SS2	SocS2	AD4	R6	-0.544314
TL2	TD2	SS2	SocS2	AD4	R7	-0.614809
[truncated: 882 more rows]

## Sheet: Statistica_TrL_InD_Robust
Statistica input for 4-way ANOVA for Robust Design with initial density as a factor
TrD	SpS	SocSt	AdD	Replicate	TL1	TL2
TD1	SS1	SocS1	AD1	R1	-0.941456	-0.967186
TD1	SS1	SocS1	AD1	R10	-0.977521	-0.987654			TL1 = Uniform trap layout
TD1	SS1	SocS1	AD1	R2	-0.990304	-0.984442			TL2 = Random trap layout
TD1	SS1	SocS1	AD1	R3	-0.963886	-0.977434
TD1	SS1	SocS1	AD1	R4	-0.927129	-0.986985
TD1	SS1	SocS1	AD1	R5	-0.93242	-0.981365
TD1	SS1	SocS1	AD1	R6	-0.973307	-0.991619
TD1	SS1	SocS1	AD1	R7	-0.951039	-0.986078
TD1	SS1	SocS1	AD1	R8	-0.975905	-0.986015
TD1	SS1	SocS1	AD1	R9	-0.952716	-0.968854
TD1	SS1	SocS1	AD2	R1	-0.950012	-0.97255
TD1	SS1	SocS1	AD2	R10	-0.923394	-0.964441
TD1	SS1	SocS1	AD2	R2	-0.933524	-0.951573
TD1	SS1	SocS1	AD2	R3	-0.95797	-0.96
TD1	SS1	SocS1	AD2	R4	-0.944605	-0.963383
TD1	SS1	SocS1	AD2	R5	-0.938817	-0.95433
TD1	SS1	SocS1	AD2	R6	-0.95026	-0.942363
TD1	SS1	SocS1	AD2	R7	-0.966258	-0.949382
TD1	SS1	SocS1	AD2	R8	-0.959916	-0.972243
TD1	SS1	SocS1	AD2	R9	-0.875637	-0.962119
TD1	SS1	SocS1	AD3	R1	-0.934101	-0.89459
TD1	SS1	SocS1	AD3	R10	-0.88385	-0.940815
TD1	SS1	SocS1	AD3	R2	-0.890846	-0.93743
TD1	SS1	SocS1	AD3	R3	-0.911656	-0.954862
TD1	SS1	SocS1	AD3	R4	-0.915924	-0.907755
TD1	SS1	SocS1	AD3	R5	-0.918411	-0.938078
TD1	SS1	SocS1	AD3	R6	-0.911094	-0.904099
TD1	SS1	SocS1	AD3	R7	-0.870908	-0.907326
TD1	SS1	SocS1	AD3	R8	-0.862864	-0.934956
TD1	SS1	SocS1	AD3	R9	-0.925644	-0.912542
TD1	SS1	SocS1	AD4	R1	-0.870497	-0.866572
TD1	SS1	SocS1	AD4	R10	-0.878797	-0.846316
TD1	SS1	SocS1	AD4	R2	-0.867768	-0.90267
TD1	SS1	SocS1	AD4	R3	-0.851743	-0.9292
TD1	SS1	SocS1	AD4	R4	-0.860192	-0.837067
TD1	SS1	SocS1	AD4	R5	-0.896218	-0.902599
TD1	SS1	SocS1	AD4	R6	-0.858455	-0.821434
TD1	SS1	SocS1	AD4	R7	-0.871185	-0.890575
TD1	SS1	SocS1	AD4	R8	-0.881	-0.901976
TD1	SS1	SocS1	AD4	R9	-0.903414	-0.905305
TD1	SS1	SocS2	AD1	R1	-0.963921	-0.891059
TD1	SS1	SocS2	AD1	R10	-0.862777	-0.98192
TD1	SS1	SocS2	AD1	R2	-0.975678	-0.962629
TD1	SS1	SocS2	AD1	R3	-0.918844	-0.955038
TD1	SS1	SocS2	AD1	R4	-0.959813	-0.906497
TD1	SS1	SocS2	AD1	R5	-0.956202	-0.89762
TD1	SS1	SocS2	AD1	R6	-0.952883	-0.963983
TD1	SS1	SocS2	AD1	R7	-0.913309	-0.842165
TD1	SS1	SocS2	AD1	R8	-0.875156	-0.930934
TD1	SS1	SocS2	AD1	R9	-0.951144	-0.976389
TD1	SS1	SocS2	AD2	R1	-0.964969	-0.902214
TD1	SS1	SocS2	AD2	R10	-0.978149	-0.935806
TD1	SS1	SocS2	AD2	R2	-0.912589	-0.94197
TD1	SS1	SocS2	AD2	R3	-0.890908	-0.764105
TD1	SS1	SocS2	AD2	R4	-0.910605	-0.956969
TD1	SS1	SocS2	AD2	R5	-0.934187	-0.90687
TD1	SS1	SocS2	AD2	R6	-0.949033	-0.793328
TD1	SS1	SocS2	AD2	R7	-0.93703	-0.920483
TD1	SS1	SocS2	AD2	R8	-0.876357	-0.906145
TD1	SS1	SocS2	AD2	R9	-0.947098	-0.88143
TD1	SS1	SocS2	AD3	R1	-0.880143	-0.932488
TD1	SS1	SocS2	AD3	R10	-0.821514	-0.885389
TD1	SS1	SocS2	AD3	R2	-0.907849	-0.852801
TD1	SS1	SocS2	AD3	R3	-0.808429	-0.921831
TD1	SS1	SocS2	AD3	R4	-0.894909	-0.822119
TD1	SS1	SocS2	AD3	R5	-0.912032	-0.85946
TD1	SS1	SocS2	AD3	R6	-0.889865	-0.865983
TD1	SS1	SocS2	AD3	R7	-0.906402	-0.891953
TD1	SS1	SocS2	AD3	R8	-0.810624	-0.941506
TD1	SS1	SocS2	AD3	R9	-0.811839	-0.846199
TD1	SS1	SocS2	AD4	R1	-0.787433	-0.841489
TD1	SS1	SocS2	AD4	R10	-0.770934	-0.895632
TD1	SS1	SocS2	AD4	R2	-0.895732	-0.928149
TD1	SS1	SocS2	AD4	R3	-0.849061	-0.817433
TD1	SS1	SocS2	AD4	R4	-0.869773	-0.952245
TD1	SS1	SocS2	AD4	R5	-0.81234	-0.905624
TD1	SS1	SocS2	AD4	R6	-0.850038	-0.887738
TD1	SS1	SocS2	AD4	R7	-0.862778	-0.83689
TD1	SS1	SocS2	AD4	R8	-0.87379	-0.911042
TD1	SS1	SocS2	AD4	R9	-0.865331	-0.904963
TD1	SS1	SocS3	AD1	R1	-0.983248	-0.979043
TD1	SS1	SocS3	AD1	R10	-0.967808	-0.986039
TD1	SS1	SocS3	AD1	R2	-0.979201	-0.989045
TD1	SS1	SocS3	AD1	R3	-0.969964	-0.989519
TD1	SS1	SocS3	AD1	R4	-0.98736	-0.985694
TD1	SS1	SocS3	AD1	R5	-0.979647	-0.993021
TD1	SS1	SocS3	AD1	R6	-0.972582	-0.988695
TD1	SS1	SocS3	AD1	R7	-0.990413	-0.979225
TD1	SS1	SocS3	AD1	R8	-0.954306	-0.980737
TD1	SS1	SocS3	AD1	R9	-0.9641	-0.978316
TD1	SS1	SocS3	AD2	R1	-0.954581	-0.965042
TD1	SS1	SocS3	AD2	R10	-0.918911	-0.963882
TD1	SS1	SocS3	AD2	R2	-0.909716	-0.909161
TD1	SS1	SocS3	AD2	R3	-0.942578	-0.936247
TD1	SS1	SocS3	AD2	R4	-0.965046	-0.947657
TD1	SS1	SocS3	AD2	R5	-0.932899	-0.96696
TD1	SS1	SocS3	AD2	R6	-0.950151	-0.924134
TD1	SS1	SocS3	AD2	R7	-0.942059	-0.941373
TD1	SS1	SocS3	AD2	R8	-0.932593	-0.969938
TD1	SS1	SocS3	AD2	R9	-0.905557	-0.941742
TD1	SS1	SocS3	AD3	R1	-0.90797	-0.909001
TD1	SS1	SocS3	AD3	R10	-0.884638	-0.91482
TD1	SS1	SocS3	AD3	R2	-0.896859	-0.890119
TD1	SS1	SocS3	AD3	R3	-0.852502	-0.935956
TD1	SS1	SocS3	AD3	R4	-0.830151	-0.932449
TD1	SS1	SocS3	AD3	R5	-0.8752	-0.845799
TD1	SS1	SocS3	AD3	R6	-0.809419	-0.855179
TD1	SS1	SocS3	AD3	R7	-0.868496	-0.942543
TD1	SS1	SocS3	AD3	R8	-0.913352	-0.936276
TD1	SS1	SocS3	AD3	R9	-0.86958	-0.927857
TD1	SS1	SocS3	AD4	R1	-0.881043	-0.855712
TD1	SS1	SocS3	AD4	R10	-0.821799	-0.883244
TD1	SS1	SocS3	AD4	R2	-0.85323	-0.873002
TD1	SS1	SocS3	AD4	R3	-0.838962	-0.845451
TD1	SS1	SocS3	AD4	R4	-0.842567	-0.838328
TD1	SS1	SocS3	AD4	R5	-0.859285	-0.873422
TD1	SS1	SocS3	AD4	R6	-0.857498	-0.846321
TD1	SS1	SocS3	AD4	R7	-0.796377	-0.904043
TD1	SS1	SocS3	AD4	R8	-0.841549	-0.878152
TD1	SS1	SocS3	AD4	R9	-0.886403	-0.911923
TD1	SS2	SocS1	AD1	R1	-0.984308	-0.96155
TD1	SS2	SocS1	AD1	R10	-0.985271	-0.935685
TD1	SS2	SocS1	AD1	R2	-0.960342	-0.875961
TD1	SS2	SocS1	AD1	R3	-0.984436	-0.966087
TD1	SS2	SocS1	AD1	R4	-0.958808	-0.936394
TD1	SS2	SocS1	AD1	R5	-0.960527	-0.945359
TD1	SS2	SocS1	AD1	R6	-0.938466	-0.928049
TD1	SS2	SocS1	AD1	R7	-0.98107	-0.958791
TD1	SS2	SocS1	AD1	R8	-0.983393	-0.94344
TD1	SS2	SocS1	AD1	R9	-0.975693	-0.975744
TD1	SS2	SocS1	AD2	R1	-0.939172	-0.913222
TD1	SS2	SocS1	AD2	R10	-0.965286	-0.932311
TD1	SS2	SocS1	AD2	R2	-0.948105	-0.921514
TD1	SS2	SocS1	AD2	R3	-0.868036	-0.952142
TD1	SS2	SocS1	AD2	R4	-0.914235	-0.797722
TD1	SS2	SocS1	AD2	R5	-0.911122	-0.904765
TD1	SS2	SocS1	AD2	R6	-0.912978	-0.834105
TD1	SS2	SocS1	AD2	R7	-0.926904	-0.918408
TD1	SS2	SocS1	AD2	R8	-0.926549	-0.9047
TD1	SS2	SocS1	AD2	R9	-0.958619	-0.910829
TD1	SS2	SocS1	AD3	R1	-0.920044	-0.862711
TD1	SS2	SocS1	AD3	R10	-0.849912	-0.877629
TD1	SS2	SocS1	AD3	R2	-0.89475	-0.872626
TD1	SS2	SocS1	AD3	R3	-0.84404	-0.859068
TD1	SS2	SocS1	AD3	R4	-0.866033	-0.843243
TD1	SS2	SocS1	AD3	R5	-0.955122	-0.850249
TD1	SS2	SocS1	AD3	R6	-0.875235	-0.893712
TD1	SS2	SocS1	AD3	R7	-0.902221	-0.800716
TD1	SS2	SocS1	AD3	R8	-0.876122	-0.892521
TD1	SS2	SocS1	AD3	R9	-0.888737	-0.848267
TD1	SS2	SocS1	AD4	R1	-0.906448	-0.810552
TD1	SS2	SocS1	AD4	R10	-0.894259	-0.873494
TD1	SS2	SocS1	AD4	R2	-0.901691	-0.877344
TD1	SS2	SocS1	AD4	R3	-0.870918	-0.796526
TD1	SS2	SocS1	AD4	R4	-0.861819	-0.789261
TD1	SS2	SocS1	AD4	R5	-0.923933	-0.799297
TD1	SS2	SocS1	AD4	R6	-0.911051	-0.810677
TD1	SS2	SocS1	AD4	R7	-0.912725	-0.863317
TD1	SS2	SocS1	AD4	R8	-0.91197	-0.833429
TD1	SS2	SocS1	AD4	R9	-0.920499	-0.795569
TD1	SS2	SocS2	AD1	R1	-0.864083	-0.90983
TD1	SS2	SocS2	AD1	R10	-0.798655	-0.876844
TD1	SS2	SocS2	AD1	R2	-0.971292	-0.811015
TD1	SS2	SocS2	AD1	R3	-0.779702	-0.904931
TD1	SS2	SocS2	AD1	R4	-0.911512	-0.982274
TD1	SS2	SocS2	AD1	R5	-0.982155	-0.936378
TD1	SS2	SocS2	AD1	R6	-0.887512	-0.890886
TD1	SS2	SocS2	AD1	R7	-0.937309	-0.930472
TD1	SS2	SocS2	AD1	R8	-0.833571	-0.953162
TD1	SS2	SocS2	AD1	R9	-0.958426	-0.876219
TD1	SS2	SocS2	AD2	R1	-0.929009	-0.89485
TD1	SS2	SocS2	AD2	R10	-0.892181	-0.882632
TD1	SS2	SocS2	AD2	R2	-0.818179	-0.888706
TD1	SS2	SocS2	AD2	R3	-0.849331	-0.961333
TD1	SS2	SocS2	AD2	R4	-0.794682	-0.945744
TD1	SS2	SocS2	AD2	R5	-0.684887	-0.940105
TD1	SS2	SocS2	AD2	R6	-0.882454	-0.956001
TD1	SS2	SocS2	AD2	R7	-0.944287	-0.808101
TD1	SS2	SocS2	AD2	R8	-0.923509	-0.849814
TD1	SS2	SocS2	AD2	R9	-0.907944	-0.86766
TD1	SS2	SocS2	AD3	R1	-0.81038	-0.759686
TD1	SS2	SocS2	AD3	R10	-0.701691	-0.835012
TD1	SS2	SocS2	AD3	R2	-0.888114	-0.817591
TD1	SS2	SocS2	AD3	R3	-0.948831	-0.883516
TD1	SS2	SocS2	AD3	R4	-0.908433	-0.873597
TD1	SS2	SocS2	AD3	R5	-0.889313	-0.87878
TD1	SS2	SocS2	AD3	R6	-0.803496	-0.832638
TD1	SS2	SocS2	AD3	R7	-0.870634	-0.831522
TD1	SS2	SocS2	AD3	R8	-0.844774	-0.834351
TD1	SS2	SocS2	AD3	R9	-0.918638	-0.863508
TD1	SS2	SocS2	AD4	R1	-0.725215	-0.833172
TD1	SS2	SocS2	AD4	R10	-0.836686	-0.813907
TD1	SS2	SocS2	AD4	R2	-0.786058	-0.79721
TD1	SS2	SocS2	AD4	R3	-0.920824	-0.831784
TD1	SS2	SocS2	AD4	R4	-0.883182	-0.882395
TD1	SS2	SocS2	AD4	R5	-0.86184	-0.869262
TD1	SS2	SocS2	AD4	R6	-0.890697	-0.830343
TD1	SS2	SocS2	AD4	R7	-0.923851	-0.851885
TD1	SS2	SocS2	AD4	R8	-0.858806	-0.878982
TD1	SS2	SocS2	AD4	R9	-0.848656	-0.811237
TD1	SS2	SocS3	AD1	R1	-0.943044	-0.884157
TD1	SS2	SocS3	AD1	R10	-0.973849	-0.954734
TD1	SS2	SocS3	AD1	R2	-0.965892	-0.941983
TD1	SS2	SocS3	AD1	R3	-0.989587	-0.977623
TD1	SS2	SocS3	AD1	R4	-0.989066	-0.864943
TD1	SS2	SocS3	AD1	R5	-0.918625	-0.914319
TD1	SS2	SocS3	AD1	R6	-0.97126	-0.936763
TD1	SS2	SocS3	AD1	R7	-0.955277	-0.938278
TD1	SS2	SocS3	AD1	R8	-0.972274	-0.955578
TD1	SS2	SocS3	AD1	R9	-0.910886	-0.926884
TD1	SS2	SocS3	AD2	R1	-0.940628	-0.86616
TD1	SS2	SocS3	AD2	R10	-0.888095	-0.952402
TD1	SS2	SocS3	AD2	R2	-0.94301	-0.810755
TD1	SS2	SocS3	AD2	R3	-0.916018	-0.854208
TD1	SS2	SocS3	AD2	R4	-0.96393	-0.90936
TD1	SS2	SocS3	AD2	R5	-0.969759	-0.835248
TD1	SS2	SocS3	AD2	R6	-0.920563	-0.799998
TD1	SS2	SocS3	AD2	R7	-0.936269	-0.863346
TD1	SS2	SocS3	AD2	R8	-0.941796	-0.877956
TD1	SS2	SocS3	AD2	R9	-0.930812	-0.944184
TD1	SS2	SocS3	AD3	R1	-0.905153	-0.797867
TD1	SS2	SocS3	AD3	R10	-0.914129	-0.805661
TD1	SS2	SocS3	AD3	R2	-0.903292	-0.815137
TD1	SS2	SocS3	AD3	R3	-0.89325	-0.692084
TD1	SS2	SocS3	AD3	R4	-0.858832	-0.815093
TD1	SS2	SocS3	AD3	R5	-0.87529	-0.872737
TD1	SS2	SocS3	AD3	R6	-0.92596	-0.807265
TD1	SS2	SocS3	AD3	R7	-0.820402	-0.852709
TD1	SS2	SocS3	AD3	R8	-0.938474	-0.732838
TD1	SS2	SocS3	AD3	R9	-0.891273	-0.863335
TD1	SS2	SocS3	AD4	R1	-0.903877	-0.632543
TD1	SS2	SocS3	AD4	R10	-0.847454	-0.616842
TD1	SS2	SocS3	AD4	R2	-0.903506	-0.687554
TD1	SS2	SocS3	AD4	R3	-0.835006	-0.806814
TD1	SS2	SocS3	AD4	R4	-0.900471	-0.713152
TD1	SS2	SocS3	AD4	R5	-0.844509	-0.673334
TD1	SS2	SocS3	AD4	R6	-0.884203	-0.707912
TD1	SS2	SocS3	AD4	R7	-0.891493	-0.776096
TD1	SS2	SocS3	AD4	R8	-0.8413	-0.70538
TD1	SS2	SocS3	AD4	R9	-0.817783	-0.822245
TD1	SS3	SocS1	AD1	R1	-0.990118	-0.901434
TD1	SS3	SocS1	AD1	R10	-0.988628	-0.972618
TD1	SS3	SocS1	AD1	R2	-0.935063	-0.835248
TD1	SS3	SocS1	AD1	R3	-0.980672	-0.937163
TD1	SS3	SocS1	AD1	R4	-0.981926	-0.946478
TD1	SS3	SocS1	AD1	R5	-0.97094	-0.845754
TD1	SS3	SocS1	AD1	R6	-0.946516	-0.85541
TD1	SS3	SocS1	AD1	R7	-0.988147	-0.938079
TD1	SS3	SocS1	AD1	R8	-0.985414	-0.91446
TD1	SS3	SocS1	AD1	R9	-0.937355	-0.919623
TD1	SS3	SocS1	AD2	R1	-0.89953	-0.822378
TD1	SS3	SocS1	AD2	R10	-0.963232	-0.841243
TD1	SS3	SocS1	AD2	R2	-0.966148	-0.945378
TD1	SS3	SocS1	AD2	R3	-0.97084	-0.913644
TD1	SS3	SocS1	AD2	R4	-0.984091	-0.934597
TD1	SS3	SocS1	AD2	R5	-0.972627	-0.794857
TD1	SS3	SocS1	AD2	R6	-0.896818	-0.820275
TD1	SS3	SocS1	AD2	R7	-0.968781	-0.735865
TD1	SS3	SocS1	AD2	R8	-0.915259	-0.81619
TD1	SS3	SocS1	AD2	R9	-0.953675	-0.826975
TD1	SS3	SocS1	AD3	R1	-0.928818	-0.738801
TD1	SS3	SocS1	AD3	R10	-0.915358	-0.613912
TD1	SS3	SocS1	AD3	R2	-0.946437	-0.749602
TD1	SS3	SocS1	AD3	R3	-0.947518	-0.776402
TD1	SS3	SocS1	AD3	R4	-0.944757	-0.659504
TD1	SS3	SocS1	AD3	R5	-0.919836	-0.772842
TD1	SS3	SocS1	AD3	R6	-0.872998	-0.839021
TD1	SS3	SocS1	AD3	R7	-0.963507	-0.806204
TD1	SS3	SocS1	AD3	R8	-0.888952	-0.775838
TD1	SS3	SocS1	AD3	R9	-0.95469	-0.697467
TD1	SS3	SocS1	AD4	R1	-0.871948	-0.876435
TD1	SS3	SocS1	AD4	R10	-0.958282	-0.698772
TD1	SS3	SocS1	AD4	R2	-0.960018	-0.711741
TD1	SS3	SocS1	AD4	R3	-0.976973	-0.838904
TD1	SS3	SocS1	AD4	R4	-0.950786	-0.788057
TD1	SS3	SocS1	AD4	R5	-0.948818	-0.770921
TD1	SS3	SocS1	AD4	R6	-0.86785	-0.788685
TD1	SS3	SocS1	AD4	R7	-0.937964	-0.74759
TD1	SS3	SocS1	AD4	R8	-0.95653	-0.774754
TD1	SS3	SocS1	AD4	R9	-0.951229	-0.825825
TD1	SS3	SocS2	AD1	R1	-0.978804	-0.957059
TD1	SS3	SocS2	AD1	R10	-0.978624	-0.898714
TD1	SS3	SocS2	AD1	R2	-0.975002	-0.944044
TD1	SS3	SocS2	AD1	R3	-0.993015	-0.882914
TD1	SS3	SocS2	AD1	R4	-0.969721	-0.957848
TD1	SS3	SocS2	AD1	R5	-0.999375	-0.957431
TD1	SS3	SocS2	AD1	R6	-0.999007	-0.875929
TD1	SS3	SocS2	AD1	R7	-0.625536	-0.929812
TD1	SS3	SocS2	AD1	R8	-0.940342	-0.932853
TD1	SS3	SocS2	AD1	R9	-0.970715	-0.977294
TD1	SS3	SocS2	AD2	R1	-0.976414	-0.895743
TD1	SS3	SocS2	AD2	R10	-0.98723	-0.881061
TD1	SS3	SocS2	AD2	R2	-0.766548	-0.847522
TD1	SS3	SocS2	AD2	R3	-0.952595	-0.867637
TD1	SS3	SocS2	AD2	R4	-0.99675	-0.681139
TD1	SS3	SocS2	AD2	R5	-0.832879	-0.885649
TD1	SS3	SocS2	AD2	R6	-0.970096	-0.822229
TD1	SS3	SocS2	AD2	R7	-0.931424	-0.818301
TD1	SS3	SocS2	AD2	R8	-0.92543	-0.946281
TD1	SS3	SocS2	AD2	R9	-0.944127	-0.890839
TD1	SS3	SocS2	AD3	R1	-0.957927	-0.875908
TD1	SS3	SocS2	AD3	R10	-0.969434	-0.886528
TD1	SS3	SocS2	AD3	R2	-0.972432	-0.799132
TD1	SS3	SocS2	AD3	R3	-0.876256	-0.804231
TD1	SS3	SocS2	AD3	R4	-0.976793	-0.818339
TD1	SS3	SocS2	AD3	R5	-0.890626	-0.861453
TD1	SS3	SocS2	AD3	R6	-0.940212	-0.632781
TD1	SS3	SocS2	AD3	R7	-0.906796	-0.759867
TD1	SS3	SocS2	AD3	R8	-0.880407	-0.780345
TD1	SS3	SocS2	AD3	R9	-0.910612	-0.738335
TD1	SS3	SocS2	AD4	R1	-0.977645	-0.778633
TD1	SS3	SocS2	AD4	R10	-0.870138	-0.691573
TD1	SS3	SocS2	AD4	R2	-0.936388	-0.780299
TD1	SS3	SocS2	AD4	R3	-0.982686	-0.775282
TD1	SS3	SocS2	AD4	R4	-0.905976	-0.776422
TD1	SS3	SocS2	AD4	R5	-0.953187	-0.839371
TD1	SS3	SocS2	AD4	R6	-0.959943	-0.80652
TD1	SS3	SocS2	AD4	R7	-0.930051	-0.783998
TD1	SS3	SocS2	AD4	R8	-0.917438	-0.674054
TD1	SS3	SocS2	AD4	R9	-0.970809	-0.801476
TD1	SS3	SocS3	AD1	R1	-0.982605	-0.877803
TD1	SS3	SocS3	AD1	R10	-0.96397	-0.884761
TD1	SS3	SocS3	AD1	R2	-0.977659	-0.921101
TD1	SS3	SocS3	AD1	R3	-0.988006	-0.839702
TD1	SS3	SocS3	AD1	R4	-0.954129	-0.903187
TD1	SS3	SocS3	AD1	R5	-0.935395	-0.901849
TD1	SS3	SocS3	AD1	R6	-0.992213	-0.799863
TD1	SS3	SocS3	AD1	R7	-0.992056	-0.861987
TD1	SS3	SocS3	AD1	R8	-0.938257	-0.800464
TD1	SS3	SocS3	AD1	R9	-0.972892	-0.888616
TD1	SS3	SocS3	AD2	R1	-0.972307	-0.694052
TD1	SS3	SocS3	AD2	R10	-0.966719	-0.670058
TD1	SS3	SocS3	AD2	R2	-0.969077	-0.857379
TD1	SS3	SocS3	AD2	R3	-0.910225	-0.859864
TD1	SS3	SocS3	AD2	R4	-0.975345	-0.797898
TD1	SS3	SocS3	AD2	R5	-0.982172	-0.661209
TD1	SS3	SocS3	AD2	R6	-0.924287	-0.620223
TD1	SS3	SocS3	AD2	R7	-0.954061	-0.857282
TD1	SS3	SocS3	AD2	R8	-0.915592	-0.770511
TD1	SS3	SocS3	AD2	R9	-0.963988	-0.748591
TD1	SS3	SocS3	AD3	R1	-0.909377	-0.601181
TD1	SS3	SocS3	AD3	R10	-0.937728	-0.600884
TD1	SS3	SocS3	AD3	R2	-0.845134	-0.74069
TD1	SS3	SocS3	AD3	R3	-0.895783	-0.743498
TD1	SS3	SocS3	AD3	R4	-0.94235	-0.493842
TD1	SS3	SocS3	AD3	R5	-0.951621	-0.706772
TD1	SS3	SocS3	AD3	R6	-0.953075	-0.627277
TD1	SS3	SocS3	AD3	R7	-0.947239	-0.648484
TD1	SS3	SocS3	AD3	R8	-0.844367	-0.749609
TD1	SS3	SocS3	AD3	R9	-0.870154	-0.640801
TD1	SS3	SocS3	AD4	R1	-0.930295	-0.645208
TD1	SS3	SocS3	AD4	R10	-0.953361	-0.628298
TD1	SS3	SocS3	AD4	R2	-0.912816	-0.659979
TD1	SS3	SocS3	AD4	R3	-0.898171	-0.597299
TD1	SS3	SocS3	AD4	R4	-0.89963	-0.7009
TD1	SS3	SocS3	AD4	R5	-0.942072	-0.504076
TD1	SS3	SocS3	AD4	R6	-0.925341	-0.569187
TD1	SS3	SocS3	AD4	R7	-0.886746	-0.664594
TD1	SS3	SocS3	AD4	R8	-0.910546	-0.715975
TD1	SS3	SocS3	AD4	R9	-0.869798	-0.599533
TD2	SS1	SocS1	AD1	R1	-0.938249	-0.798332
TD2	SS1	SocS1	AD1	R10	-0.946565	-0.714587
TD2	SS1	SocS1	AD1	R2	-0.927985	-0.867013
TD2	SS1	SocS1	AD1	R3	-0.940173	-0.809897
TD2	SS1	SocS1	AD1	R4	-0.919877	-0.852526
TD2	SS1	SocS1	AD1	R5	-0.929394	-0.791294
TD2	SS1	SocS1	AD1	R6	-0.897413	-0.857244
TD2	SS1	SocS1	AD1	R7	-0.937847	-0.72574
TD2	SS1	SocS1	AD1	R8	-0.904905	-0.817032
TD2	SS1	SocS1	AD1	R9	-0.8979	-0.842511
TD2	SS1	SocS1	AD2	R1	-0.886353	-0.797335
TD2	SS1	SocS1	AD2	R10	-0.879896	-0.707225
TD2	SS1	SocS1	AD2	R2	-0.877033	-0.790209
TD2	SS1	SocS1	AD2	R3	-0.906843	-0.699473
TD2	SS1	SocS1	AD2	R4	-0.903787	-0.813693
TD2	SS1	SocS1	AD2	R5	-0.862531	-0.824138
TD2	SS1	SocS1	AD2	R6	-0.890704	-0.73154
TD2	SS1	SocS1	AD2	R7	-0.8592	-0.774633
TD2	SS1	SocS1	AD2	R8	-0.814352	-0.696813
TD2	SS1	SocS1	AD2	R9	-0.910562	-0.71983
TD2	SS1	SocS1	AD3	R1	-0.884764	-0.656461
TD2	SS1	SocS1	AD3	R10	-0.869963	-0.661329
TD2	SS1	SocS1	AD3	R2	-0.875872	-0.687577
TD2	SS1	SocS1	AD3	R3	-0.848418	-0.716198
TD2	SS1	SocS1	AD3	R4	-0.887234	-0.752602
TD2	SS1	SocS1	AD3	R5	-0.885697	-0.652401
TD2	SS1	SocS1	AD3	R6	-0.8321	-0.680636
TD2	SS1	SocS1	AD3	R7	-0.899966	-0.622336
TD2	SS1	SocS1	AD3	R8	-0.806526	-0.677498
TD2	SS1	SocS1	AD3	R9	-0.8542	-0.73281
TD2	SS1	SocS1	AD4	R1	-0.853047	-0.649154
TD2	SS1	SocS1	AD4	R10	-0.874494	-0.629763
TD2	SS1	SocS1	AD4	R2	-0.83489	-0.633754
TD2	SS1	SocS1	AD4	R3	-0.823697	-0.65682
TD2	SS1	SocS1	AD4	R4	-0.815219	-0.643333
TD2	SS1	SocS1	AD4	R5	-0.831635	-0.6526
TD2	SS1	SocS1	AD4	R6	-0.853116	-0.634046
TD2	SS1	SocS1	AD4	R7	-0.823432	-0.677322
TD2	SS1	SocS1	AD4	R8	-0.797117	-0.639137
TD2	SS1	SocS1	AD4	R9	-0.829363	-0.525378
TD2	SS1	SocS2	AD1	R1	-0.900682	-0.777398
TD2	SS1	SocS2	AD1	R10	-0.913556	-0.833654
TD2	SS1	SocS2	AD1	R2	-0.78469	-0.868426
TD2	SS1	SocS2	AD1	R3	-0.774377	-0.795117
TD2	SS1	SocS2	AD1	R4	-0.839016	-0.702031
TD2	SS1	SocS2	AD1	R5	-0.871004	-0.820853
TD2	SS1	SocS2	AD1	R6	-0.892895	-0.797186
TD2	SS1	SocS2	AD1	R7	-0.910764	-0.798837
TD2	SS1	SocS2	AD1	R8	-0.84567	-0.838375
TD2	SS1	SocS2	AD1	R9	-0.907827	-0.816172
TD2	SS1	SocS2	AD2	R1	-0.837775	-0.799011
TD2	SS1	SocS2	AD2	R10	-0.876458	-0.812776
TD2	SS1	SocS2	AD2	R2	-0.892206	-0.738321
TD2	SS1	SocS2	AD2	R3	-0.828229	-0.720113
TD2	SS1	SocS2	AD2	R4	-0.834904	-0.731299
TD2	SS1	SocS2	AD2	R5	-0.853043	-0.801217
TD2	SS1	SocS2	AD2	R6	-0.880771	-0.813925
TD2	SS1	SocS2	AD2	R7	-0.898288	-0.769725
TD2	SS1	SocS2	AD2	R8	-0.876535	-0.747038
TD2	SS1	SocS2	AD2	R9	-0.904171	-0.763403
TD2	SS1	SocS2	AD3	R1	-0.803222	-0.683183
TD2	SS1	SocS2	AD3	R10	-0.837593	-0.637371
TD2	SS1	SocS2	AD3	R2	-0.781163	-0.594842
TD2	SS1	SocS2	AD3	R3	-0.899635	-0.654958
TD2	SS1	SocS2	AD3	R4	-0.732342	-0.605896
TD2	SS1	SocS2	AD3	R5	-0.871114	-0.756423
TD2	SS1	SocS2	AD3	R6	-0.91141	-0.655496
TD2	SS1	SocS2	AD3	R7	-0.867829	-0.726632
TD2	SS1	SocS2	AD3	R8	-0.842849	-0.682127
TD2	SS1	SocS2	AD3	R9	-0.871204	-0.748599
TD2	SS1	SocS2	AD4	R1	-0.876153	-0.685848
TD2	SS1	SocS2	AD4	R10	-0.859294	-0.645
TD2	SS1	SocS2	AD4	R2	-0.872796	-0.68832
TD2	SS1	SocS2	AD4	R3	-0.7945	-0.683416
TD2	SS1	SocS2	AD4	R4	-0.808871	-0.719247
TD2	SS1	SocS2	AD4	R5	-0.771414	-0.715952
TD2	SS1	SocS2	AD4	R6	-0.862062	-0.674798
TD2	SS1	SocS2	AD4	R7	-0.831597	-0.67477
TD2	SS1	SocS2	AD4	R8	-0.917832	-0.65287
TD2	SS1	SocS2	AD4	R9	-0.884357	-0.637665
TD2	SS1	SocS3	AD1	R1	-0.87718	-0.838007
TD2	SS1	SocS3	AD1	R10	-0.905575	-0.776166
TD2	SS1	SocS3	AD1	R2	-0.940888	-0.792409
TD2	SS1	SocS3	AD1	R3	-0.924984	-0.814208
TD2	SS1	SocS3	AD1	R4	-0.919038	-0.746825
TD2	SS1	SocS3	AD1	R5	-0.931588	-0.73836
TD2	SS1	SocS3	AD1	R6	-0.939197	-0.821017
TD2	SS1	SocS3	AD1	R7	-0.895067	-0.881937
TD2	SS1	SocS3	AD1	R8	-0.937738	-0.754599
TD2	SS1	SocS3	AD1	R9	-0.921143	-0.764697
TD2	SS1	SocS3	AD2	R1	-0.858904	-0.647089
TD2	SS1	SocS3	AD2	R10	-0.845779	-0.725342
TD2	SS1	SocS3	AD2	R2	-0.917031	-0.655535
TD2	SS1	SocS3	AD2	R3	-0.85967	-0.644808
TD2	SS1	SocS3	AD2	R4	-0.876789	-0.697881
TD2	SS1	SocS3	AD2	R5	-0.851792	-0.637925
TD2	SS1	SocS3	AD2	R6	-0.895936	-0.809801
TD2	SS1	SocS3	AD2	R7	-0.881703	-0.804206
TD2	SS1	SocS3	AD2	R8	-0.897823	-0.651111
TD2	SS1	SocS3	AD2	R9	-0.913898	-0.722884
TD2	SS1	SocS3	AD3	R1	-0.849756	-0.69136
TD2	SS1	SocS3	AD3	R10	-0.85823	-0.645892
TD2	SS1	SocS3	AD3	R2	-0.849235	-0.633596
TD2	SS1	SocS3	AD3	R3	-0.796947	-0.624855
TD2	SS1	SocS3	AD3	R4	-0.839882	-0.603748
TD2	SS1	SocS3	AD3	R5	-0.818981	-0.661685
TD2	SS1	SocS3	AD3	R6	-0.869637	-0.529137
TD2	SS1	SocS3	AD3	R7	-0.855736	-0.623105
TD2	SS1	SocS3	AD3	R8	-0.803731	-0.592921
TD2	SS1	SocS3	AD3	R9	-0.863847	-0.581335
TD2	SS1	SocS3	AD4	R1	-0.852853	-0.527167
TD2	SS1	SocS3	AD4	R10	-0.845429	-0.473995
TD2	SS1	SocS3	AD4	R2	-0.806584	-0.557814
TD2	SS1	SocS3	AD4	R3	-0.823784	-0.580995
TD2	SS1	SocS3	AD4	R4	-0.830294	-0.555546
TD2	SS1	SocS3	AD4	R5	-0.800673	-0.622233
TD2	SS1	SocS3	AD4	R6	-0.809455	-0.433627
TD2	SS1	SocS3	AD4	R7	-0.833391	-0.47104
TD2	SS1	SocS3	AD4	R8	-0.845749	-0.512997
TD2	SS1	SocS3	AD4	R9	-0.836142	-0.543281
TD2	SS2	SocS1	AD1	R1	-0.949422	-0.692483
TD2	SS2	SocS1	AD1	R10	-0.922455	-0.764197
TD2	SS2	SocS1	AD1	R2	-0.920232	-0.758663
TD2	SS2	SocS1	AD1	R3	-0.912001	-0.678412
TD2	SS2	SocS1	AD1	R4	-0.898872	-0.74164
TD2	SS2	SocS1	AD1	R5	-0.942183	-0.780384
TD2	SS2	SocS1	AD1	R6	-0.882276	-0.702258
TD2	SS2	SocS1	AD1	R7	-0.875961	-0.637772
TD2	SS2	SocS1	AD1	R8	-0.962302	-0.77873
TD2	SS2	SocS1	AD1	R9	-0.898002	-0.790122
TD2	SS2	SocS1	AD2	R1	-0.910806	-0.586709
TD2	SS2	SocS1	AD2	R10	-0.924307	-0.671755
TD2	SS2	SocS1	AD2	R2	-0.854893	-0.776715
TD2	SS2	SocS1	AD2	R3	-0.931001	-0.61722
TD2	SS2	SocS1	AD2	R4	-0.881543	-0.634637
TD2	SS2	SocS1	AD2	R5	-0.947661	-0.698185
TD2	SS2	SocS1	AD2	R6	-0.948783	-0.682642
TD2	SS2	SocS1	AD2	R7	-0.828854	-0.692927
TD2	SS2	SocS1	AD2	R8	-0.92999	-0.804868
TD2	SS2	SocS1	AD2	R9	-0.901988	-0.612937
TD2	SS2	SocS1	AD3	R1	-0.863901	-0.564772
TD2	SS2	SocS1	AD3	R10	-0.87274	-0.711518
TD2	SS2	SocS1	AD3	R2	-0.902043	-0.593614
TD2	SS2	SocS1	AD3	R3	-0.873549	-0.515604
TD2	SS2	SocS1	AD3	R4	-0.91481	-0.613785
TD2	SS2	SocS1	AD3	R5	-0.88023	-0.591265
TD2	SS2	SocS1	AD3	R6	-0.906477	-0.681751
TD2	SS2	SocS1	AD3	R7	-0.906577	-0.65417
TD2	SS2	SocS1	AD3	R8	-0.861078	-0.585074
TD2	SS2	SocS1	AD3	R9	-0.855342	-0.589136
TD2	SS2	SocS1	AD4	R1	-0.889928	-0.60722
TD2	SS2	SocS1	AD4	R10	-0.886665	-0.654787
TD2	SS2	SocS1	AD4	R2	-0.894927	-0.61691
TD2	SS2	SocS1	AD4	R3	-0.871795	-0.593569
TD2	SS2	SocS1	AD4	R4	-0.858822	-0.516686
TD2	SS2	SocS1	AD4	R5	-0.87763	-0.625598
TD2	SS2	SocS1	AD4	R6	-0.873622	-0.49558
TD2	SS2	SocS1	AD4	R7	-0.904698	-0.481601
TD2	SS2	SocS1	AD4	R8	-0.891862	-0.58484
TD2	SS2	SocS1	AD4	R9	-0.860087	-0.6357
TD2	SS2	SocS2	AD1	R1	-0.938281	-0.832216
TD2	SS2	SocS2	AD1	R10	-0.965746	-0.775736
TD2	SS2	SocS2	AD1	R2	-0.940007	-0.756892
TD2	SS2	SocS2	AD1	R3	-0.952081	-0.732216
TD2	SS2	SocS2	AD1	R4	-0.899653	-0.883954
TD2	SS2	SocS2	AD1	R5	-0.878721	-0.762699
TD2	SS2	SocS2	AD1	R6	-0.94882	-0.828297
TD2	SS2	SocS2	AD1	R7	-0.977457	-0.602084
TD2	SS2	SocS2	AD1	R8	-0.98005	-0.863701
TD2	SS2	SocS2	AD1	R9	-0.951484	-0.845203
TD2	SS2	SocS2	AD2	R1	-0.898854	-0.755136
TD2	SS2	SocS2	AD2	R10	-0.855047	-0.817747
TD2	SS2	SocS2	AD2	R2	-0.919163	-0.55996
TD2	SS2	SocS2	AD2	R3	-0.933809	-0.820329
TD2	SS2	SocS2	AD2	R4	-0.874181	-0.756782
TD2	SS2	SocS2	AD2	R5	-0.906368	-0.783964
TD2	SS2	SocS2	AD2	R6	-0.917455	-0.749051
TD2	SS2	SocS2	AD2	R7	-0.954029	-0.829276
TD2	SS2	SocS2	AD2	R8	-0.859387	-0.755877
TD2	SS2	SocS2	AD2	R9	-0.983189	-0.760993
TD2	SS2	SocS2	AD3	R1	-0.885677	-0.6752
TD2	SS2	SocS2	AD3	R10	-0.84324	-0.693798
TD2	SS2	SocS2	AD3	R2	-0.899281	-0.694062
TD2	SS2	SocS2	AD3	R3	-0.861731	-0.592041
TD2	SS2	SocS2	AD3	R4	-0.825626	-0.671595
TD2	SS2	SocS2	AD3	R5	-0.785365	-0.672587
TD2	SS2	SocS2	AD3	R6	-0.832149	-0.646766
TD2	SS2	SocS2	AD3	R7	-0.872945	-0.652937
TD2	SS2	SocS2	AD3	R8	-0.883098	-0.598393
TD2	SS2	SocS2	AD3	R9	-0.873479	-0.709296
TD2	SS2	SocS2	AD4	R1	-0.880657	-0.573849
TD2	SS2	SocS2	AD4	R10	-0.85401	-0.562543
TD2	SS2	SocS2	AD4	R2	-0.822334	-0.625354
TD2	SS2	SocS2	AD4	R3	-0.788868	-0.628779
TD2	SS2	SocS2	AD4	R4	-0.843827	-0.627763
TD2	SS2	SocS2	AD4	R5	-0.879945	-0.688342
TD2	SS2	SocS2	AD4	R6	-0.825106	-0.544314
TD2	SS2	SocS2	AD4	R7	-0.864846	-0.614809
TD2	SS2	SocS2	AD4	R8	-0.887107	-0.579587
TD2	SS2	SocS2	AD4	R9	-0.932126	-0.629795
TD2	SS2	SocS3	AD1	R1	-0.941967	-0.624845
TD2	SS2	SocS3	AD1	R10	-0.951598	-0.707514
TD2	SS2	SocS3	AD1	R2	-0.909794	-0.663639
TD2	SS2	SocS3	AD1	R3	-0.933458	-0.76988
TD2	SS2	SocS3	AD1	R4	-0.938162	-0.758409
TD2	SS2	SocS3	AD1	R5	-0.94306	-0.601783
TD2	SS2	SocS3	AD1	R6	-0.954199	-0.75882
TD2	SS2	SocS3	AD1	R7	-0.905879	-0.741099
TD2	SS2	SocS3	AD1	R8	-0.795133	-0.766835
TD2	SS2	SocS3	AD1	R9	-0.94199	-0.687813
TD2	SS2	SocS3	AD2	R1	-0.906202	-0.580196
TD2	SS2	SocS3	AD2	R10	-0.892455	-0.674295
TD2	SS2	SocS3	AD2	R2	-0.91546	-0.576862
TD2	SS2	SocS3	AD2	R3	-0.881028	-0.622307
TD2	SS2	SocS3	AD2	R4	-0.871267	-0.6429
TD2	SS2	SocS3	AD2	R5	-0.881328	-0.599636
TD2	SS2	SocS3	AD2	R6	-0.88759	-0.65532
TD2	SS2	SocS3	AD2	R7	-0.915379	-0.700663
TD2	SS2	SocS3	AD2	R8	-0.883219	-0.704996
TD2	SS2	SocS3	AD2	R9	-0.846095	-0.589829
TD2	SS2	SocS3	AD3	R1	-0.927624	-0.514546
TD2	SS2	SocS3	AD3	R10	-0.873752	-0.604356
TD2	SS2	SocS3	AD3	R2	-0.875116	-0.554593
TD2	SS2	SocS3	AD3	R3	-0.875145	-0.509897
TD2	SS2	SocS3	AD3	R4	-0.881316	-0.548822
TD2	SS2	SocS3	AD3	R5	-0.908013	-0.573287
TD2	SS2	SocS3	AD3	R6	-0.875843	-0.510461
TD2	SS2	SocS3	AD3	R7	-0.880171	-0.464058
TD2	SS2	SocS3	AD3	R8	-0.819572	-0.536053
TD2	SS2	SocS3	AD3	R9	-0.889309	-0.574842
TD2	SS2	SocS3	AD4	R1	-0.863702	-0.438757
TD2	SS2	SocS3	AD4	R10	-0.89081	-0.460077
TD2	SS2	SocS3	AD4	R2	-0.80428	-0.452146
TD2	SS2	SocS3	AD4	R3	-0.831296	-0.479501
TD2	SS2	SocS3	AD4	R4	-0.849326	-0.44273
TD2	SS2	SocS3	AD4	R5	-0.869781	-0.582313
TD2	SS2	SocS3	AD4	R6	-0.871952	-0.490175
TD2	SS2	SocS3	AD4	R7	-0.833744	-0.562856
TD2	SS2	SocS3	AD4	R8	-0.848989	-0.478812
TD2	SS2	SocS3	AD4	R9	-0.834322	-0.46073
TD2	SS3	SocS1	AD1	R1	-0.956002	-0.743342
TD2	SS3	SocS1	AD1	R10	-0.969916	-0.633906
TD2	SS3	SocS1	AD1	R2	-0.94136	-0.660212
TD2	SS3	SocS1	AD1	R3	-0.776684	-0.737387
TD2	SS3	SocS1	AD1	R4	-0.965973	-0.679587
TD2	SS3	SocS1	AD1	R5	-0.991764	-0.843551
TD2	SS3	SocS1	AD1	R6	-0.979615	-0.723779
TD2	SS3	SocS1	AD1	R7	-0.994195	-0.697124
TD2	SS3	SocS1	AD1	R8	-0.994282	-0.7866
TD2	SS3	SocS1	AD1	R9	-0.955136	-0.757911
TD2	SS3	SocS1	AD2	R1	-0.951994	-0.649383
TD2	SS3	SocS1	AD2	R10	-0.897	-0.657361
TD2	SS3	SocS1	AD2	R2	-0.975999	-0.523092
TD2	SS3	SocS1	AD2	R3	-0.953989	-0.559063
TD2	SS3	SocS1	AD2	R4	-0.972406	-0.552511
TD2	SS3	SocS1	AD2	R5	-0.953119	-0.616008
TD2	SS3	SocS1	AD2	R6	-0.977501	-0.574832
TD2	SS3	SocS1	AD2	R7	-0.965084	-0.661377
TD2	SS3	SocS1	AD2	R8	-0.968502	-0.691582
TD2	SS3	SocS1	AD2	R9	-0.970882	-0.68328
TD2	SS3	SocS1	AD3	R1	-0.948025	-0.621172
TD2	SS3	SocS1	AD3	R10	-0.904116	-0.517958
TD2	SS3	SocS1	AD3	R2	-0.93037	-0.634164
TD2	SS3	SocS1	AD3	R3	-0.943975	-0.559265
TD2	SS3	SocS1	AD3	R4	-0.928524	-0.623375
TD2	SS3	SocS1	AD3	R5	-0.947835	-0.579602
TD2	SS3	SocS1	AD3	R6	-0.923266	-0.646395
TD2	SS3	SocS1	AD3	R7	-0.960835	-0.64759
TD2	SS3	SocS1	AD3	R8	-0.888369	-0.544029
TD2	SS3	SocS1	AD3	R9	-0.903132	-0.59522
TD2	SS3	SocS1	AD4	R1	-0.962028	-0.522131
TD2	SS3	SocS1	AD4	R10	-0.943187	-0.508016
TD2	SS3	SocS1	AD4	R2	-0.925729	-0.496048
TD2	SS3	SocS1	AD4	R3	-0.912921	-0.591991
TD2	SS3	SocS1	AD4	R4	-0.944569	-0.444938
TD2	SS3	SocS1	AD4	R5	-0.907955	-0.491882
TD2	SS3	SocS1	AD4	R6	-0.874961	-0.60349
TD2	SS3	SocS1	AD4	R7	-0.915531	-0.558843
TD2	SS3	SocS1	AD4	R8	-0.939679	-0.613912
TD2	SS3	SocS1	AD4	R9	-0.941357	-0.501139
TD2	SS3	SocS2	AD1	R1	-0.901187	-0.545755
TD2	SS3	SocS2	AD1	R10	-0.83386	-0.787491
TD2	SS3	SocS2	AD1	R2	-0.923648	-0.720818
TD2	SS3	SocS2	AD1	R3	-0.998459	-0.807313
TD2	SS3	SocS2	AD1	R4	-0.91564	-0.821028
TD2	SS3	SocS2	AD1	R5	-0.988061	-0.840706
TD2	SS3	SocS2	AD1	R6	-0.976895	-0.715105
TD2	SS3	SocS2	AD1	R7	-0.974485	-0.779095
TD2	SS3	SocS2	AD1	R8	-0.955913	-0.759813
TD2	SS3	SocS2	AD1	R9	-0.957198	-0.782514
TD2	SS3	SocS2	AD2	R1	-0.855565	-0.736405
TD2	SS3	SocS2	AD2	R10	-0.825025	-0.689691
TD2	SS3	SocS2	AD2	R2	-0.970626	-0.789138
TD2	SS3	SocS2	AD2	R3	-0.946049	-0.700527
TD2	SS3	SocS2	AD2	R4	-0.89934	-0.684612
TD2	SS3	SocS2	AD2	R5	-0.972466	-0.750791
TD2	SS3	SocS2	AD2	R6	-0.99309	-0.795936
TD2	SS3	SocS2	AD2	R7	-0.992613	-0.712966
TD2	SS3	SocS2	AD2	R8	-0.879303	-0.790569
TD2	SS3	SocS2	AD2	R9	-0.926257	-0.721316
TD2	SS3	SocS2	AD3	R1	-0.914804	-0.693264
TD2	SS3	SocS2	AD3	R10	-0.919266	-0.57882
TD2	SS3	SocS2	AD3	R2	-0.982687	-0.633888
TD2	SS3	SocS2	AD3	R3	-0.970058	-0.626561
TD2	SS3	SocS2	AD3	R4	-0.967843	-0.658855
TD2	SS3	SocS2	AD3	R5	-0.944147	-0.630114
TD2	SS3	SocS2	AD3	R6	-0.931628	-0.699869
TD2	SS3	SocS2	AD3	R7	-0.967577	-0.521982
TD2	SS3	SocS2	AD3	R8	-0.911608	-0.582467
TD2	SS3	SocS2	AD3	R9	-0.927117	-0.644523
TD2	SS3	SocS2	AD4	R1	-0.935351	-0.611448
TD2	SS3	SocS2	AD4	R10	-0.925311	-0.635758
TD2	SS3	SocS2	AD4	R2	-0.862139	-0.642954
TD2	SS3	SocS2	AD4	R3	-0.911284	-0.656054
TD2	SS3	SocS2	AD4	R4	-0.925926	-0.629469
TD2	SS3	SocS2	AD4	R5	-0.923091	-0.644597
TD2	SS3	SocS2	AD4	R6	-0.824828	-0.581643
TD2	SS3	SocS2	AD4	R7	-0.877796	-0.65633
TD2	SS3	SocS2	AD4	R8	-0.959306	-0.608774
TD2	SS3	SocS2	AD4	R9	-0.931643	-0.665448
TD2	SS3	SocS3	AD1	R1	-0.97968	-0.579324
TD2	SS3	SocS3	AD1	R10	-0.983134	-0.686863
TD2	SS3	SocS3	AD1	R2	-0.982191	-0.544971
TD2	SS3	SocS3	AD1	R3	-0.957787	-0.620981
TD2	SS3	SocS3	AD1	R4	-0.955334	-0.668351
TD2	SS3	SocS3	AD1	R5	-0.934311	-0.622272
TD2	SS3	SocS3	AD1	R6	-0.954659	-0.638918
TD2	SS3	SocS3	AD1	R7	-0.984186	-0.540306
TD2	SS3	SocS3	AD1	R8	-0.976199	-0.610245
TD2	SS3	SocS3	AD1	R9	-0.955927	-0.560893
TD2	SS3	SocS3	AD2	R1	-0.90768	-0.594106
TD2	SS3	SocS3	AD2	R10	-0.950924	-0.455551
TD2	SS3	SocS3	AD2	R2	-0.940134	-0.607483
TD2	SS3	SocS3	AD2	R3	-0.864394	-0.541864
TD2	SS3	SocS3	AD2	R4	-0.957556	-0.512699
TD2	SS3	SocS3	AD2	R5	-0.955457	-0.572259
TD2	SS3	SocS3	AD2	R6	-0.944688	-0.617687
TD2	SS3	SocS3	AD2	R7	-0.923906	-0.444355
TD2	SS3	SocS3	AD2	R8	-0.91306	-0.600648
TD2	SS3	SocS3	AD2	R9	-0.941377	-0.56588
TD2	SS3	SocS3	AD3	R1	-0.912508	-0.403285
TD2	SS3	SocS3	AD3	R10	-0.910616	-0.404939
TD2	SS3	SocS3	AD3	R2	-0.852647	-0.471803
TD2	SS3	SocS3	AD3	R3	-0.926009	-0.485061
TD2	SS3	SocS3	AD3	R4	-0.911153	-0.399896
TD2	SS3	SocS3	AD3	R5	-0.884584	-0.445399
TD2	SS3	SocS3	AD3	R6	-0.915192	-0.460643
TD2	SS3	SocS3	AD3	R7	-0.934152	-0.472357
TD2	SS3	SocS3	AD3	R8	-0.864016	-0.45491
TD2	SS3	SocS3	AD3	R9	-0.898189	-0.48635
TD2	SS3	SocS3	AD4	R1	-0.909604	-0.463602
TD2	SS3	SocS3	AD4	R10	-0.833966	-0.480831
TD2	SS3	SocS3	AD4	R2	-0.793174	-0.412473
TD2	SS3	SocS3	AD4	R3	-0.88477	-0.419139
TD2	SS3	SocS3	AD4	R4	-0.894048	-0.408675
TD2	SS3	SocS3	AD4	R5	-0.88829	-0.458564
TD2	SS3	SocS3	AD4	R6	-0.890864	-0.438612
TD2	SS3	SocS3	AD4	R7	-0.886271	-0.44658
TD2	SS3	SocS3	AD4	R8	-0.919893	-0.468399
TD2	SS3	SocS3	AD4	R9	-0.869328	-0.478211
TD3	SS1	SocS1	AD1	R1	-0.934833	-0.789955
TD3	SS1	SocS1	AD1	R10	-0.942216	-0.737811
TD3	SS1	SocS1	AD1	R2	-0.938199	-0.774144
TD3	SS1	SocS1	AD1	R3	-0.928012	-0.730131
TD3	SS1	SocS1	AD1	R4	-0.926805	-0.761117
TD3	SS1	SocS1	AD1	R5	-0.945414	-0.795044
TD3	SS1	SocS1	AD1	R6	-0.92919	-0.768171
TD3	SS1	SocS1	AD1	R7	-0.920617	-0.822181
TD3	SS1	SocS1	AD1	R8	-0.904774	-0.802663
TD3	SS1	SocS1	AD1	R9	-0.944704	-0.720276
TD3	SS1	SocS1	AD2	R1	-0.932373	-0.580873
TD3	SS1	SocS1	AD2	R10	-0.895435	-0.689625
TD3	SS1	SocS1	AD2	R2	-0.867075	-0.691225
TD3	SS1	SocS1	AD2	R3	-0.929283	-0.718504
TD3	SS1	SocS1	AD2	R4	-0.91611	-0.701632
TD3	SS1	SocS1	AD2	R5	-0.935457	-0.705828
TD3	SS1	SocS1	AD2	R6	-0.899018	-0.744313
TD3	SS1	SocS1	AD2	R7	-0.926855	-0.669585
TD3	SS1	SocS1	AD2	R8	-0.919468	-0.607106
TD3	SS1	SocS1	AD2	R9	-0.901396	-0.726047
TD3	SS1	SocS1	AD3	R1	-0.905986	-0.600911
TD3	SS1	SocS1	AD3	R10	-0.878182	-0.659671
TD3	SS1	SocS1	AD3	R2	-0.901397	-0.702081
TD3	SS1	SocS1	AD3	R3	-0.896805	-0.67163
TD3	SS1	SocS1	AD3	R4	-0.883121	-0.617813
TD3	SS1	SocS1	AD3	R5	-0.886302	-0.660939
TD3	SS1	SocS1	AD3	R6	-0.903007	-0.651309
TD3	SS1	SocS1	AD3	R7	-0.90905	-0.654711
TD3	SS1	SocS1	AD3	R8	-0.910363	-0.624912
TD3	SS1	SocS1	AD3	R9	-0.919769	-0.597502
TD3	SS1	SocS1	AD4	R1	-0.883019	-0.627325
TD3	SS1	SocS1	AD4	R10	-0.911685	-0.566909
TD3	SS1	SocS1	AD4	R2	-0.896117	-0.56518
TD3	SS1	SocS1	AD4	R3	-0.871093	-0.639984
TD3	SS1	SocS1	AD4	R4	-0.89335	-0.636418
TD3	SS1	SocS1	AD4	R5	-0.884315	-0.633069
TD3	SS1	SocS1	AD4	R6	-0.88796	-0.654112
TD3	SS1	SocS1	AD4	R7	-0.89175	-0.590145
TD3	SS1	SocS1	AD4	R8	-0.909149	-0.517255
TD3	SS1	SocS1	AD4	R9	-0.87469	-0.605276
TD3	SS1	SocS2	AD1	R1	-0.948397	-0.749105
TD3	SS1	SocS2	AD1	R10	-0.887529	-0.821419
TD3	SS1	SocS2	AD1	R2	-0.896176	-0.712094
TD3	SS1	SocS2	AD1	R3	-0.911971	-0.810345
TD3	SS1	SocS2	AD1	R4	-0.958926	-0.75189
TD3	SS1	SocS2	AD1	R5	-0.935155	-0.781687
TD3	SS1	SocS2	AD1	R6	-0.95908	-0.816119
TD3	SS1	SocS2	AD1	R7	-0.925861	-0.82245
TD3	SS1	SocS2	AD1	R8	-0.946999	-0.879827
TD3	SS1	SocS2	AD1	R9	-0.958142	-0.688995
TD3	SS1	SocS2	AD2	R1	-0.937829	-0.534374
TD3	SS1	SocS2	AD2	R10	-0.907469	-0.731811
TD3	SS1	SocS2	AD2	R2	-0.876075	-0.733783
TD3	SS1	SocS2	AD2	R3	-0.936871	-0.75027
TD3	SS1	SocS2	AD2	R4	-0.92767	-0.699275
TD3	SS1	SocS2	AD2	R5	-0.867983	-0.706776
TD3	SS1	SocS2	AD2	R6	-0.924177	-0.773065
TD3	SS1	SocS2	AD2	R7	-0.975162	-0.616744
TD3	SS1	SocS2	AD2	R8	-0.908056	-0.65464
TD3	SS1	SocS2	AD2	R9	-0.888069	-0.676663
TD3	SS1	SocS2	AD3	R1	-0.891664	-0.686151
TD3	SS1	SocS2	AD3	R10	-0.923165	-0.669961
TD3	SS1	SocS2	AD3	R2	-0.922413	-0.665524
TD3	SS1	SocS2	AD3	R3	-0.914197	-0.666018
TD3	SS1	SocS2	AD3	R4	-0.931269	-0.662393
TD3	SS1	SocS2	AD3	R5	-0.883687	-0.677697
TD3	SS1	SocS2	AD3	R6	-0.907029	-0.706974
TD3	SS1	SocS2	AD3	R7	-0.917173	-0.538717
TD3	SS1	SocS2	AD3	R8	-0.820313	-0.735695
TD3	SS1	SocS2	AD3	R9	-0.893079	-0.662555
TD3	SS1	SocS2	AD4	R1	-0.922021	-0.620778
TD3	SS1	SocS2	AD4	R10	-0.861296	-0.617303
TD3	SS1	SocS2	AD4	R2	-0.859199	-0.683339
TD3	SS1	SocS2	AD4	R3	-0.884197	-0.691364
TD3	SS1	SocS2	AD4	R4	-0.906111	-0.573207
TD3	SS1	SocS2	AD4	R5	-0.831391	-0.679331
TD3	SS1	SocS2	AD4	R6	-0.921802	-0.71309
TD3	SS1	SocS2	AD4	R7	-0.868183	-0.680505
TD3	SS1	SocS2	AD4	R8	-0.865857	-0.609758
TD3	SS1	SocS2	AD4	R9	-0.887292	-0.662953
TD3	SS1	SocS3	AD1	R1	-0.940026	-0.753649
TD3	SS1	SocS3	AD1	R10	-0.893964	-0.757736
TD3	SS1	SocS3	AD1	R2	-0.908944	-0.798512
TD3	SS1	SocS3	AD1	R3	-0.872413	-0.687131
TD3	SS1	SocS3	AD1	R4	-0.951278	-0.696574
TD3	SS1	SocS3	AD1	R5	-0.926764	-0.790127
TD3	SS1	SocS3	AD1	R6	-0.944768	-0.786756
TD3	SS1	SocS3	AD1	R7	-0.923808	-0.707579
TD3	SS1	SocS3	AD1	R8	-0.957144	-0.789144
TD3	SS1	SocS3	AD1	R9	-0.94469	-0.787232
TD3	SS1	SocS3	AD2	R1	-0.899285	-0.617459
TD3	SS1	SocS3	AD2	R10	-0.909408	-0.601917
TD3	SS1	SocS3	AD2	R2	-0.925514	-0.623286
TD3	SS1	SocS3	AD2	R3	-0.904484	-0.618212
TD3	SS1	SocS3	AD2	R4	-0.922586	-0.70173
TD3	SS1	SocS3	AD2	R5	-0.902512	-0.669122
TD3	SS1	SocS3	AD2	R6	-0.91332	-0.629162
TD3	SS1	SocS3	AD2	R7	-0.902419	-0.668307
TD3	SS1	SocS3	AD2	R8	-0.902005	-0.623175
TD3	SS1	SocS3	AD2	R9	-0.901722	-0.656634
TD3	SS1	SocS3	AD3	R1	-0.881496	-0.584036
TD3	SS1	SocS3	AD3	R10	-0.878943	-0.576508
TD3	SS1	SocS3	AD3	R2	-0.890108	-0.575121
TD3	SS1	SocS3	AD3	R3	-0.855802	-0.569095
TD3	SS1	SocS3	AD3	R4	-0.87356	-0.638623
TD3	SS1	SocS3	AD3	R5	-0.878579	-0.545094
TD3	SS1	SocS3	AD3	R6	-0.892335	-0.577912
TD3	SS1	SocS3	AD3	R7	-0.868674	-0.598637
TD3	SS1	SocS3	AD3	R8	-0.890109	-0.545402
TD3	SS1	SocS3	AD3	R9	-0.857098	-0.554965
TD3	SS1	SocS3	AD4	R1	-0.86048	-0.596181
TD3	SS1	SocS3	AD4	R10	-0.881203	-0.504584
TD3	SS1	SocS3	AD4	R2	-0.864029	-0.536479
TD3	SS1	SocS3	AD4	R3	-0.893036	-0.540192
TD3	SS1	SocS3	AD4	R4	-0.82357	-0.561288
TD3	SS1	SocS3	AD4	R5	-0.856104	-0.556555
TD3	SS1	SocS3	AD4	R6	-0.852012	-0.591454
TD3	SS1	SocS3	AD4	R7	-0.848723	-0.553075
TD3	SS1	SocS3	AD4	R8	-0.880636	-0.570939
TD3	SS1	SocS3	AD4	R9	-0.860664	-0.525352
TD3	SS2	SocS1	AD1	R1	-0.970291	-0.6448
TD3	SS2	SocS1	AD1	R10	-0.940377	-0.700651
TD3	SS2	SocS1	AD1	R2	-0.960765	-0.741535
TD3	SS2	SocS1	AD1	R3	-0.96496	-0.75164
TD3	SS2	SocS1	AD1	R4	-0.921013	-0.734782
TD3	SS2	SocS1	AD1	R5	-0.952573	-0.729532
TD3	SS2	SocS1	AD1	R6	-0.950811	-0.733439
TD3	SS2	SocS1	AD1	R7	-0.966954	-0.77514
TD3	SS2	SocS1	AD1	R8	-0.959643	-0.68087
TD3	SS2	SocS1	AD1	R9	-0.932016	-0.761245
TD3	SS2	SocS1	AD2	R1	-0.923604	-0.649654
TD3	SS2	SocS1	AD2	R10	-0.908529	-0.651092
TD3	SS2	SocS1	AD2	R2	-0.914665	-0.678223
TD3	SS2	SocS1	AD2	R3	-0.927519	-0.697002
TD3	SS2	SocS1	AD2	R4	-0.96632	-0.634672
TD3	SS2	SocS1	AD2	R5	-0.942176	-0.705747
TD3	SS2	SocS1	AD2	R6	-0.930404	-0.672851
TD3	SS2	SocS1	AD2	R7	-0.931496	-0.706448
TD3	SS2	SocS1	AD2	R8	-0.939338	-0.663562
TD3	SS2	SocS1	AD2	R9	-0.90887	-0.629583
TD3	SS2	SocS1	AD3	R1	-0.904226	-0.662161
TD3	SS2	SocS1	AD3	R10	-0.944956	-0.601089
TD3	SS2	SocS1	AD3	R2	-0.900615	-0.591548
TD3	SS2	SocS1	AD3	R3	-0.901819	-0.618195
TD3	SS2	SocS1	AD3	R4	-0.940427	-0.620278
TD3	SS2	SocS1	AD3	R5	-0.935671	-0.583252
TD3	SS2	SocS1	AD3	R6	-0.909473	-0.620884
TD3	SS2	SocS1	AD3	R7	-0.904305	-0.590817
TD3	SS2	SocS1	AD3	R8	-0.915033	-0.533453
TD3	SS2	SocS1	AD3	R9	-0.926207	-0.667069
TD3	SS2	SocS1	AD4	R1	-0.909639	-0.559778
TD3	SS2	SocS1	AD4	R10	-0.867092	-0.621535
TD3	SS2	SocS1	AD4	R2	-0.884132	-0.642498
TD3	SS2	SocS1	AD4	R3	-0.909118	-0.631893
TD3	SS2	SocS1	AD4	R4	-0.889205	-0.562542
TD3	SS2	SocS1	AD4	R5	-0.902109	-0.643045
TD3	SS2	SocS1	AD4	R6	-0.881142	-0.602347
TD3	SS2	SocS1	AD4	R7	-0.909038	-0.569913
TD3	SS2	SocS1	AD4	R8	-0.911761	-0.577614
TD3	SS2	SocS1	AD4	R9	-0.916591	-0.659413
TD3	SS2	SocS2	AD1	R1	-0.974255	-0.673657
TD3	SS2	SocS2	AD1	R10	-0.954901	-0.763807
TD3	SS2	SocS2	AD1	R2	-0.929027	-0.412311
TD3	SS2	SocS2	AD1	R3	-0.958335	-0.837261
TD3	SS2	SocS2	AD1	R4	-0.968326	-0.757498
TD3	SS2	SocS2	AD1	R5	-0.916901	-0.743017
TD3	SS2	SocS2	AD1	R6	-0.96325	-0.826817
TD3	SS2	SocS2	AD1	R7	-0.950845	-0.738711
TD3	SS2	SocS2	AD1	R8	-0.949334	-0.736298
TD3	SS2	SocS2	AD1	R9	-0.939956	-0.772315
TD3	SS2	SocS2	AD2	R1	-0.928428	-0.695507
TD3	SS2	SocS2	AD2	R10	-0.959923	-0.771072
TD3	SS2	SocS2	AD2	R2	-0.961172	-0.647461
TD3	SS2	SocS2	AD2	R3	-0.942631	-0.730138
TD3	SS2	SocS2	AD2	R4	-0.933238	-0.728479
TD3	SS2	SocS2	AD2	R5	-0.902152	-0.750155
TD3	SS2	SocS2	AD2	R6	-0.961049	-0.655377
TD3	SS2	SocS2	AD2	R7	-0.902881	-0.758285
TD3	SS2	SocS2	AD2	R8	-0.959159	-0.681783
TD3	SS2	SocS2	AD2	R9	-0.950246	-0.746113
TD3	SS2	SocS2	AD3	R1	-0.890013	-0.660312
TD3	SS2	SocS2	AD3	R10	-0.894933	-0.643739
TD3	SS2	SocS2	AD3	R2	-0.89193	-0.680916
TD3	SS2	SocS2	AD3	R3	-0.867229	-0.689158
TD3	SS2	SocS2	AD3	R4	-0.849835	-0.680243
TD3	SS2	SocS2	AD3	R5	-0.960663	-0.640199
TD3	SS2	SocS2	AD3	R6	-0.897325	-0.664557
TD3	SS2	SocS2	AD3	R7	-0.914538	-0.656575
TD3	SS2	SocS2	AD3	R8	-0.858622	-0.618769
TD3	SS2	SocS2	AD3	R9	-0.907087	-0.62735
TD3	SS2	SocS2	AD4	R1	-0.864535	-0.587388
TD3	SS2	SocS2	AD4	R10	-0.851787	-0.64535
TD3	SS2	SocS2	AD4	R2	-0.875572	-0.610997
TD3	SS2	SocS2	AD4	R3	-0.927045	-0.654612
TD3	SS2	SocS2	AD4	R4	-0.820609	-0.611588
TD3	SS2	SocS2	AD4	R5	-0.923317	-0.677114
TD3	SS2	SocS2	AD4	R6	-0.873897	-0.672438
TD3	SS2	SocS2	AD4	R7	-0.884405	-0.572715
TD3	SS2	SocS2	AD4	R8	-0.93607	-0.589781
TD3	SS2	SocS2	AD4	R9	-0.85152	-0.657071
TD3	SS2	SocS3	AD1	R1	-0.902671	-0.692643
TD3	SS2	SocS3	AD1	R10	-0.946189	-0.724447
TD3	SS2	SocS3	AD1	R2	-0.887704	-0.688579
TD3	SS2	SocS3	AD1	R3	-0.956872	-0.652261
TD3	SS2	SocS3	AD1	R4	-0.928932	-0.677629
TD3	SS2	SocS3	AD1	R5	-0.909719	-0.684722
TD3	SS2	SocS3	AD1	R6	-0.927298	-0.719564
TD3	SS2	SocS3	AD1	R7	-0.952054	-0.748777
TD3	SS2	SocS3	AD1	R8	-0.944378	-0.717243
TD3	SS2	SocS3	AD1	R9	-0.917551	-0.690153
TD3	SS2	SocS3	AD2	R1	-0.882384	-0.597726
TD3	SS2	SocS3	AD2	R10	-0.910884	-0.572018
TD3	SS2	SocS3	AD2	R2	-0.894824	-0.650296
TD3	SS2	SocS3	AD2	R3	-0.938734	-0.681957
TD3	SS2	SocS3	AD2	R4	-0.918514	-0.656185
TD3	SS2	SocS3	AD2	R5	-0.841613	-0.706095
TD3	SS2	SocS3	AD2	R6	-0.863628	-0.62727
TD3	SS2	SocS3	AD2	R7	-0.911721	-0.615853
TD3	SS2	SocS3	AD2	R8	-0.885842	-0.617977
TD3	SS2	SocS3	AD2	R9	-0.904151	-0.72637
TD3	SS2	SocS3	AD3	R1	-0.843381	-0.578805
TD3	SS2	SocS3	AD3	R10	-0.837448	-0.548309
TD3	SS2	SocS3	AD3	R2	-0.875056	-0.570422
TD3	SS2	SocS3	AD3	R3	-0.862805	-0.673303
TD3	SS2	SocS3	AD3	R4	-0.850615	-0.578805
TD3	SS2	SocS3	AD3	R5	-0.898304	-0.53382
TD3	SS2	SocS3	AD3	R6	-0.893334	-0.599212
TD3	SS2	SocS3	AD3	R7	-0.90532	-0.548748
TD3	SS2	SocS3	AD3	R8	-0.895702	-0.541702
TD3	SS2	SocS3	AD3	R9	-0.869684	-0.606021
TD3	SS2	SocS3	AD4	R1	-0.849918	-0.58636
TD3	SS2	SocS3	AD4	R10	-0.867925	-0.547863
TD3	SS2	SocS3	AD4	R2	-0.882489	-0.532362
TD3	SS2	SocS3	AD4	R3	-0.863592	-0.591636
TD3	SS2	SocS3	AD4	R4	-0.864758	-0.515786
TD3	SS2	SocS3	AD4	R5	-0.836288	-0.516019
TD3	SS2	SocS3	AD4	R6	-0.845556	-0.537308
TD3	SS2	SocS3	AD4	R7	-0.861392	-0.510939
TD3	SS2	SocS3	AD4	R8	-0.859589	-0.536084
TD3	SS2	SocS3	AD4	R9	-0.884594	-0.449926
TD3	SS3	SocS1	AD1	R1	-0.926061	-0.805241
TD3	SS3	SocS1	AD1	R10	-0.980684	-0.740374
TD3	SS3	SocS1	AD1	R2	-0.916481	-0.709398
TD3	SS3	SocS1	AD1	R3	-0.869691	-0.594563
TD3	SS3	SocS1	AD1	R4	-0.985349	-0.718326
TD3	SS3	SocS1	AD1	R5	-0.983946	-0.756121
TD3	SS3	SocS1	AD1	R6	-0.974918	-0.704089
TD3	SS3	SocS1	AD1	R7	-0.96842	-0.750448
TD3	SS3	SocS1	AD1	R8	-0.980918	-0.57781
TD3	SS3	SocS1	AD1	R9	-0.953395	-0.664197
TD3	SS3	SocS1	AD2	R1	-0.964916	-0.570054
TD3	SS3	SocS1	AD2	R10	-0.906888	-0.65316
TD3	SS3	SocS1	AD2	R2	-0.95919	-0.628356
TD3	SS3	SocS1	AD2	R3	-0.961567	-0.649761
TD3	SS3	SocS1	AD2	R4	-0.96063	-0.657803
TD3	SS3	SocS1	AD2	R5	-0.959594	-0.647769
TD3	SS3	SocS1	AD2	R6	-0.880799	-0.628404
TD3	SS3	SocS1	AD2	R7	-0.960072	-0.637368
TD3	SS3	SocS1	AD2	R8	-0.977913	-0.642625
TD3	SS3	SocS1	AD2	R9	-0.95616	-0.634731
TD3	SS3	SocS1	AD3	R1	-0.950123	-0.53648
TD3	SS3	SocS1	AD3	R10	-0.884906	-0.638284
TD3	SS3	SocS1	AD3	R2	-0.944207	-0.573377
TD3	SS3	SocS1	AD3	R3	-0.92893	-0.552685
TD3	SS3	SocS1	AD3	R4	-0.891197	-0.513156
TD3	SS3	SocS1	AD3	R5	-0.884337	-0.59318
TD3	SS3	SocS1	AD3	R6	-0.934724	-0.583043
TD3	SS3	SocS1	AD3	R7	-0.963029	-0.551146
TD3	SS3	SocS1	AD3	R8	-0.955308	-0.573376
TD3	SS3	SocS1	AD3	R9	-0.964863	-0.522177
TD3	SS3	SocS1	AD4	R1	-0.91176	-0.585878
TD3	SS3	SocS1	AD4	R10	-0.939054	-0.583941
TD3	SS3	SocS1	AD4	R2	-0.938067	-0.57095
TD3	SS3	SocS1	AD4	R3	-0.948955	-0.600608
TD3	SS3	SocS1	AD4	R4	-0.859929	-0.557133
TD3	SS3	SocS1	AD4	R5	-0.924718	-0.548519
TD3	SS3	SocS1	AD4	R6	-0.901239	-0.584743
TD3	SS3	SocS1	AD4	R7	-0.899969	-0.590632
TD3	SS3	SocS1	AD4	R8	-0.939686	-0.547655
TD3	SS3	SocS1	AD4	R9	-0.925362	-0.584698
TD3	SS3	SocS2	AD1	R1	-0.971957	-0.699963
TD3	SS3	SocS2	AD1	R10	-0.96682	-0.704856
TD3	SS3	SocS2	AD1	R2	-0.9955	-0.72739
TD3	SS3	SocS2	AD1	R3	-0.957389	-0.748811
TD3	SS3	SocS2	AD1	R4	-0.988841	-0.732396
TD3	SS3	SocS2	AD1	R5	-0.914669	-0.784835
TD3	SS3	SocS2	AD1	R6	-0.960074	-0.730066
TD3	SS3	SocS2	AD1	R7	-0.976425	-0.690005
TD3	SS3	SocS2	AD1	R8	-0.854845	-0.813458
TD3	SS3	SocS2	AD1	R9	-0.963909	-0.812923
TD3	SS3	SocS2	AD2	R1	-0.975204	-0.73498
TD3	SS3	SocS2	AD2	R10	-0.937763	-0.704058
TD3	SS3	SocS2	AD2	R2	-0.959826	-0.719143
TD3	SS3	SocS2	AD2	R3	-0.959608	-0.663532
TD3	SS3	SocS2	AD2	R4	-0.963451	-0.660741
TD3	SS3	SocS2	AD2	R5	-0.991597	-0.779201
TD3	SS3	SocS2	AD2	R6	-0.963351	-0.652594
TD3	SS3	SocS2	AD2	R7	-0.921933	-0.687238
TD3	SS3	SocS2	AD2	R8	-0.993004	-0.77303
TD3	SS3	SocS2	AD2	R9	-0.890999	-0.668775
TD3	SS3	SocS2	AD3	R1	-0.957425	-0.646856
TD3	SS3	SocS2	AD3	R10	-0.987188	-0.628662
TD3	SS3	SocS2	AD3	R2	-0.962493	-0.644237
TD3	SS3	SocS2	AD3	R3	-0.985407	-0.664802
TD3	SS3	SocS2	AD3	R4	-0.957397	-0.646857
TD3	SS3	SocS2	AD3	R5	-0.933468	-0.643881
TD3	SS3	SocS2	AD3	R6	-0.883423	-0.668707
TD3	SS3	SocS2	AD3	R7	-0.96302	-0.620148
TD3	SS3	SocS2	AD3	R8	-0.932538	-0.688643
TD3	SS3	SocS2	AD3	R9	-0.94067	-0.66199
TD3	SS3	SocS2	AD4	R1	-0.939686	-0.681301
TD3	SS3	SocS2	AD4	R10	-0.872434	-0.641306
TD3	SS3	SocS2	AD4	R2	-0.918328	-0.643511
TD3	SS3	SocS2	AD4	R3	-0.859086	-0.632851
TD3	SS3	SocS2	AD4	R4	-0.828069	-0.678637
TD3	SS3	SocS2	AD4	R5	-0.92868	-0.568663
TD3	SS3	SocS2	AD4	R6	-0.956669	-0.668109
TD3	SS3	SocS2	AD4	R7	-0.891023	-0.646644
TD3	SS3	SocS2	AD4	R8	-0.906042	-0.618628
TD3	SS3	SocS2	AD4	R9	-0.950883	-0.626852
TD3	SS3	SocS3	AD1	R1	-0.944185	-0.666644
TD3	SS3	SocS3	AD1	R10	-0.949907	-0.646662
TD3	SS3	SocS3	AD1	R2	-0.976301	-0.620738
TD3	SS3	SocS3	AD1	R3	-0.921759	-0.561369
TD3	SS3	SocS3	AD1	R4	-0.805843	-0.602317
TD3	SS3	SocS3	AD1	R5	-0.936809	-0.661808
TD3	SS3	SocS3	AD1	R6	-0.956137	-0.634391
TD3	SS3	SocS3	AD1	R7	-0.936587	-0.603014
TD3	SS3	SocS3	AD1	R8	-0.961889	-0.584414
TD3	SS3	SocS3	AD1	R9	-0.957435	-0.600413
TD3	SS3	SocS3	AD2	R1	-0.933931	-0.520075
TD3	SS3	SocS3	AD2	R10	-0.944913	-0.618295
TD3	SS3	SocS3	AD2	R2	-0.924551	-0.575471
TD3	SS3	SocS3	AD2	R3	-0.764984	-0.500072
TD3	SS3	SocS3	AD2	R4	-0.9354	-0.505317
TD3	SS3	SocS3	AD2	R5	-0.933653	-0.54274
TD3	SS3	SocS3	AD2	R6	-0.956977	-0.628206
TD3	SS3	SocS3	AD2	R7	-0.937569	-0.612486
TD3	SS3	SocS3	AD2	R8	-0.919108	-0.570107
TD3	SS3	SocS3	AD2	R9	-0.915398	-0.604364
TD3	SS3	SocS3	AD3	R1	-0.916566	-0.520526
TD3	SS3	SocS3	AD3	R10	-0.909655	-0.570646
TD3	SS3	SocS3	AD3	R2	-0.92034	-0.58098
TD3	SS3	SocS3	AD3	R3	-0.934376	-0.520356
TD3	SS3	SocS3	AD3	R4	-0.895835	-0.52763
TD3	SS3	SocS3	AD3	R5	-0.85276	-0.575066
TD3	SS3	SocS3	AD3	R6	-0.83408	-0.579603
TD3	SS3	SocS3	AD3	R7	-0.892109	-0.515802
TD3	SS3	SocS3	AD3	R8	-0.90401	-0.566596
TD3	SS3	SocS3	AD3	R9	-0.874484	-0.560672
TD3	SS3	SocS3	AD4	R1	-0.852587	-0.619637
TD3	SS3	SocS3	AD4	R10	-0.887989	-0.571866
TD3	SS3	SocS3	AD4	R2	-0.901191	-0.513896
TD3	SS3	SocS3	AD4	R3	-0.846523	-0.520073
TD3	SS3	SocS3	AD4	R4	-0.88126	-0.550682
TD3	SS3	SocS3	AD4	R5	-0.909043	-0.586118
TD3	SS3	SocS3	AD4	R6	-0.902423	-0.564052
TD3	SS3	SocS3	AD4	R7	-0.840969	-0.544249
TD3	SS3	SocS3	AD4	R8	-0.881427	-0.531475
TD3	SS3	SocS3	AD4	R9	-0.855195	-0.529334
TD4	SS1	SocS1	AD1	R1	-0.953863	-0.73514
TD4	SS1	SocS1	AD1	R10	-0.971911	-0.763502
TD4	SS1	SocS1	AD1	R2	-0.9637	-0.760746
TD4	SS1	SocS1	AD1	R3	-0.896577	-0.700587
TD4	SS1	SocS1	AD1	R4	-0.944106	-0.764459
TD4	SS1	SocS1	AD1	R5	-0.962583	-0.786101
TD4	SS1	SocS1	AD1	R6	-0.9471	-0.759664
TD4	SS1	SocS1	AD1	R7	-0.964414	-0.744574
TD4	SS1	SocS1	AD1	R8	-0.966777	-0.775515
TD4	SS1	SocS1	AD1	R9	-0.935965	-0.748198
TD4	SS1	SocS1	AD2	R1	-0.946458	-0.678367
TD4	SS1	SocS1	AD2	R10	-0.950516	-0.696465
TD4	SS1	SocS1	AD2	R2	-0.94078	-0.590045
TD4	SS1	SocS1	AD2	R3	-0.938021	-0.67078
TD4	SS1	SocS1	AD2	R4	-0.929078	-0.738141
TD4	SS1	SocS1	AD2	R5	-0.940697	-0.704763
TD4	SS1	SocS1	AD2	R6	-0.933412	-0.605451
TD4	SS1	SocS1	AD2	R7	-0.934488	-0.712042
TD4	SS1	SocS1	AD2	R8	-0.95784	-0.691702
TD4	SS1	SocS1	AD2	R9	-0.942035	-0.716167
TD4	SS1	SocS1	AD3	R1	-0.920863	-0.630722
TD4	SS1	SocS1	AD3	R10	-0.9065	-0.67653
TD4	SS1	SocS1	AD3	R2	-0.920637	-0.725956
TD4	SS1	SocS1	AD3	R3	-0.928563	-0.640662
TD4	SS1	SocS1	AD3	R4	-0.9211	-0.681686
TD4	SS1	SocS1	AD3	R5	-0.925836	-0.696951
TD4	SS1	SocS1	AD3	R6	-0.941136	-0.657402
TD4	SS1	SocS1	AD3	R7	-0.915559	-0.648305
TD4	SS1	SocS1	AD3	R8	-0.921015	-0.637264
TD4	SS1	SocS1	AD3	R9	-0.927661	-0.717223
TD4	SS1	SocS1	AD4	R1	-0.92768	-0.629349
TD4	SS1	SocS1	AD4	R10	-0.909973	-0.616531
TD4	SS1	SocS1	AD4	R2	-0.894271	-0.623671
TD4	SS1	SocS1	AD4	R3	-0.924151	-0.662147
TD4	SS1	SocS1	AD4	R4	-0.908663	-0.62437
TD4	SS1	SocS1	AD4	R5	-0.910681	-0.627498
TD4	SS1	SocS1	AD4	R6	-0.923693	-0.654467
TD4	SS1	SocS1	AD4	R7	-0.924751	-0.617435
TD4	SS1	SocS1	AD4	R8	-0.91241	-0.583305
TD4	SS1	SocS1	AD4	R9	-0.920613	-0.582554
TD4	SS1	SocS2	AD1	R1	-0.935321	-0.788558
TD4	SS1	SocS2	AD1	R10	-0.90446	-0.791344
TD4	SS1	SocS2	AD1	R2	-0.971675	-0.682717
TD4	SS1	SocS2	AD1	R3	-0.964068	-0.817476
TD4	SS1	SocS2	AD1	R4	-0.936782	-0.85098
TD4	SS1	SocS2	AD1	R5	-0.957406	-0.795527
TD4	SS1	SocS2	AD1	R6	-0.955564	-0.750209
TD4	SS1	SocS2	AD1	R7	-0.937267	-0.811475
TD4	SS1	SocS2	AD1	R8	-0.922498	-0.744976
TD4	SS1	SocS2	AD1	R9	-0.949505	-0.821421
TD4	SS1	SocS2	AD2	R1	-0.934584	-0.577843
TD4	SS1	SocS2	AD2	R10	-0.946219	-0.719983
TD4	SS1	SocS2	AD2	R2	-0.907249	-0.744823
TD4	SS1	SocS2	AD2	R3	-0.937615	-0.681077
TD4	SS1	SocS2	AD2	R4	-0.96165	-0.639538
TD4	SS1	SocS2	AD2	R5	-0.924922	-0.80414
TD4	SS1	SocS2	AD2	R6	-0.960047	-0.707359
TD4	SS1	SocS2	AD2	R7	-0.955254	-0.745525
TD4	SS1	SocS2	AD2	R8	-0.917598	-0.7924
TD4	SS1	SocS2	AD2	R9	-0.855875	-0.797999
TD4	SS1	SocS2	AD3	R1	-0.876059	-0.650869
TD4	SS1	SocS2	AD3	R10	-0.931464	-0.725275
TD4	SS1	SocS2	AD3	R2	-0.912446	-0.659252
TD4	SS1	SocS2	AD3	R3	-0.929491	-0.701068
TD4	SS1	SocS2	AD3	R4	-0.914651	-0.587663
TD4	SS1	SocS2	AD3	R5	-0.897272	-0.637149
TD4	SS1	SocS2	AD3	R6	-0.872344	-0.71
TD4	SS1	SocS2	AD3	R7	-0.89636	-0.667074
TD4	SS1	SocS2	AD3	R8	-0.936806	-0.660801
TD4	SS1	SocS2	AD3	R9	-0.940682	-0.715238
TD4	SS1	SocS2	AD4	R1	-0.901443	-0.644445
TD4	SS1	SocS2	AD4	R10	-0.898803	-0.46266
TD4	SS1	SocS2	AD4	R2	-0.917331	-0.69598
TD4	SS1	SocS2	AD4	R3	-0.903237	-0.667662
TD4	SS1	SocS2	AD4	R4	-0.941284	-0.678083
TD4	SS1	SocS2	AD4	R5	-0.905734	-0.693918
TD4	SS1	SocS2	AD4	R6	-0.891048	-0.683391
TD4	SS1	SocS2	AD4	R7	-0.888836	-0.686143
TD4	SS1	SocS2	AD4	R8	-0.91666	-0.598659
TD4	SS1	SocS2	AD4	R9	-0.907472	-0.650063
TD4	SS1	SocS3	AD1	R1	-0.944564	-0.721323
TD4	SS1	SocS3	AD1	R10	-0.940309	-0.780026
TD4	SS1	SocS3	AD1	R2	-0.93682	-0.710192
TD4	SS1	SocS3	AD1	R3	-0.943292	-0.747802
TD4	SS1	SocS3	AD1	R4	-0.946967	-0.783656
TD4	SS1	SocS3	AD1	R5	-0.933793	-0.731066
TD4	SS1	SocS3	AD1	R6	-0.951183	-0.709623
TD4	SS1	SocS3	AD1	R7	-0.924563	-0.721429
TD4	SS1	SocS3	AD1	R8	-0.957793	-0.76719
TD4	SS1	SocS3	AD1	R9	-0.943531	-0.756819
TD4	SS1	SocS3	AD2	R1	-0.900066	-0.695174
TD4	SS1	SocS3	AD2	R10	-0.907098	-0.691876
TD4	SS1	SocS3	AD2	R2	-0.924759	-0.646339
TD4	SS1	SocS3	AD2	R3	-0.920466	-0.66583
TD4	SS1	SocS3	AD2	R4	-0.920979	-0.671169
TD4	SS1	SocS3	AD2	R5	-0.913388	-0.627097
TD4	SS1	SocS3	AD2	R6	-0.88607	-0.718861
TD4	SS1	SocS3	AD2	R7	-0.916461	-0.693092
TD4	SS1	SocS3	AD2	R8	-0.904034	-0.708626
TD4	SS1	SocS3	AD2	R9	-0.9062	-0.675895
TD4	SS1	SocS3	AD3	R1	-0.893887	-0.618926
TD4	SS1	SocS3	AD3	R10	-0.889988	-0.617833
TD4	SS1	SocS3	AD3	R2	-0.902505	-0.569009
TD4	SS1	SocS3	AD3	R3	-0.902975	-0.635188
TD4	SS1	SocS3	AD3	R4	-0.913722	-0.653716
TD4	SS1	SocS3	AD3	R5	-0.899426	-0.601381
TD4	SS1	SocS3	AD3	R6	-0.881587	-0.620183
TD4	SS1	SocS3	AD3	R7	-0.89786	-0.637588
TD4	SS1	SocS3	AD3	R8	-0.896689	-0.640128
TD4	SS1	SocS3	AD3	R9	-0.881862	-0.554742
TD4	SS1	SocS3	AD4	R1	-0.83249	-0.562191
TD4	SS1	SocS3	AD4	R10	-0.881622	-0.601979
TD4	SS1	SocS3	AD4	R2	-0.890499	-0.605089
TD4	SS1	SocS3	AD4	R3	-0.859742	-0.564881
TD4	SS1	SocS3	AD4	R4	-0.884547	-0.572074
TD4	SS1	SocS3	AD4	R5	-0.857758	-0.615373
TD4	SS1	SocS3	AD4	R6	-0.890842	-0.613966
TD4	SS1	SocS3	AD4	R7	-0.870488	-0.614948
TD4	SS1	SocS3	AD4	R8	-0.872504	-0.52792
TD4	SS1	SocS3	AD4	R9	-0.886896	-0.579685
TD4	SS2	SocS1	AD1	R1	-0.971446	-0.796339
TD4	SS2	SocS1	AD1	R10	-0.971392	-0.720288
TD4	SS2	SocS1	AD1	R2	-0.902595	-0.666032
TD4	SS2	SocS1	AD1	R3	-0.948465	-0.736536
TD4	SS2	SocS1	AD1	R4	-0.968778	-0.787578
TD4	SS2	SocS1	AD1	R5	-0.951249	-0.733927
TD4	SS2	SocS1	AD1	R6	-0.962416	-0.743032
TD4	SS2	SocS1	AD1	R7	-0.959544	-0.796787
TD4	SS2	SocS1	AD1	R8	-0.953027	-0.773645
TD4	SS2	SocS1	AD1	R9	-0.96794	-0.731102
TD4	SS2	SocS1	AD2	R1	-0.909674	-0.693493
TD4	SS2	SocS1	AD2	R10	-0.887859	-0.721228
TD4	SS2	SocS1	AD2	R2	-0.932533	-0.711777
TD4	SS2	SocS1	AD2	R3	-0.964653	-0.66264
TD4	SS2	SocS1	AD2	R4	-0.954154	-0.705394
TD4	SS2	SocS1	AD2	R5	-0.954238	-0.67205
TD4	SS2	SocS1	AD2	R6	-0.946272	-0.644562
TD4	SS2	SocS1	AD2	R7	-0.954477	-0.665794
TD4	SS2	SocS1	AD2	R8	-0.916511	-0.678028
TD4	SS2	SocS1	AD2	R9	-0.912898	-0.679929
TD4	SS2	SocS1	AD3	R1	-0.919829	-0.598679
TD4	SS2	SocS1	AD3	R10	-0.929257	-0.613468
TD4	SS2	SocS1	AD3	R2	-0.922062	-0.603274
TD4	SS2	SocS1	AD3	R3	-0.941643	-0.661101
TD4	SS2	SocS1	AD3	R4	-0.926712	-0.632805
TD4	SS2	SocS1	AD3	R5	-0.938164	-0.635641
TD4	SS2	SocS1	AD3	R6	-0.921621	-0.599171
TD4	SS2	SocS1	AD3	R7	-0.936848	-0.608529
TD4	SS2	SocS1	AD3	R8	-0.925211	-0.667916
TD4	SS2	SocS1	AD3	R9	-0.916185	-0.640009
TD4	SS2	SocS1	AD4	R1	-0.92672	-0.59566
TD4	SS2	SocS1	AD4	R10	-0.923256	-0.596796
TD4	SS2	SocS1	AD4	R2	-0.923493	-0.598266
TD4	SS2	SocS1	AD4	R3	-0.922883	-0.54254
TD4	SS2	SocS1	AD4	R4	-0.89573	-0.639485
TD4	SS2	SocS1	AD4	R5	-0.903504	-0.612144
TD4	SS2	SocS1	AD4	R6	-0.923333	-0.581301
TD4	SS2	SocS1	AD4	R7	-0.944031	-0.606057
TD4	SS2	SocS1	AD4	R8	-0.918727	-0.619442
TD4	SS2	SocS1	AD4	R9	-0.921773	-0.638341
TD4	SS2	SocS2	AD1	R1	-0.968965	-0.753823
TD4	SS2	SocS2	AD1	R10	-0.947902	-0.803924
TD4	SS2	SocS2	AD1	R2	-0.973876	-0.791508
TD4	SS2	SocS2	AD1	R3	-0.971478	-0.812278
TD4	SS2	SocS2	AD1	R4	-0.980572	-0.638539
TD4	SS2	SocS2	AD1	R5	-0.990885	-0.731346
TD4	SS2	SocS2	AD1	R6	-0.942629	-0.688652
TD4	SS2	SocS2	AD1	R7	-0.95266	-0.713046
TD4	SS2	SocS2	AD1	R8	-0.789317	-0.7963
TD4	SS2	SocS2	AD1	R9	-0.979344	-0.783511
TD4	SS2	SocS2	AD2	R1	-0.973207	-0.759295
TD4	SS2	SocS2	AD2	R10	-0.907845	-0.705191
TD4	SS2	SocS2	AD2	R2	-0.930732	-0.773674
TD4	SS2	SocS2	AD2	R3	-0.92678	-0.75278
TD4	SS2	SocS2	AD2	R4	-0.948773	-0.719225
TD4	SS2	SocS2	AD2	R5	-0.961619	-0.811775
TD4	SS2	SocS2	AD2	R6	-0.952439	-0.743691
TD4	SS2	SocS2	AD2	R7	-0.969513	-0.695949
TD4	SS2	SocS2	AD2	R8	-0.91526	-0.717275
TD4	SS2	SocS2	AD2	R9	-0.924237	-0.729133
TD4	SS2	SocS2	AD3	R1	-0.922534	-0.590145
TD4	SS2	SocS2	AD3	R10	-0.954407	-0.647495
TD4	SS2	SocS2	AD3	R2	-0.916756	-0.611401
TD4	SS2	SocS2	AD3	R3	-0.923428	-0.726894
TD4	SS2	SocS2	AD3	R4	-0.906725	-0.671203
TD4	SS2	SocS2	AD3	R5	-0.863598	-0.687887
TD4	SS2	SocS2	AD3	R6	-0.848502	-0.67111
TD4	SS2	SocS2	AD3	R7	-0.914771	-0.707561
TD4	SS2	SocS2	AD3	R8	-0.925778	-0.710263
TD4	SS2	SocS2	AD3	R9	-0.923668	-0.643823
TD4	SS2	SocS2	AD4	R1	-0.926132	-0.678705
TD4	SS2	SocS2	AD4	R10	-0.931741	-0.730133
TD4	SS2	SocS2	AD4	R2	-0.841142	-0.632684
TD4	SS2	SocS2	AD4	R3	-0.866763	-0.633346
TD4	SS2	SocS2	AD4	R4	-0.949293	-0.686519
TD4	SS2	SocS2	AD4	R5	-0.906608	-0.604746
TD4	SS2	SocS2	AD4	R6	-0.933978	-0.656676
TD4	SS2	SocS2	AD4	R7	-0.919942	-0.697361
TD4	SS2	SocS2	AD4	R8	-0.907346	-0.655607
TD4	SS2	SocS2	AD4	R9	-0.858033	-0.679796
TD4	SS2	SocS3	AD1	R1	-0.923081	-0.615522
TD4	SS2	SocS3	AD1	R10	-0.879818	-0.73554
TD4	SS2	SocS3	AD1	R2	-0.91909	-0.718841
TD4	SS2	SocS3	AD1	R3	-0.953967	-0.653552
TD4	SS2	SocS3	AD1	R4	-0.936421	-0.719001
TD4	SS2	SocS3	AD1	R5	-0.946854	-0.700303
TD4	SS2	SocS3	AD1	R6	-0.926681	-0.74864
TD4	SS2	SocS3	AD1	R7	-0.897864	-0.792012
TD4	SS2	SocS3	AD1	R8	-0.926013	-0.738822
TD4	SS2	SocS3	AD1	R9	-0.942758	-0.727249
TD4	SS2	SocS3	AD2	R1	-0.91543	-0.618084
TD4	SS2	SocS3	AD2	R10	-0.89231	-0.506963
TD4	SS2	SocS3	AD2	R2	-0.870102	-0.624742
TD4	SS2	SocS3	AD2	R3	-0.907371	-0.692945
TD4	SS2	SocS3	AD2	R4	-0.884166	-0.70547
TD4	SS2	SocS3	AD2	R5	-0.910338	-0.657502
TD4	SS2	SocS3	AD2	R6	-0.899075	-0.658153
TD4	SS2	SocS3	AD2	R7	-0.919142	-0.637224
TD4	SS2	SocS3	AD2	R8	-0.923556	-0.610708
TD4	SS2	SocS3	AD2	R9	-0.907817	-0.567866
TD4	SS2	SocS3	AD3	R1	-0.884104	-0.577983
TD4	SS2	SocS3	AD3	R10	-0.899149	-0.608719
TD4	SS2	SocS3	AD3	R2	-0.89836	-0.646572
TD4	SS2	SocS3	AD3	R3	-0.876907	-0.641653
TD4	SS2	SocS3	AD3	R4	-0.855034	-0.62042
TD4	SS2	SocS3	AD3	R5	-0.892593	-0.537711
TD4	SS2	SocS3	AD3	R6	-0.895691	-0.610347
TD4	SS2	SocS3	AD3	R7	-0.898782	-0.557183
TD4	SS2	SocS3	AD3	R8	-0.871848	-0.579596
TD4	SS2	SocS3	AD3	R9	-0.904235	-0.63828
TD4	SS2	SocS3	AD4	R1	-0.861032	-0.572304
TD4	SS2	SocS3	AD4	R10	-0.87552	-0.597245
TD4	SS2	SocS3	AD4	R2	-0.873255	-0.576159
TD4	SS2	SocS3	AD4	R3	-0.892315	-0.571495
TD4	SS2	SocS3	AD4	R4	-0.867198	-0.599357
TD4	SS2	SocS3	AD4	R5	-0.874601	-0.564363
TD4	SS2	SocS3	AD4	R6	-0.863706	-0.617456
TD4	SS2	SocS3	AD4	R7	-0.886076	-0.616812
TD4	SS2	SocS3	AD4	R8	-0.895764	-0.511741
TD4	SS2	SocS3	AD4	R9	-0.878708	-0.558548
TD4	SS3	SocS1	AD1	R1	-0.921932	-0.745117
TD4	SS3	SocS1	AD1	R10	-0.955205	-0.668752
TD4	SS3	SocS1	AD1	R2	-0.928178	-0.696246
TD4	SS3	SocS1	AD1	R3	-0.969637	-0.732068
TD4	SS3	SocS1	AD1	R4	-0.991558	-0.708991
TD4	SS3	SocS1	AD1	R5	-0.974686	-0.70082
TD4	SS3	SocS1	AD1	R6	-0.932974	-0.734229
TD4	SS3	SocS1	AD1	R7	-0.989385	-0.755932
TD4	SS3	SocS1	AD1	R8	-0.945033	-0.65571
TD4	SS3	SocS1	AD1	R9	-0.964515	-0.715305
TD4	SS3	SocS1	AD2	R1	-0.954209	-0.729098
TD4	SS3	SocS1	AD2	R10	-0.915508	-0.653922
TD4	SS3	SocS1	AD2	R2	-0.935155	-0.617467
TD4	SS3	SocS1	AD2	R3	-0.976041	-0.689536
TD4	SS3	SocS1	AD2	R4	-0.949178	-0.670907
TD4	SS3	SocS1	AD2	R5	-0.935513	-0.67326
TD4	SS3	SocS1	AD2	R6	-0.973148	-0.70763
TD4	SS3	SocS1	AD2	R7	-0.929997	-0.670489
TD4	SS3	SocS1	AD2	R8	-0.948366	-0.6015
TD4	SS3	SocS1	AD2	R9	-0.956202	-0.637697
TD4	SS3	SocS1	AD3	R1	-0.935271	-0.595733
TD4	SS3	SocS1	AD3	R10	-0.918982	-0.649307
TD4	SS3	SocS1	AD3	R2	-0.976189	-0.609186
TD4	SS3	SocS1	AD3	R3	-0.919955	-0.602131
TD4	SS3	SocS1	AD3	R4	-0.939759	-0.631301
TD4	SS3	SocS1	AD3	R5	-0.958683	-0.70216
TD4	SS3	SocS1	AD3	R6	-0.947101	-0.646406
TD4	SS3	SocS1	AD3	R7	-0.946541	-0.612312
TD4	SS3	SocS1	AD3	R8	-0.93274	-0.624231
TD4	SS3	SocS1	AD3	R9	-0.970467	-0.619816
TD4	SS3	SocS1	AD4	R1	-0.937754	-0.608566
TD4	SS3	SocS1	AD4	R10	-0.953152	-0.616406
TD4	SS3	SocS1	AD4	R2	-0.946032	-0.642054
TD4	SS3	SocS1	AD4	R3	-0.91479	-0.66354
TD4	SS3	SocS1	AD4	R4	-0.928984	-0.613951
TD4	SS3	SocS1	AD4	R5	-0.950971	-0.566637
TD4	SS3	SocS1	AD4	R6	-0.937865	-0.614938
TD4	SS3	SocS1	AD4	R7	-0.93898	-0.638516
TD4	SS3	SocS1	AD4	R8	-0.934393	-0.598824
TD4	SS3	SocS1	AD4	R9	-0.937148	-0.624498
TD4	SS3	SocS2	AD1	R1	-0.985352	-0.755201
TD4	SS3	SocS2	AD1	R10	-0.894579	-0.825497
TD4	SS3	SocS2	AD1	R2	-0.965114	-0.813626
TD4	SS3	SocS2	AD1	R3	-0.988174	-0.742812
TD4	SS3	SocS2	AD1	R4	-0.990198	-0.746929
TD4	SS3	SocS2	AD1	R5	-0.946681	-0.679727
TD4	SS3	SocS2	AD1	R6	-0.932647	-0.725121
TD4	SS3	SocS2	AD1	R7	-0.985769	-0.694749
TD4	SS3	SocS2	AD1	R8	-0.95569	-0.694367
TD4	SS3	SocS2	AD1	R9	-0.867788	-0.71846
TD4	SS3	SocS2	AD2	R1	-0.938632	-0.675216
TD4	SS3	SocS2	AD2	R10	-0.982581	-0.680328
TD4	SS3	SocS2	AD2	R2	-0.973835	-0.758848
TD4	SS3	SocS2	AD2	R3	-0.967311	-0.780166
TD4	SS3	SocS2	AD2	R4	-0.881974	-0.685689
TD4	SS3	SocS2	AD2	R5	-0.835429	-0.664376
TD4	SS3	SocS2	AD2	R6	-0.995161	-0.721464
TD4	SS3	SocS2	AD2	R7	-0.957222	-0.727918
TD4	SS3	SocS2	AD2	R8	-0.959974	-0.600722
TD4	SS3	SocS2	AD2	R9	-0.904631	-0.721521
TD4	SS3	SocS2	AD3	R1	-0.977433	-0.686078
TD4	SS3	SocS2	AD3	R10	-0.960729	-0.676527
TD4	SS3	SocS2	AD3	R2	-0.975148	-0.660413
TD4	SS3	SocS2	AD3	R3	-0.973203	-0.62407
TD4	SS3	SocS2	AD3	R4	-0.936049	-0.657639
TD4	SS3	SocS2	AD3	R5	-0.898371	-0.667742
TD4	SS3	SocS2	AD3	R6	-0.904667	-0.691191
TD4	SS3	SocS2	AD3	R7	-0.890636	-0.748821
TD4	SS3	SocS2	AD3	R8	-0.908792	-0.590737
TD4	SS3	SocS2	AD3	R9	-0.927697	-0.67963
TD4	SS3	SocS2	AD4	R1	-0.926139	-0.674062
TD4	SS3	SocS2	AD4	R10	-0.954151	-0.702187
TD4	SS3	SocS2	AD4	R2	-0.917667	-0.658557
TD4	SS3	SocS2	AD4	R3	-0.885285	-0.640264
TD4	SS3	SocS2	AD4	R4	-0.984451	-0.662267
TD4	SS3	SocS2	AD4	R5	-0.939479	-0.689393
TD4	SS3	SocS2	AD4	R6	-0.903439	-0.683587
TD4	SS3	SocS2	AD4	R7	-0.963117	-0.660451
TD4	SS3	SocS2	AD4	R8	-0.916172	-0.657647
TD4	SS3	SocS2	AD4	R9	-0.959681	-0.644307
TD4	SS3	SocS3	AD1	R1	-0.956996	-0.705034
TD4	SS3	SocS3	AD1	R10	-0.966306	-0.650508
TD4	SS3	SocS3	AD1	R2	-0.926948	-0.637096
TD4	SS3	SocS3	AD1	R3	-0.919274	-0.607443
TD4	SS3	SocS3	AD1	R4	-0.940396	-0.591217
TD4	SS3	SocS3	AD1	R5	-0.970669	-0.668639
TD4	SS3	SocS3	AD1	R6	-0.97077	-0.62855
TD4	SS3	SocS3	AD1	R7	-0.94412	-0.658484
TD4	SS3	SocS3	AD1	R8	-0.923969	-0.715028
TD4	SS3	SocS3	AD1	R9	-0.955492	-0.62756
TD4	SS3	SocS3	AD2	R1	-0.950405	-0.636953
TD4	SS3	SocS3	AD2	R10	-0.910683	-0.575851
TD4	SS3	SocS3	AD2	R2	-0.951873	-0.656373
TD4	SS3	SocS3	AD2	R3	-0.9341	-0.578846
TD4	SS3	SocS3	AD2	R4	-0.933261	-0.614148
TD4	SS3	SocS3	AD2	R5	-0.893134	-0.604653
TD4	SS3	SocS3	AD2	R6	-0.92316	-0.65679
TD4	SS3	SocS3	AD2	R7	-0.946332	-0.541878
TD4	SS3	SocS3	AD2	R8	-0.942153	-0.629332
TD4	SS3	SocS3	AD2	R9	-0.934442	-0.610136
TD4	SS3	SocS3	AD3	R1	-0.913157	-0.590685
TD4	SS3	SocS3	AD3	R10	-0.878397	-0.586711
TD4	SS3	SocS3	AD3	R2	-0.911895	-0.63874
TD4	SS3	SocS3	AD3	R3	-0.919757	-0.596053
TD4	SS3	SocS3	AD3	R4	-0.825374	-0.611391
TD4	SS3	SocS3	AD3	R5	-0.891943	-0.601693
TD4	SS3	SocS3	AD3	R6	-0.916501	-0.60161
TD4	SS3	SocS3	AD3	R7	-0.901786	-0.595508
TD4	SS3	SocS3	AD3	R8	-0.932752	-0.571202
TD4	SS3	SocS3	AD3	R9	-0.914813	-0.597665
TD4	SS3	SocS3	AD4	R1	-0.799642	-0.633864
TD4	SS3	SocS3	AD4	R10	-0.89248	-0.603556
TD4	SS3	SocS3	AD4	R2	-0.925963	-0.592261
TD4	SS3	SocS3	AD4	R3	-0.903341	-0.601329
TD4	SS3	SocS3	AD4	R4	-0.812937	-0.605185
TD4	SS3	SocS3	AD4	R5	-0.836741	-0.593379
TD4	SS3	SocS3	AD4	R6	-0.881777	-0.615629
TD4	SS3	SocS3	AD4	R7	-0.891728	-0.60216
TD4	SS3	SocS3	AD4	R8	-0.820893	-0.578496
TD4	SS3	SocS3	AD4	R9	-0.89046	-0.602485

## Sheet: Averaged_over_blocks_AcD_Robust
Statistica input for 5-way ANOVA for Robust Design with actual density as a factor
TrL	TrD	SpS	SocSt	AcD	Replicate	Rel Bias
TL1	TD1	SS1	SocS1	ACD1	R1	-0.98833
TL1	TD1	SS1	SocS1	ACD1	R10	-0.992338
TL1	TD1	SS1	SocS1	ACD1	R2	-0.984444
TL1	TD1	SS1	SocS1	ACD1	R3	-0.992172
TL1	TD1	SS1	SocS1	ACD1	R4	-0.993154
TL1	TD1	SS1	SocS1	ACD1	R5	-0.987029
TL1	TD1	SS1	SocS1	ACD1	R6	-0.992839
TL1	TD1	SS1	SocS1	ACD1	R7	-0.976515
TL1	TD1	SS1	SocS1	ACD1	R8	-0.960193
TL1	TD1	SS1	SocS1	ACD1	R9	-0.97767
TL1	TD1	SS1	SocS1	ACD2	R1	-0.878603
TL1	TD1	SS1	SocS1	ACD2	R10	-0.870334
TL1	TD1	SS1	SocS1	ACD2	R2	-0.843008
TL1	TD1	SS1	SocS1	ACD2	R3	-0.863357
TL1	TD1	SS1	SocS1	ACD2	R4	-0.859448
TL1	TD1	SS1	SocS1	ACD2	R5	-0.889359
TL1	TD1	SS1	SocS1	ACD2	R6	-0.868309
TL1	TD1	SS1	SocS1	ACD2	R7	-0.861568
TL1	TD1	SS1	SocS1	ACD2	R8	-0.881599
TL1	TD1	SS1	SocS1	ACD2	R9	-0.870572
TL1	TD1	SS1	SocS2	ACD1	R1	-0.967909
TL1	TD1	SS1	SocS2	ACD1	R10	-0.923876
TL1	TD1	SS1	SocS2	ACD1	R2	-0.989381
TL1	TD1	SS1	SocS2	ACD1	R3	-0.950953
TL1	TD1	SS1	SocS2	ACD1	R4	-0.974705
TL1	TD1	SS1	SocS2	ACD1	R5	-0.967331
TL1	TD1	SS1	SocS2	ACD1	R6	-0.940968
TL1	TD1	SS1	SocS2	ACD1	R7	-0.950333
TL1	TD1	SS1	SocS2	ACD1	R8	-0.988707
TL1	TD1	SS1	SocS2	ACD1	R9	-0.973375
TL1	TD1	SS1	SocS2	ACD2	R1	-0.854569
TL1	TD1	SS1	SocS2	ACD2	R10	-0.822399
TL1	TD1	SS1	SocS2	ACD2	R2	-0.898496
TL1	TD1	SS1	SocS2	ACD2	R3	-0.821802
TL1	TD1	SS1	SocS2	ACD2	R4	-0.887187
TL1	TD1	SS1	SocS2	ACD2	R5	-0.850458
TL1	TD1	SS1	SocS2	ACD2	R6	-0.883838
TL1	TD1	SS1	SocS2	ACD2	R7	-0.875087
TL1	TD1	SS1	SocS2	ACD2	R8	-0.815544
TL1	TD1	SS1	SocS2	ACD2	R9	-0.832741
TL1	TD1	SS1	SocS3	ACD1	R1	-0.986642
TL1	TD1	SS1	SocS3	ACD1	R10	-0.993253
TL1	TD1	SS1	SocS3	ACD1	R2	-0.988544
TL1	TD1	SS1	SocS3	ACD1	R3	-0.991129
TL1	TD1	SS1	SocS3	ACD1	R4	-0.993029
TL1	TD1	SS1	SocS3	ACD1	R5	-0.987236
TL1	TD1	SS1	SocS3	ACD1	R6	-0.989556
TL1	TD1	SS1	SocS3	ACD1	R7	-0.989744
TL1	TD1	SS1	SocS3	ACD1	R8	-0.991616
TL1	TD1	SS1	SocS3	ACD1	R9	-0.99422
TL1	TD1	SS1	SocS3	ACD2	R1	-0.881601
TL1	TD1	SS1	SocS3	ACD2	R10	-0.822795
TL1	TD1	SS1	SocS3	ACD2	R2	-0.833217
TL1	TD1	SS1	SocS3	ACD2	R3	-0.828271
TL1	TD1	SS1	SocS3	ACD2	R4	-0.820843
TL1	TD1	SS1	SocS3	ACD2	R5	-0.832382
TL1	TD1	SS1	SocS3	ACD2	R6	-0.820486
TL1	TD1	SS1	SocS3	ACD2	R7	-0.797601
TL1	TD1	SS1	SocS3	ACD2	R8	-0.829257
TL1	TD1	SS1	SocS3	ACD2	R9	-0.843633
TL1	TD1	SS2	SocS1	ACD1	R1	-0.986667
TL1	TD1	SS2	SocS1	ACD1	R10	-0.98825
TL1	TD1	SS2	SocS1	ACD1	R2	-0.990106
TL1	TD1	SS2	SocS1	ACD1	R3	-0.955312
TL1	TD1	SS2	SocS1	ACD1	R4	-0.975428
TL1	TD1	SS2	SocS1	ACD1	R5	-0.987994
TL1	TD1	SS2	SocS1	ACD1	R6	-0.984623
TL1	TD1	SS2	SocS1	ACD1	R7	-0.994651
TL1	TD1	SS2	SocS1	ACD1	R8	-0.991408
TL1	TD1	SS2	SocS1	ACD1	R9	-0.98205
TL1	TD1	SS2	SocS1	ACD2	R1	-0.885243
TL1	TD1	SS2	SocS1	ACD2	R10	-0.87507
TL1	TD1	SS2	SocS1	ACD2	R2	-0.873096
TL1	TD1	SS2	SocS1	ACD2	R3	-0.825412
TL1	TD1	SS2	SocS1	ACD2	R4	-0.846447
TL1	TD1	SS2	SocS1	ACD2	R5	-0.921168
TL1	TD1	SS2	SocS1	ACD2	R6	-0.857121
TL1	TD1	SS2	SocS1	ACD2	R7	-0.886379
TL1	TD1	SS2	SocS1	ACD2	R8	-0.896621
TL1	TD1	SS2	SocS1	ACD2	R9	-0.882723
TL1	TD1	SS2	SocS2	ACD1	R1	-0.978635
TL1	TD1	SS2	SocS2	ACD1	R10	-0.979509
TL1	TD1	SS2	SocS2	ACD1	R2	-0.978967
TL1	TD1	SS2	SocS2	ACD1	R3	-0.968843
TL1	TD1	SS2	SocS2	ACD1	R4	-0.967829
TL1	TD1	SS2	SocS2	ACD1	R5	-0.995817
TL1	TD1	SS2	SocS2	ACD1	R6	-0.877009
TL1	TD1	SS2	SocS2	ACD1	R7	-0.980807
TL1	TD1	SS2	SocS2	ACD1	R8	-0.949749
TL1	TD1	SS2	SocS2	ACD1	R9	-0.945685
TL1	TD1	SS2	SocS2	ACD2	R1	-0.779717
TL1	TD1	SS2	SocS2	ACD2	R10	-0.766017
TL1	TD1	SS2	SocS2	ACD2	R2	-0.819912
TL1	TD1	SS2	SocS2	ACD2	R3	-0.848794
TL1	TD1	SS2	SocS2	ACD2	R4	-0.856447
TL1	TD1	SS2	SocS2	ACD2	R5	-0.774646
TL1	TD1	SS2	SocS2	ACD2	R6	-0.861609
TL1	TD1	SS2	SocS2	ACD2	R7	-0.882682
TL1	TD1	SS2	SocS2	ACD2	R8	-0.798338
TL1	TD1	SS2	SocS2	ACD2	R9	-0.880562
TL1	TD1	SS2	SocS3	ACD1	R1	-0.974983
TL1	TD1	SS2	SocS3	ACD1	R10	-0.989343
TL1	TD1	SS2	SocS3	ACD1	R2	-0.973783
TL1	TD1	SS2	SocS3	ACD1	R3	-0.993907
TL1	TD1	SS2	SocS3	ACD1	R4	-0.99219
TL1	TD1	SS2	SocS3	ACD1	R5	-0.979525
TL1	TD1	SS2	SocS3	ACD1	R6	-0.982101
TL1	TD1	SS2	SocS3	ACD1	R7	-0.984122
TL1	TD1	SS2	SocS3	ACD1	R8	-0.986535
TL1	TD1	SS2	SocS3	ACD1	R9	-0.99356
TL1	TD1	SS2	SocS3	ACD2	R1	-0.863979
TL1	TD1	SS2	SocS3	ACD2	R10	-0.825984
TL1	TD1	SS2	SocS3	ACD2	R2	-0.868702
TL1	TD1	SS2	SocS3	ACD2	R3	-0.83333
TL1	TD1	SS2	SocS3	ACD2	R4	-0.872361
TL1	TD1	SS2	SocS3	ACD2	R5	-0.852477
TL1	TD1	SS2	SocS3	ACD2	R6	-0.872887
TL1	TD1	SS2	SocS3	ACD2	R7	-0.853942
TL1	TD1	SS2	SocS3	ACD2	R8	-0.860942
TL1	TD1	SS2	SocS3	ACD2	R9	-0.788796
TL1	TD1	SS3	SocS1	ACD1	R1	-0.965492
TL1	TD1	SS3	SocS1	ACD1	R10	-0.991256
TL1	TD1	SS3	SocS1	ACD1	R2	-0.967014
TL1	TD1	SS3	SocS1	ACD1	R3	-0.977297
TL1	TD1	SS3	SocS1	ACD1	R4	-0.977984
TL1	TD1	SS3	SocS1	ACD1	R5	-0.994053
TL1	TD1	SS3	SocS1	ACD1	R6	-0.90557
TL1	TD1	SS3	SocS1	ACD1	R7	-0.987677
TL1	TD1	SS3	SocS1	ACD1	R8	-0.908235
TL1	TD1	SS3	SocS1	ACD1	R9	-0.995902
TL1	TD1	SS3	SocS1	ACD2	R1	-0.893127
TL1	TD1	SS3	SocS1	ACD2	R10	-0.930753
TL1	TD1	SS3	SocS1	ACD2	R2	-0.941758
TL1	TD1	SS3	SocS1	ACD2	R3	-0.961798
TL1	TD1	SS3	SocS1	ACD2	R4	-0.948072
TL1	TD1	SS3	SocS1	ACD2	R5	-0.926304
TL1	TD1	SS3	SocS1	ACD2	R6	-0.88413
TL1	TD1	SS3	SocS1	ACD2	R7	-0.943767
TL1	TD1	SS3	SocS1	ACD2	R8	-0.94467
TL1	TD1	SS3	SocS1	ACD2	R9	-0.915169
TL1	TD1	SS3	SocS2	ACD1	R1	-0.981947
TL1	TD1	SS3	SocS2	ACD1	R10	-0.992361
TL1	TD1	SS3	SocS2	ACD1	R2	-0.98092
TL1	TD1	SS3	SocS2	ACD1	R3	-0.984668
TL1	TD1	SS3	SocS2	ACD1	R4	-0.977159
TL1	TD1	SS3	SocS2	ACD1	R5	-0.85883
TL1	TD1	SS3	SocS2	ACD1	R6	-0.982319
TL1	TD1	SS3	SocS2	ACD1	R7	-0.857879
TL1	TD1	SS3	SocS2	ACD1	R8	-0.910824
TL1	TD1	SS3	SocS2	ACD1	R9	-0.978282
TL1	TD1	SS3	SocS2	ACD2	R1	-0.966716
TL1	TD1	SS3	SocS2	ACD2	R10	-0.915069
TL1	TD1	SS3	SocS2	ACD2	R2	-0.901619
TL1	TD1	SS3	SocS2	ACD2	R3	-0.956971
TL1	TD1	SS3	SocS2	ACD2	R4	-0.95484
TL1	TD1	SS3	SocS2	ACD2	R5	-0.934496
TL1	TD1	SS3	SocS2	ACD2	R6	-0.952763
TL1	TD1	SS3	SocS2	ACD2	R7	-0.918408
TL1	TD1	SS3	SocS2	ACD2	R8	-0.91692
TL1	TD1	SS3	SocS2	ACD2	R9	-0.928049
TL1	TD1	SS3	SocS3	ACD1	R1	-0.990613
TL1	TD1	SS3	SocS3	ACD1	R10	-0.991651
TL1	TD1	SS3	SocS3	ACD1	R2	-0.989411
TL1	TD1	SS3	SocS3	ACD1	R3	-0.993222
TL1	TD1	SS3	SocS3	ACD1	R4	-0.974888
TL1	TD1	SS3	SocS3	ACD1	R5	-0.965838
TL1	TD1	SS3	SocS3	ACD1	R6	-0.970776
TL1	TD1	SS3	SocS3	ACD1	R7	-0.989612
TL1	TD1	SS3	SocS3	ACD1	R8	-0.970201
TL1	TD1	SS3	SocS3	ACD1	R9	-0.976724
TL1	TD1	SS3	SocS3	ACD2	R1	-0.908681
TL1	TD1	SS3	SocS3	ACD2	R10	-0.930359
TL1	TD1	SS3	SocS3	ACD2	R2	-0.878291
TL1	TD1	SS3	SocS3	ACD2	R3	-0.864549
TL1	TD1	SS3	SocS3	ACD2	R4	-0.90169
TL1	TD1	SS3	SocS3	ACD2	R5	-0.943597
TL1	TD1	SS3	SocS3	ACD2	R6	-0.91732
TL1	TD1	SS3	SocS3	ACD2	R7	-0.900133
TL1	TD1	SS3	SocS3	ACD2	R8	-0.827112
TL1	TD1	SS3	SocS3	ACD2	R9	-0.845259
TL1	TD2	SS1	SocS1	ACD1	R1	-0.958181
TL1	TD2	SS1	SocS1	ACD1	R10	-0.968246
TL1	TD2	SS1	SocS1	ACD1	R2	-0.961726
TL1	TD2	SS1	SocS1	ACD1	R3	-0.964242
TL1	TD2	SS1	SocS1	ACD1	R4	-0.951524
TL1	TD2	SS1	SocS1	ACD1	R5	-0.964203
TL1	TD2	SS1	SocS1	ACD1	R6	-0.930376
TL1	TD2	SS1	SocS1	ACD1	R7	-0.956455
TL1	TD2	SS1	SocS1	ACD1	R8	-0.902517
TL1	TD2	SS1	SocS1	ACD1	R9	-0.932967
TL1	TD2	SS1	SocS1	ACD2	R1	-0.814131
TL1	TD2	SS1	SocS1	ACD2	R10	-0.840062
TL1	TD2	SS1	SocS1	ACD2	R2	-0.820781
TL1	TD2	SS1	SocS1	ACD2	R3	-0.818548
TL1	TD2	SS1	SocS1	ACD2	R4	-0.817551
TL1	TD2	SS1	SocS1	ACD2	R5	-0.814202
TL1	TD2	SS1	SocS1	ACD2	R6	-0.810084
TL1	TD2	SS1	SocS1	ACD2	R7	-0.824991
TL1	TD2	SS1	SocS1	ACD2	R8	-0.799208
TL1	TD2	SS1	SocS1	ACD2	R9	-0.833576
TL1	TD2	SS1	SocS2	ACD1	R1	-0.899796
TL1	TD2	SS1	SocS2	ACD1	R10	-0.906907
TL1	TD2	SS1	SocS2	ACD1	R2	-0.900425
TL1	TD2	SS1	SocS2	ACD1	R3	-0.876464
TL1	TD2	SS1	SocS2	ACD1	R4	-0.894886
TL1	TD2	SS1	SocS2	ACD1	R5	-0.945544
TL1	TD2	SS1	SocS2	ACD1	R6	-0.931354
TL1	TD2	SS1	SocS2	ACD1	R7	-0.952402
TL1	TD2	SS1	SocS2	ACD1	R8	-0.906164
TL1	TD2	SS1	SocS2	ACD1	R9	-0.930142
TL1	TD2	SS1	SocS2	ACD2	R1	-0.838869
TL1	TD2	SS1	SocS2	ACD2	R10	-0.83839
TL1	TD2	SS1	SocS2	ACD2	R2	-0.812383
TL1	TD2	SS1	SocS2	ACD2	R3	-0.810584
TL1	TD2	SS1	SocS2	ACD2	R4	-0.770352
TL1	TD2	SS1	SocS2	ACD2	R5	-0.791953
TL1	TD2	SS1	SocS2	ACD2	R6	-0.857646
TL1	TD2	SS1	SocS2	ACD2	R7	-0.838307
TL1	TD2	SS1	SocS2	ACD2	R8	-0.84199
TL1	TD2	SS1	SocS2	ACD2	R9	-0.873046
TL1	TD2	SS1	SocS3	ACD1	R1	-0.957829
TL1	TD2	SS1	SocS3	ACD1	R10	-0.952485
TL1	TD2	SS1	SocS3	ACD1	R2	-0.954258
TL1	TD2	SS1	SocS3	ACD1	R3	-0.938541
TL1	TD2	SS1	SocS3	ACD1	R4	-0.951548
TL1	TD2	SS1	SocS3	ACD1	R5	-0.975968
TL1	TD2	SS1	SocS3	ACD1	R6	-0.967468
TL1	TD2	SS1	SocS3	ACD1	R7	-0.934025
TL1	TD2	SS1	SocS3	ACD1	R8	-0.966922
TL1	TD2	SS1	SocS3	ACD1	R9	-0.969202
TL1	TD2	SS1	SocS3	ACD2	R1	-0.766193
TL1	TD2	SS1	SocS3	ACD2	R10	-0.782731
TL1	TD2	SS1	SocS3	ACD2	R2	-0.800001
TL1	TD2	SS1	SocS3	ACD2	R3	-0.775656
TL1	TD2	SS1	SocS3	ACD2	R4	-0.779579
TL1	TD2	SS1	SocS3	ACD2	R5	-0.744978
TL1	TD2	SS1	SocS3	ACD2	R6	-0.791529
TL1	TD2	SS1	SocS3	ACD2	R7	-0.797435
TL1	TD2	SS1	SocS3	ACD2	R8	-0.771231
TL1	TD2	SS1	SocS3	ACD2	R9	-0.815228
TL1	TD2	SS2	SocS1	ACD1	R1	-0.963981
TL1	TD2	SS2	SocS1	ACD1	R10	-0.965457
TL1	TD2	SS2	SocS1	ACD1	R2	-0.938627
TL1	TD2	SS2	SocS1	ACD1	R3	-0.941633
TL1	TD2	SS2	SocS1	ACD1	R4	-0.969859
TL1	TD2	SS2	SocS1	ACD1	R5	-0.964361
TL1	TD2	SS2	SocS1	ACD1	R6	-0.935748
TL1	TD2	SS2	SocS1	ACD1	R7	-0.906245
TL1	TD2	SS2	SocS1	ACD1	R8	-0.979301
TL1	TD2	SS2	SocS1	ACD1	R9	-0.925931
TL1	TD2	SS2	SocS1	ACD2	R1	-0.853405
TL1	TD2	SS2	SocS1	ACD2	R10	-0.854591
TL1	TD2	SS2	SocS1	ACD2	R2	-0.857455
TL1	TD2	SS2	SocS1	ACD2	R3	-0.860306
TL1	TD2	SS2	SocS1	ACD2	R4	-0.849944
TL1	TD2	SS2	SocS1	ACD2	R5	-0.871143
TL1	TD2	SS2	SocS1	ACD2	R6	-0.874623
TL1	TD2	SS2	SocS1	ACD2	R7	-0.869361
TL1	TD2	SS2	SocS1	ACD2	R8	-0.832038
TL1	TD2	SS2	SocS1	ACD2	R9	-0.850634
TL1	TD2	SS2	SocS2	ACD1	R1	-0.946132
TL1	TD2	SS2	SocS2	ACD1	R10	-0.968955
TL1	TD2	SS2	SocS2	ACD1	R2	-0.940774
TL1	TD2	SS2	SocS2	ACD1	R3	-0.928625
TL1	TD2	SS2	SocS2	ACD1	R4	-0.9288
TL1	TD2	SS2	SocS2	ACD1	R5	-0.96425
TL1	TD2	SS2	SocS2	ACD1	R6	-0.933294
TL1	TD2	SS2	SocS2	ACD1	R7	-0.961961
TL1	TD2	SS2	SocS2	ACD1	R8	-0.958768
TL1	TD2	SS2	SocS2	ACD1	R9	-0.971285
TL1	TD2	SS2	SocS2	ACD2	R1	-0.866428
TL1	TD2	SS2	SocS2	ACD2	R10	-0.850986
TL1	TD2	SS2	SocS2	ACD2	R2	-0.870833
TL1	TD2	SS2	SocS2	ACD2	R3	-0.832763
TL1	TD2	SS2	SocS2	ACD2	R4	-0.811801
TL1	TD2	SS2	SocS2	ACD2	R5	-0.816664
TL1	TD2	SS2	SocS2	ACD2	R6	-0.838797
TL1	TD2	SS2	SocS2	ACD2	R7	-0.882005
TL1	TD2	SS2	SocS2	ACD2	R8	-0.857517
TL1	TD2	SS2	SocS2	ACD2	R9	-0.916496
TL1	TD2	SS2	SocS3	ACD1	R1	-0.945124
TL1	TD2	SS2	SocS3	ACD1	R10	-0.952504
TL1	TD2	SS2	SocS3	ACD1	R2	-0.957363
TL1	TD2	SS2	SocS3	ACD1	R3	-0.9313
TL1	TD2	SS2	SocS3	ACD1	R4	-0.954804
TL1	TD2	SS2	SocS3	ACD1	R5	-0.944856
TL1	TD2	SS2	SocS3	ACD1	R6	-0.965253
TL1	TD2	SS2	SocS3	ACD1	R7	-0.982528
TL1	TD2	SS2	SocS3	ACD1	R8	-0.931597
TL1	TD2	SS2	SocS3	ACD1	R9	-0.943564
TL1	TD2	SS2	SocS3	ACD2	R1	-0.863329
TL1	TD2	SS2	SocS3	ACD2	R10	-0.835787
TL1	TD2	SS2	SocS3	ACD2	R2	-0.806013
TL1	TD2	SS2	SocS3	ACD2	R3	-0.831741
TL1	TD2	SS2	SocS3	ACD2	R4	-0.818216
TL1	TD2	SS2	SocS3	ACD2	R5	-0.849352
TL1	TD2	SS2	SocS3	ACD2	R6	-0.823707
TL1	TD2	SS2	SocS3	ACD2	R7	-0.816302
TL1	TD2	SS2	SocS3	ACD2	R8	-0.800705
TL1	TD2	SS2	SocS3	ACD2	R9	-0.824499
TL1	TD2	SS3	SocS1	ACD1	R1	-0.961359
TL1	TD2	SS3	SocS1	ACD1	R10	-0.951728
TL1	TD2	SS3	SocS1	ACD1	R2	-0.957443
TL1	TD2	SS3	SocS1	ACD1	R3	-0.92728
TL1	TD2	SS3	SocS1	ACD1	R4	-0.962149
TL1	TD2	SS3	SocS1	ACD1	R5	-0.956391
TL1	TD2	SS3	SocS1	ACD1	R6	-0.969827
TL1	TD2	SS3	SocS1	ACD1	R7	-0.983067
TL1	TD2	SS3	SocS1	ACD1	R8	-0.981679
TL1	TD2	SS3	SocS1	ACD1	R9	-0.966691
TL1	TD2	SS3	SocS1	ACD2	R1	-0.947812
TL1	TD2	SS3	SocS1	ACD2	R10	-0.91679
TL1	TD2	SS3	SocS1	ACD2	R2	-0.927561
TL1	TD2	SS3	SocS1	ACD2	R3	-0.906723
TL1	TD2	SS3	SocS1	ACD2	R4	-0.943109
TL1	TD2	SS3	SocS1	ACD2	R5	-0.938805
TL1	TD2	SS3	SocS1	ACD2	R6	-0.896495
TL1	TD2	SS3	SocS1	ACD2	R7	-0.935613
TL1	TD2	SS3	SocS1	ACD2	R8	-0.924805
TL1	TD2	SS3	SocS1	ACD2	R9	-0.921451
TL1	TD2	SS3	SocS2	ACD1	R1	-0.880118
TL1	TD2	SS3	SocS2	ACD1	R10	-0.857338
TL1	TD2	SS3	SocS2	ACD1	R2	-0.953754
TL1	TD2	SS3	SocS2	ACD1	R3	-0.979397
TL1	TD2	SS3	SocS2	ACD1	R4	-0.943522
TL1	TD2	SS3	SocS2	ACD1	R5	-0.989218
TL1	TD2	SS3	SocS2	ACD1	R6	-0.938886
TL1	TD2	SS3	SocS2	ACD1	R7	-0.991668
TL1	TD2	SS3	SocS2	ACD1	R8	-0.929079
TL1	TD2	SS3	SocS2	ACD1	R9	-0.939864
TL1	TD2	SS3	SocS2	ACD2	R1	-0.909769
TL1	TD2	SS3	SocS2	ACD2	R10	-0.906597
TL1	TD2	SS3	SocS2	ACD2	R2	-0.938895
TL1	TD2	SS3	SocS2	ACD2	R3	-0.945614
TL1	TD2	SS3	SocS2	ACD2	R4	-0.927381
TL1	TD2	SS3	SocS2	ACD2	R5	-0.92414
TL1	TD2	SS3	SocS2	ACD2	R6	-0.912035
TL1	TD2	SS3	SocS2	ACD2	R7	-0.925169
TL1	TD2	SS3	SocS2	ACD2	R8	-0.924119
TL1	TD2	SS3	SocS2	ACD2	R9	-0.933764
TL1	TD2	SS3	SocS3	ACD1	R1	-0.966238
TL1	TD2	SS3	SocS3	ACD1	R10	-0.977684
TL1	TD2	SS3	SocS3	ACD1	R2	-0.955644
TL1	TD2	SS3	SocS3	ACD1	R3	-0.911967
TL1	TD2	SS3	SocS3	ACD1	R4	-0.969362
TL1	TD2	SS3	SocS3	ACD1	R5	-0.963913
TL1	TD2	SS3	SocS3	ACD1	R6	-0.983474
TL1	TD2	SS3	SocS3	ACD1	R7	-0.94945
TL1	TD2	SS3	SocS3	ACD1	R8	-0.941996
TL1	TD2	SS3	SocS3	ACD1	R9	-0.946203
TL1	TD2	SS3	SocS3	ACD2	R1	-0.897136
TL1	TD2	SS3	SocS3	ACD2	R10	-0.87453
TL1	TD2	SS3	SocS3	ACD2	R2	-0.806464
TL1	TD2	SS3	SocS3	ACD2	R3	-0.896902
TL1	TD2	SS3	SocS3	ACD2	R4	-0.878301
TL1	TD2	SS3	SocS3	ACD2	R5	-0.88142
TL1	TD2	SS3	SocS3	ACD2	R6	-0.894958
TL1	TD2	SS3	SocS3	ACD2	R7	-0.914808
TL1	TD2	SS3	SocS3	ACD2	R8	-0.896055
TL1	TD2	SS3	SocS3	ACD2	R9	-0.878326
TL1	TD3	SS1	SocS1	ACD1	R1	-0.951495
TL1	TD3	SS1	SocS1	ACD1	R10	-0.955309
TL1	TD3	SS1	SocS1	ACD1	R2	-0.938911
TL1	TD3	SS1	SocS1	ACD1	R3	-0.92793
TL1	TD3	SS1	SocS1	ACD1	R4	-0.94612
TL1	TD3	SS1	SocS1	ACD1	R5	-0.943199
TL1	TD3	SS1	SocS1	ACD1	R6	-0.93635
TL1	TD3	SS1	SocS1	ACD1	R7	-0.953662
TL1	TD3	SS1	SocS1	ACD1	R8	-0.946033
TL1	TD3	SS1	SocS1	ACD1	R9	-0.954262
TL1	TD3	SS1	SocS1	ACD2	R1	-0.88109
TL1	TD3	SS1	SocS1	ACD2	R10	-0.877457
TL1	TD3	SS1	SocS1	ACD2	R2	-0.868907
TL1	TD3	SS1	SocS1	ACD2	R3	-0.882309
TL1	TD3	SS1	SocS1	ACD2	R4	-0.865031
TL1	TD3	SS1	SocS1	ACD2	R5	-0.884599
TL1	TD3	SS1	SocS1	ACD2	R6	-0.881522
TL1	TD3	SS1	SocS1	ACD2	R7	-0.879256
TL1	TD3	SS1	SocS1	ACD2	R8	-0.881894
TL1	TD3	SS1	SocS1	ACD2	R9	-0.87433
TL1	TD3	SS1	SocS2	ACD1	R1	-0.958733
TL1	TD3	SS1	SocS2	ACD1	R10	-0.912935
TL1	TD3	SS1	SocS2	ACD1	R2	-0.913827
TL1	TD3	SS1	SocS2	ACD1	R3	-0.938544
TL1	TD3	SS1	SocS2	ACD1	R4	-0.949498
TL1	TD3	SS1	SocS2	ACD1	R5	-0.89623
TL1	TD3	SS1	SocS2	ACD1	R6	-0.946272
TL1	TD3	SS1	SocS2	ACD1	R7	-0.959851
TL1	TD3	SS1	SocS2	ACD1	R8	-0.967926
TL1	TD3	SS1	SocS2	ACD1	R9	-0.952087
TL1	TD3	SS1	SocS2	ACD2	R1	-0.902396
TL1	TD3	SS1	SocS2	ACD2	R10	-0.886493
TL1	TD3	SS1	SocS2	ACD2	R2	-0.874212
TL1	TD3	SS1	SocS2	ACD2	R3	-0.887561
TL1	TD3	SS1	SocS2	ACD2	R4	-0.913468
TL1	TD3	SS1	SocS2	ACD2	R5	-0.867574
TL1	TD3	SS1	SocS2	ACD2	R6	-0.915333
TL1	TD3	SS1	SocS2	ACD2	R7	-0.894116
TL1	TD3	SS1	SocS2	ACD2	R8	-0.844852
TL1	TD3	SS1	SocS2	ACD2	R9	-0.879742
TL1	TD3	SS1	SocS3	ACD1	R1	-0.959535
TL1	TD3	SS1	SocS3	ACD1	R10	-0.940559
TL1	TD3	SS1	SocS3	ACD1	R2	-0.947709
TL1	TD3	SS1	SocS3	ACD1	R3	-0.957821
TL1	TD3	SS1	SocS3	ACD1	R4	-0.958001
TL1	TD3	SS1	SocS3	ACD1	R5	-0.944958
TL1	TD3	SS1	SocS3	ACD1	R6	-0.963954
TL1	TD3	SS1	SocS3	ACD1	R7	-0.945162
TL1	TD3	SS1	SocS3	ACD1	R8	-0.955583
TL1	TD3	SS1	SocS3	ACD1	R9	-0.954151
TL1	TD3	SS1	SocS3	ACD2	R1	-0.839084
TL1	TD3	SS1	SocS3	ACD2	R10	-0.85187
TL1	TD3	SS1	SocS3	ACD2	R2	-0.85421
TL1	TD3	SS1	SocS3	ACD2	R3	-0.822283
TL1	TD3	SS1	SocS3	ACD2	R4	-0.82772
TL1	TD3	SS1	SocS3	ACD2	R5	-0.835809
TL1	TD3	SS1	SocS3	ACD2	R6	-0.845064
TL1	TD3	SS1	SocS3	ACD2	R7	-0.83076
TL1	TD3	SS1	SocS3	ACD2	R8	-0.852232
TL1	TD3	SS1	SocS3	ACD2	R9	-0.824302
TL1	TD3	SS2	SocS1	ACD1	R1	-0.945833
TL1	TD3	SS2	SocS1	ACD1	R10	-0.960752
TL1	TD3	SS2	SocS1	ACD1	R2	-0.917961
TL1	TD3	SS2	SocS1	ACD1	R3	-0.956611
TL1	TD3	SS2	SocS1	ACD1	R4	-0.960691
TL1	TD3	SS2	SocS1	ACD1	R5	-0.955543
TL1	TD3	SS2	SocS1	ACD1	R6	-0.965049
TL1	TD3	SS2	SocS1	ACD1	R7	-0.972197
TL1	TD3	SS2	SocS1	ACD1	R8	-0.960676
TL1	TD3	SS2	SocS1	ACD1	R9	-0.961696
TL1	TD3	SS2	SocS1	ACD2	R1	-0.908852
TL1	TD3	SS2	SocS1	ACD2	R10	-0.88913
TL1	TD3	SS2	SocS1	ACD2	R2	-0.90536
TL1	TD3	SS2	SocS1	ACD2	R3	-0.890596
TL1	TD3	SS2	SocS1	ACD2	R4	-0.900762
TL1	TD3	SS2	SocS1	ACD2	R5	-0.915837
TL1	TD3	SS2	SocS1	ACD2	R6	-0.88831
TL1	TD3	SS2	SocS1	ACD2	R7	-0.895129
TL1	TD3	SS2	SocS1	ACD2	R8	-0.908923
TL1	TD3	SS2	SocS1	ACD2	R9	-0.886193
TL1	TD3	SS2	SocS2	ACD1	R1	-0.917187
TL1	TD3	SS2	SocS2	ACD1	R10	-0.958145
TL1	TD3	SS2	SocS2	ACD1	R2	-0.947134
TL1	TD3	SS2	SocS2	ACD1	R3	-0.943719
TL1	TD3	SS2	SocS2	ACD1	R4	-0.933567
TL1	TD3	SS2	SocS2	ACD1	R5	-0.981586
TL1	TD3	SS2	SocS2	ACD1	R6	-0.962983
TL1	TD3	SS2	SocS2	ACD1	R7	-0.938674
TL1	TD3	SS2	SocS2	ACD1	R8	-0.940148
TL1	TD3	SS2	SocS2	ACD1	R9	-0.92774
TL1	TD3	SS2	SocS2	ACD2	R1	-0.898406
TL1	TD3	SS2	SocS2	ACD2	R10	-0.882641
TL1	TD3	SS2	SocS2	ACD2	R2	-0.883993
TL1	TD3	SS2	SocS2	ACD2	R3	-0.910075
TL1	TD3	SS2	SocS2	ACD2	R4	-0.85604
TL1	TD3	SS2	SocS2	ACD2	R5	-0.897339
TL1	TD3	SS2	SocS2	ACD2	R6	-0.888541
TL1	TD3	SS2	SocS2	ACD2	R7	-0.884166
TL1	TD3	SS2	SocS2	ACD2	R8	-0.913181
TL1	TD3	SS2	SocS2	ACD2	R9	-0.896093
TL1	TD3	SS2	SocS3	ACD1	R1	-0.944481
TL1	TD3	SS2	SocS3	ACD1	R10	-0.906726
TL1	TD3	SS2	SocS3	ACD1	R2	-0.902435
TL1	TD3	SS2	SocS3	ACD1	R3	-0.946539
TL1	TD3	SS2	SocS3	ACD1	R4	-0.954301
TL1	TD3	SS2	SocS3	ACD1	R5	-0.914427
TL1	TD3	SS2	SocS3	ACD1	R6	-0.923911
TL1	TD3	SS2	SocS3	ACD1	R7	-0.948743
TL1	TD3	SS2	SocS3	ACD1	R8	-0.947031
TL1	TD3	SS2	SocS3	ACD1	R9	-0.929115
TL1	TD3	SS2	SocS3	ACD2	R1	-0.800404
TL1	TD3	SS2	SocS3	ACD2	R10	-0.86542
TL1	TD3	SS2	SocS3	ACD2	R2	-0.868459
TL1	TD3	SS2	SocS3	ACD2	R3	-0.85842
TL1	TD3	SS2	SocS3	ACD2	R4	-0.821511
TL1	TD3	SS2	SocS3	ACD2	R5	-0.832326
TL1	TD3	SS2	SocS3	ACD2	R6	-0.85135
TL1	TD3	SS2	SocS3	ACD2	R7	-0.850053
TL1	TD3	SS2	SocS3	ACD2	R8	-0.841042
TL1	TD3	SS2	SocS3	ACD2	R9	-0.867122
TL1	TD3	SS3	SocS1	ACD1	R1	-0.939149
TL1	TD3	SS3	SocS1	ACD1	R10	-0.885185
TL1	TD3	SS3	SocS1	ACD1	R2	-0.964023
TL1	TD3	SS3	SocS1	ACD1	R3	-0.91406
TL1	TD3	SS3	SocS1	ACD1	R4	-0.921026
TL1	TD3	SS3	SocS1	ACD1	R5	-0.95045
TL1	TD3	SS3	SocS1	ACD1	R6	-0.904756
TL1	TD3	SS3	SocS1	ACD1	R7	-0.953888
TL1	TD3	SS3	SocS1	ACD1	R8	-0.982548
TL1	TD3	SS3	SocS1	ACD1	R9	-0.950585
TL1	TD3	SS3	SocS1	ACD2	R1	-0.937332
TL1	TD3	SS3	SocS1	ACD2	R10	-0.94807
TL1	TD3	SS3	SocS1	ACD2	R2	-0.930967
TL1	TD3	SS3	SocS1	ACD2	R3	-0.940119
TL1	TD3	SS3	SocS1	ACD2	R4	-0.913609
TL1	TD3	SS3	SocS1	ACD2	R5	-0.921137
TL1	TD3	SS3	SocS1	ACD2	R6	-0.932313
TL1	TD3	SS3	SocS1	ACD2	R7	-0.938062
TL1	TD3	SS3	SocS1	ACD2	R8	-0.939143
TL1	TD3	SS3	SocS1	ACD2	R9	-0.948257
TL1	TD3	SS3	SocS2	ACD1	R1	-0.97522
TL1	TD3	SS3	SocS2	ACD1	R10	-0.945672
TL1	TD3	SS3	SocS2	ACD1	R2	-0.981001
TL1	TD3	SS3	SocS2	ACD1	R3	-0.957389
TL1	TD3	SS3	SocS2	ACD1	R4	-0.965997
TL1	TD3	SS3	SocS2	ACD1	R5	-0.948553
TL1	TD3	SS3	SocS2	ACD1	R6	-0.974371
TL1	TD3	SS3	SocS2	ACD1	R7	-0.959552
TL1	TD3	SS3	SocS2	ACD1	R8	-0.920435
TL1	TD3	SS3	SocS2	ACD1	R9	-0.937191
TL1	TD3	SS3	SocS2	ACD2	R1	-0.947459
TL1	TD3	SS3	SocS2	ACD2	R10	-0.93473
TL1	TD3	SS3	SocS2	ACD2	R2	-0.946576
TL1	TD3	SS3	SocS2	ACD2	R3	-0.929719
TL1	TD3	SS3	SocS2	ACD2	R4	-0.890767
TL1	TD3	SS3	SocS2	ACD2	R5	-0.937497
TL1	TD3	SS3	SocS2	ACD2	R6	-0.933566
TL1	TD3	SS3	SocS2	ACD2	R7	-0.913836
TL1	TD3	SS3	SocS2	ACD2	R8	-0.921617
TL1	TD3	SS3	SocS2	ACD2	R9	-0.940988
TL1	TD3	SS3	SocS3	ACD1	R1	-0.956333
TL1	TD3	SS3	SocS3	ACD1	R10	-0.936506
TL1	TD3	SS3	SocS3	ACD1	R2	-0.948471
TL1	TD3	SS3	SocS3	ACD1	R3	-0.86489
TL1	TD3	SS3	SocS3	ACD1	R4	-0.873246
TL1	TD3	SS3	SocS3	ACD1	R5	-0.937579
TL1	TD3	SS3	SocS3	ACD1	R6	-0.921672
TL1	TD3	SS3	SocS3	ACD1	R7	-0.935239
TL1	TD3	SS3	SocS3	ACD1	R8	-0.974761
TL1	TD3	SS3	SocS3	ACD1	R9	-0.911499
TL1	TD3	SS3	SocS3	ACD2	R1	-0.867302
TL1	TD3	SS3	SocS3	ACD2	R10	-0.908051
TL1	TD3	SS3	SocS3	ACD2	R2	-0.903637
TL1	TD3	SS3	SocS3	ACD2	R3	-0.869509
TL1	TD3	SS3	SocS3	ACD2	R4	-0.890128
TL1	TD3	SS3	SocS3	ACD2	R5	-0.885197
TL1	TD3	SS3	SocS3	ACD2	R6	-0.900488
TL1	TD3	SS3	SocS3	ACD2	R7	-0.875507
TL1	TD3	SS3	SocS3	ACD2	R8	-0.881717
TL1	TD3	SS3	SocS3	ACD2	R9	-0.887069
TL1	TD4	SS1	SocS1	ACD1	R1	-0.967269
TL1	TD4	SS1	SocS1	ACD1	R10	-0.971013
TL1	TD4	SS1	SocS1	ACD1	R2	-0.972596
TL1	TD4	SS1	SocS1	ACD1	R3	-0.944022
TL1	TD4	SS1	SocS1	ACD1	R4	-0.959316
TL1	TD4	SS1	SocS1	ACD1	R5	-0.96112
TL1	TD4	SS1	SocS1	ACD1	R6	-0.957242
TL1	TD4	SS1	SocS1	ACD1	R7	-0.966939
TL1	TD4	SS1	SocS1	ACD1	R8	-0.975414
TL1	TD4	SS1	SocS1	ACD1	R9	-0.960022
TL1	TD4	SS1	SocS1	ACD2	R1	-0.912579
TL1	TD4	SS1	SocS1	ACD2	R10	-0.898772
TL1	TD4	SS1	SocS1	ACD2	R2	-0.892303
TL1	TD4	SS1	SocS1	ACD2	R3	-0.907768
TL1	TD4	SS1	SocS1	ACD2	R4	-0.908627
TL1	TD4	SS1	SocS1	ACD2	R5	-0.916924
TL1	TD4	SS1	SocS1	ACD2	R6	-0.915104
TL1	TD4	SS1	SocS1	ACD2	R7	-0.905255
TL1	TD4	SS1	SocS1	ACD2	R8	-0.905223
TL1	TD4	SS1	SocS1	ACD2	R9	-0.910204
TL1	TD4	SS1	SocS2	ACD1	R1	-0.955894
TL1	TD4	SS1	SocS2	ACD1	R10	-0.932694
TL1	TD4	SS1	SocS2	ACD1	R2	-0.961311
TL1	TD4	SS1	SocS2	ACD1	R3	-0.947846
TL1	TD4	SS1	SocS2	ACD1	R4	-0.961943
TL1	TD4	SS1	SocS2	ACD1	R5	-0.955992
TL1	TD4	SS1	SocS2	ACD1	R6	-0.971943
TL1	TD4	SS1	SocS2	ACD1	R7	-0.946448
TL1	TD4	SS1	SocS2	ACD1	R8	-0.947521
TL1	TD4	SS1	SocS2	ACD1	R9	-0.953296
TL1	TD4	SS1	SocS2	ACD2	R1	-0.892818
TL1	TD4	SS1	SocS2	ACD2	R10	-0.915695
TL1	TD4	SS1	SocS2	ACD2	R2	-0.911914
TL1	TD4	SS1	SocS2	ACD2	R3	-0.917415
TL1	TD4	SS1	SocS2	ACD2	R4	-0.917447
TL1	TD4	SS1	SocS2	ACD2	R5	-0.8896
TL1	TD4	SS1	SocS2	ACD2	R6	-0.889281
TL1	TD4	SS1	SocS2	ACD2	R7	-0.902687
TL1	TD4	SS1	SocS2	ACD2	R8	-0.912612
TL1	TD4	SS1	SocS2	ACD2	R9	-0.891274
TL1	TD4	SS1	SocS3	ACD1	R1	-0.935034
TL1	TD4	SS1	SocS3	ACD1	R10	-0.943124
TL1	TD4	SS1	SocS3	ACD1	R2	-0.955624
TL1	TD4	SS1	SocS3	ACD1	R3	-0.944823
TL1	TD4	SS1	SocS3	ACD1	R4	-0.960324
TL1	TD4	SS1	SocS3	ACD1	R5	-0.942129
TL1	TD4	SS1	SocS3	ACD1	R6	-0.948116
TL1	TD4	SS1	SocS3	ACD1	R7	-0.952666
TL1	TD4	SS1	SocS3	ACD1	R8	-0.956076
TL1	TD4	SS1	SocS3	ACD1	R9	-0.937331
TL1	TD4	SS1	SocS3	ACD2	R1	-0.845045
TL1	TD4	SS1	SocS3	ACD2	R10	-0.860593
TL1	TD4	SS1	SocS3	ACD2	R2	-0.870751
TL1	TD4	SS1	SocS3	ACD2	R3	-0.867882
TL1	TD4	SS1	SocS3	ACD2	R4	-0.869891
TL1	TD4	SS1	SocS3	ACD2	R5	-0.860068
TL1	TD4	SS1	SocS3	ACD2	R6	-0.851396
TL1	TD4	SS1	SocS3	ACD2	R7	-0.865428
TL1	TD4	SS1	SocS3	ACD2	R8	-0.858367
TL1	TD4	SS1	SocS3	ACD2	R9	-0.865547
TL1	TD4	SS2	SocS1	ACD1	R1	-0.974058
TL1	TD4	SS2	SocS1	ACD1	R10	-0.931874
TL1	TD4	SS2	SocS1	ACD1	R2	-0.947226
TL1	TD4	SS2	SocS1	ACD1	R3	-0.972226
TL1	TD4	SS2	SocS1	ACD1	R4	-0.955415
TL1	TD4	SS2	SocS1	ACD1	R5	-0.968469
TL1	TD4	SS2	SocS1	ACD1	R6	-0.965934
TL1	TD4	SS2	SocS1	ACD1	R7	-0.971569
TL1	TD4	SS2	SocS1	ACD1	R8	-0.956011
TL1	TD4	SS2	SocS1	ACD1	R9	-0.956483
TL1	TD4	SS2	SocS1	ACD2	R1	-0.895029
TL1	TD4	SS2	SocS1	ACD2	R10	-0.918811
TL1	TD4	SS2	SocS1	ACD2	R2	-0.909597
TL1	TD4	SS2	SocS1	ACD2	R3	-0.916564
TL1	TD4	SS2	SocS1	ACD2	R4	-0.906785
TL1	TD4	SS2	SocS1	ACD2	R5	-0.909155
TL1	TD4	SS2	SocS1	ACD2	R6	-0.917522
TL1	TD4	SS2	SocS1	ACD2	R7	-0.935638
TL1	TD4	SS2	SocS1	ACD2	R8	-0.911713
TL1	TD4	SS2	SocS1	ACD2	R9	-0.902841
TL1	TD4	SS2	SocS2	ACD1	R1	-0.961346
TL1	TD4	SS2	SocS2	ACD1	R10	-0.941531
TL1	TD4	SS2	SocS2	ACD1	R2	-0.947064
TL1	TD4	SS2	SocS2	ACD1	R3	-0.941066
TL1	TD4	SS2	SocS2	ACD1	R4	-0.953719
TL1	TD4	SS2	SocS2	ACD1	R5	-0.900641
TL1	TD4	SS2	SocS2	ACD1	R6	-0.930516
TL1	TD4	SS2	SocS2	ACD1	R7	-0.958036
TL1	TD4	SS2	SocS2	ACD1	R8	-0.832933
TL1	TD4	SS2	SocS2	ACD1	R9	-0.956589
TL1	TD4	SS2	SocS2	ACD2	R1	-0.938469
TL1	TD4	SS2	SocS2	ACD2	R10	-0.928747
TL1	TD4	SS2	SocS2	ACD2	R2	-0.882193
TL1	TD4	SS2	SocS2	ACD2	R3	-0.90274
TL1	TD4	SS2	SocS2	ACD2	R4	-0.933927
TL1	TD4	SS2	SocS2	ACD2	R5	-0.919371
TL1	TD4	SS2	SocS2	ACD2	R6	-0.905806
TL1	TD4	SS2	SocS2	ACD2	R7	-0.91725
TL1	TD4	SS2	SocS2	ACD2	R8	-0.914793
TL1	TD4	SS2	SocS2	ACD2	R9	-0.883487
TL1	TD4	SS2	SocS3	ACD1	R1	-0.933642
TL1	TD4	SS2	SocS3	ACD1	R10	-0.939505
TL1	TD4	SS2	SocS3	ACD1	R2	-0.930554
TL1	TD4	SS2	SocS3	ACD1	R3	-0.949531
TL1	TD4	SS2	SocS3	ACD1	R4	-0.953147
TL1	TD4	SS2	SocS3	ACD1	R5	-0.935866
TL1	TD4	SS2	SocS3	ACD1	R6	-0.926953
TL1	TD4	SS2	SocS3	ACD1	R7	-0.939971
TL1	TD4	SS2	SocS3	ACD1	R8	-0.94867
TL1	TD4	SS2	SocS3	ACD1	R9	-0.945785
TL1	TD4	SS2	SocS3	ACD2	R1	-0.862709
TL1	TD4	SS2	SocS3	ACD2	R10	-0.846463
TL1	TD4	SS2	SocS3	ACD2	R2	-0.850007
TL1	TD4	SS2	SocS3	ACD2	R3	-0.862173
TL1	TD4	SS2	SocS3	ACD2	R4	-0.854447
TL1	TD4	SS2	SocS3	ACD2	R5	-0.864657
TL1	TD4	SS2	SocS3	ACD2	R6	-0.861493
TL1	TD4	SS2	SocS3	ACD2	R7	-0.863743
TL1	TD4	SS2	SocS3	ACD2	R8	-0.869928
TL1	TD4	SS2	SocS3	ACD2	R9	-0.873588
TL1	TD4	SS3	SocS1	ACD1	R1	-0.934081
TL1	TD4	SS3	SocS1	ACD1	R10	-0.935835
TL1	TD4	SS3	SocS1	ACD1	R2	-0.935385
TL1	TD4	SS3	SocS1	ACD1	R3	-0.959142
TL1	TD4	SS3	SocS1	ACD1	R4	-0.97253
TL1	TD4	SS3	SocS1	ACD1	R5	-0.962772
TL1	TD4	SS3	SocS1	ACD1	R6	-0.961196
TL1	TD4	SS3	SocS1	ACD1	R7	-0.953101
TL1	TD4	SS3	SocS1	ACD1	R8	-0.928776
TL1	TD4	SS3	SocS1	ACD1	R9	-0.980477
TL1	TD4	SS3	SocS1	ACD2	R1	-0.94028
TL1	TD4	SS3	SocS1	ACD2	R10	-0.932923
TL1	TD4	SS3	SocS1	ACD2	R2	-0.958293
TL1	TD4	SS3	SocS1	ACD2	R3	-0.925561
TL1	TD4	SS3	SocS1	ACD2	R4	-0.938371
TL1	TD4	SS3	SocS1	ACD2	R5	-0.95248
TL1	TD4	SS3	SocS1	ACD2	R6	-0.934543
TL1	TD4	SS3	SocS1	ACD2	R7	-0.944815
TL1	TD4	SS3	SocS1	ACD2	R8	-0.943177
TL1	TD4	SS3	SocS1	ACD2	R9	-0.945132
TL1	TD4	SS3	SocS2	ACD1	R1	-0.967328
TL1	TD4	SS3	SocS2	ACD1	R10	-0.989957
TL1	TD4	SS3	SocS2	ACD1	R2	-0.974268
TL1	TD4	SS3	SocS2	ACD1	R3	-0.981551
TL1	TD4	SS3	SocS2	ACD1	R4	-0.92346
TL1	TD4	SS3	SocS2	ACD1	R5	-0.854887
TL1	TD4	SS3	SocS2	ACD1	R6	-0.945094
TL1	TD4	SS3	SocS2	ACD1	R7	-0.974603
TL1	TD4	SS3	SocS2	ACD1	R8	-0.931304
TL1	TD4	SS3	SocS2	ACD1	R9	-0.871635
TL1	TD4	SS3	SocS2	ACD2	R1	-0.938669
TL1	TD4	SS3	SocS2	ACD2	R10	-0.939085
TL1	TD4	SS3	SocS2	ACD2	R2	-0.950019
TL1	TD4	SS3	SocS2	ACD2	R3	-0.91706
TL1	TD4	SS3	SocS2	ACD2	R4	-0.959804
TL1	TD4	SS3	SocS2	ACD2	R5	-0.920887
TL1	TD4	SS3	SocS2	ACD2	R6	-0.916593
TL1	TD4	SS3	SocS2	ACD2	R7	-0.931145
TL1	TD4	SS3	SocS2	ACD2	R8	-0.939557
TL1	TD4	SS3	SocS2	ACD2	R9	-0.94423
TL1	TD4	SS3	SocS3	ACD1	R1	-0.933595
TL1	TD4	SS3	SocS3	ACD1	R10	-0.924189
TL1	TD4	SS3	SocS3	ACD1	R2	-0.950827
TL1	TD4	SS3	SocS3	ACD1	R3	-0.960416
TL1	TD4	SS3	SocS3	ACD1	R4	-0.932821
TL1	TD4	SS3	SocS3	ACD1	R5	-0.941246
TL1	TD4	SS3	SocS3	ACD1	R6	-0.967831
TL1	TD4	SS3	SocS3	ACD1	R7	-0.931218
TL1	TD4	SS3	SocS3	ACD1	R8	-0.937433
TL1	TD4	SS3	SocS3	ACD1	R9	-0.956406
TL1	TD4	SS3	SocS3	ACD2	R1	-0.868349
TL1	TD4	SS3	SocS3	ACD2	R10	-0.896252
TL1	TD4	SS3	SocS3	ACD2	R2	-0.901324
TL1	TD4	SS3	SocS3	ACD2	R3	-0.898453
TL1	TD4	SS3	SocS3	ACD2	R4	-0.835347
TL1	TD4	SS3	SocS3	ACD2	R5	-0.864581
TL1	TD4	SS3	SocS3	ACD2	R6	-0.896185
TL1	TD4	SS3	SocS3	ACD2	R7	-0.907843
TL1	TD4	SS3	SocS3	ACD2	R8	-0.881167
TL1	TD4	SS3	SocS3	ACD2	R9	-0.898443
TL2	TD1	SS1	SocS1	ACD1	R1	-0.992622
TL2	TD1	SS1	SocS1	ACD1	R10	-0.986003
TL2	TD1	SS1	SocS1	ACD1	R2	-0.993215
TL2	TD1	SS1	SocS1	ACD1	R3	-0.988657
TL2	TD1	SS1	SocS1	ACD1	R4	-0.988611
TL2	TD1	SS1	SocS1	ACD1	R5	-0.987941
TL2	TD1	SS1	SocS1	ACD1	R6	-0.97529
TL2	TD1	SS1	SocS1	ACD1	R7	-0.985305
TL2	TD1	SS1	SocS1	ACD1	R8	-0.991496
TL2	TD1	SS1	SocS1	ACD1	R9	-0.985594
TL2	TD1	SS1	SocS1	ACD2	R1	-0.873195
TL2	TD1	SS1	SocS1	ACD2	R10	-0.890015
TL2	TD1	SS1	SocS1	ACD2	R2	-0.89266
TL2	TD1	SS1	SocS1	ACD2	R3	-0.929112
TL2	TD1	SS1	SocS1	ACD2	R4	-0.873106
TL2	TD1	SS1	SocS1	ACD2	R5	-0.906456
TL2	TD1	SS1	SocS1	ACD2	R6	-0.863571
TL2	TD1	SS1	SocS1	ACD2	R7	-0.877866
TL2	TD1	SS1	SocS1	ACD2	R8	-0.906092
TL2	TD1	SS1	SocS1	ACD2	R9	-0.900377
TL2	TD1	SS1	SocS2	ACD1	R1	-0.896733
TL2	TD1	SS1	SocS2	ACD1	R10	-0.957688
TL2	TD1	SS1	SocS2	ACD1	R2	-0.954736
TL2	TD1	SS1	SocS2	ACD1	R3	-0.827372
TL2	TD1	SS1	SocS2	ACD1	R4	-0.950403
TL2	TD1	SS1	SocS2	ACD1	R5	-0.929423
TL2	TD1	SS1	SocS2	ACD1	R6	-0.831121
TL2	TD1	SS1	SocS2	ACD1	R7	-0.885056
TL2	TD1	SS1	SocS2	ACD1	R8	-0.940086
TL2	TD1	SS1	SocS2	ACD1	R9	-0.931751
TL2	TD1	SS1	SocS2	ACD2	R1	-0.891471
TL2	TD1	SS1	SocS2	ACD2	R10	-0.89938
TL2	TD1	SS1	SocS2	ACD2	R2	-0.897839
TL2	TD1	SS1	SocS2	ACD2	R3	-0.879448
TL2	TD1	SS1	SocS2	ACD2	R4	-0.891847
TL2	TD1	SS1	SocS2	ACD2	R5	-0.863273
TL2	TD1	SS1	SocS2	ACD2	R6	-0.881688
TL2	TD1	SS1	SocS2	ACD2	R7	-0.873285
TL2	TD1	SS1	SocS2	ACD2	R8	-0.916002
TL2	TD1	SS1	SocS2	ACD2	R9	-0.877838
TL2	TD1	SS1	SocS3	ACD1	R1	-0.991824
TL2	TD1	SS1	SocS3	ACD1	R10	-0.990871
TL2	TD1	SS1	SocS3	ACD1	R2	-0.991222
TL2	TD1	SS1	SocS3	ACD1	R3	-0.989867
TL2	TD1	SS1	SocS3	ACD1	R4	-0.987992
TL2	TD1	SS1	SocS3	ACD1	R5	-0.994249
TL2	TD1	SS1	SocS3	ACD1	R6	-0.989838
TL2	TD1	SS1	SocS3	ACD1	R7	-0.99403
TL2	TD1	SS1	SocS3	ACD1	R8	-0.990306
TL2	TD1	SS1	SocS3	ACD1	R9	-0.992778
TL2	TD1	SS1	SocS3	ACD2	R1	-0.87047
TL2	TD1	SS1	SocS3	ACD2	R10	-0.885895
TL2	TD1	SS1	SocS3	ACD2	R2	-0.841994
TL2	TD1	SS1	SocS3	ACD2	R3	-0.880037
TL2	TD1	SS1	SocS3	ACD2	R4	-0.863871
TL2	TD1	SS1	SocS3	ACD2	R5	-0.840345
TL2	TD1	SS1	SocS3	ACD2	R6	-0.831585
TL2	TD1	SS1	SocS3	ACD2	R7	-0.887225
TL2	TD1	SS1	SocS3	ACD2	R8	-0.887982
TL2	TD1	SS1	SocS3	ACD2	R9	-0.899022
TL2	TD1	SS2	SocS1	ACD1	R1	-0.945211
TL2	TD1	SS2	SocS1	ACD1	R10	-0.951749
TL2	TD1	SS2	SocS1	ACD1	R2	-0.965644
TL2	TD1	SS2	SocS1	ACD1	R3	-0.95822
TL2	TD1	SS2	SocS1	ACD1	R4	-0.951728
TL2	TD1	SS2	SocS1	ACD1	R5	-0.9661
TL2	TD1	SS2	SocS1	ACD1	R6	-0.949564
TL2	TD1	SS2	SocS1	ACD1	R7	-0.926365
TL2	TD1	SS2	SocS1	ACD1	R8	-0.960492
TL2	TD1	SS2	SocS1	ACD1	R9	-0.95535
TL2	TD1	SS2	SocS1	ACD2	R1	-0.80601
TL2	TD1	SS2	SocS1	ACD2	R10	-0.854135
TL2	TD1	SS2	SocS1	ACD2	R2	-0.816528
TL2	TD1	SS2	SocS1	ACD2	R3	-0.809158
TL2	TD1	SS2	SocS1	ACD2	R4	-0.760888
TL2	TD1	SS2	SocS1	ACD2	R5	-0.794006
TL2	TD1	SS2	SocS1	ACD2	R6	-0.793708
TL2	TD1	SS2	SocS1	ACD2	R7	-0.855899
TL2	TD1	SS2	SocS1	ACD2	R8	-0.825296
TL2	TD1	SS2	SocS1	ACD2	R9	-0.811362
TL2	TD1	SS2	SocS2	ACD1	R1	-0.91955
TL2	TD1	SS2	SocS2	ACD1	R10	-0.937141
TL2	TD1	SS2	SocS2	ACD1	R2	-0.905497
TL2	TD1	SS2	SocS2	ACD1	R3	-0.972957
TL2	TD1	SS2	SocS2	ACD1	R4	-0.982535
TL2	TD1	SS2	SocS2	ACD1	R5	-0.950625
TL2	TD1	SS2	SocS2	ACD1	R6	-0.972866
TL2	TD1	SS2	SocS2	ACD1	R7	-0.957049
TL2	TD1	SS2	SocS2	ACD1	R8	-0.944432
TL2	TD1	SS2	SocS2	ACD1	R9	-0.92787
TL2	TD1	SS2	SocS2	ACD2	R1	-0.784112
TL2	TD1	SS2	SocS2	ACD2	R10	-0.774585
TL2	TD1	SS2	SocS2	ACD2	R2	-0.781044
TL2	TD1	SS2	SocS2	ACD2	R3	-0.847943
TL2	TD1	SS2	SocS2	ACD2	R4	-0.877719
TL2	TD1	SS2	SocS2	ACD2	R5	-0.832852
TL2	TD1	SS2	SocS2	ACD2	R6	-0.816931
TL2	TD1	SS2	SocS2	ACD2	R7	-0.773154
TL2	TD1	SS2	SocS2	ACD2	R8	-0.828942
TL2	TD1	SS2	SocS2	ACD2	R9	-0.809666
TL2	TD1	SS2	SocS3	ACD1	R1	-0.856523
TL2	TD1	SS2	SocS3	ACD1	R10	-0.894176
TL2	TD1	SS2	SocS3	ACD1	R2	-0.903388
TL2	TD1	SS2	SocS3	ACD1	R3	-0.953188
TL2	TD1	SS2	SocS3	ACD1	R4	-0.921237
TL2	TD1	SS2	SocS3	ACD1	R5	-0.92091
TL2	TD1	SS2	SocS3	ACD1	R6	-0.956062
TL2	TD1	SS2	SocS3	ACD1	R7	-0.972985
TL2	TD1	SS2	SocS3	ACD1	R8	-0.949494
TL2	TD1	SS2	SocS3	ACD1	R9	-0.954144
TL2	TD1	SS2	SocS3	ACD2	R1	-0.704977
TL2	TD1	SS2	SocS3	ACD2	R10	-0.747779
TL2	TD1	SS2	SocS3	ACD2	R2	-0.716972
TL2	TD1	SS2	SocS3	ACD2	R3	-0.719181
TL2	TD1	SS2	SocS3	ACD2	R4	-0.733165
TL2	TD1	SS2	SocS3	ACD2	R5	-0.732767
TL2	TD1	SS2	SocS3	ACD2	R6	-0.660608
TL2	TD1	SS2	SocS3	ACD2	R7	-0.760145
TL2	TD1	SS2	SocS3	ACD2	R8	-0.687141
TL2	TD1	SS2	SocS3	ACD2	R9	-0.818139
TL2	TD1	SS3	SocS1	ACD1	R1	-0.932443
TL2	TD1	SS3	SocS1	ACD1	R10	-0.879488
TL2	TD1	SS3	SocS1	ACD1	R2	-0.891205
TL2	TD1	SS3	SocS1	ACD1	R3	-0.931239
TL2	TD1	SS3	SocS1	ACD1	R4	-0.881107
TL2	TD1	SS3	SocS1	ACD1	R5	-0.935045
TL2	TD1	SS3	SocS1	ACD1	R6	-0.952017
TL2	TD1	SS3	SocS1	ACD1	R7	-0.939858
TL2	TD1	SS3	SocS1	ACD1	R8	-0.891557
TL2	TD1	SS3	SocS1	ACD1	R9	-0.956586
TL2	TD1	SS3	SocS1	ACD2	R1	-0.762233
TL2	TD1	SS3	SocS1	ACD2	R10	-0.672143
TL2	TD1	SS3	SocS1	ACD2	R2	-0.706718
TL2	TD1	SS3	SocS1	ACD2	R3	-0.816197
TL2	TD1	SS3	SocS1	ACD2	R4	-0.783211
TL2	TD1	SS3	SocS1	ACD2	R5	-0.68802
TL2	TD1	SS3	SocS1	ACD2	R6	-0.727716
TL2	TD1	SS3	SocS1	ACD2	R7	-0.72718
TL2	TD1	SS3	SocS1	ACD2	R8	-0.749064
TL2	TD1	SS3	SocS1	ACD2	R9	-0.67836
TL2	TD1	SS3	SocS2	ACD1	R1	-0.920582
TL2	TD1	SS3	SocS2	ACD1	R10	-0.936139
TL2	TD1	SS3	SocS2	ACD1	R2	-0.905745
TL2	TD1	SS3	SocS2	ACD1	R3	-0.938876
TL2	TD1	SS3	SocS2	ACD1	R4	-0.869701
TL2	TD1	SS3	SocS2	ACD1	R5	-0.899313
TL2	TD1	SS3	SocS2	ACD1	R6	-0.88817
TL2	TD1	SS3	SocS2	ACD1	R7	-0.934432
TL2	TD1	SS3	SocS2	ACD1	R8	-0.898658
TL2	TD1	SS3	SocS2	ACD1	R9	-0.96072
TL2	TD1	SS3	SocS2	ACD2	R1	-0.836195
TL2	TD1	SS3	SocS2	ACD2	R10	-0.723048
TL2	TD1	SS3	SocS2	ACD2	R2	-0.774966
TL2	TD1	SS3	SocS2	ACD2	R3	-0.749792
TL2	TD1	SS3	SocS2	ACD2	R4	-0.747173
TL2	TD1	SS3	SocS2	ACD2	R5	-0.860526
TL2	TD1	SS3	SocS2	ACD2	R6	-0.65265
TL2	TD1	SS3	SocS2	ACD2	R7	-0.733378
TL2	TD1	SS3	SocS2	ACD2	R8	-0.782614
TL2	TD1	SS3	SocS2	ACD2	R9	-0.767415
TL2	TD1	SS3	SocS3	ACD1	R1	-0.868117
TL2	TD1	SS3	SocS3	ACD1	R10	-0.793568
TL2	TD1	SS3	SocS3	ACD1	R2	-0.891628
TL2	TD1	SS3	SocS3	ACD1	R3	-0.887316
TL2	TD1	SS3	SocS3	ACD1	R4	-0.831093
TL2	TD1	SS3	SocS3	ACD1	R5	-0.793495
TL2	TD1	SS3	SocS3	ACD1	R6	-0.795483
TL2	TD1	SS3	SocS3	ACD1	R7	-0.843878
TL2	TD1	SS3	SocS3	ACD1	R8	-0.805842
TL2	TD1	SS3	SocS3	ACD1	R9	-0.854026
TL2	TD1	SS3	SocS3	ACD2	R1	-0.541005
TL2	TD1	SS3	SocS3	ACD2	R10	-0.620114
TL2	TD1	SS3	SocS3	ACD2	R2	-0.719467
TL2	TD1	SS3	SocS3	ACD2	R3	-0.632865
TL2	TD1	SS3	SocS3	ACD2	R4	-0.586211
TL2	TD1	SS3	SocS3	ACD2	R5	-0.633465
TL2	TD1	SS3	SocS3	ACD2	R6	-0.512792
TL2	TD1	SS3	SocS3	ACD2	R7	-0.672296
TL2	TD1	SS3	SocS3	ACD2	R8	-0.699093
TL2	TD1	SS3	SocS3	ACD2	R9	-0.546276
TL2	TD2	SS1	SocS1	ACD1	R1	-0.830576
TL2	TD2	SS1	SocS1	ACD1	R10	-0.800965
TL2	TD2	SS1	SocS1	ACD1	R2	-0.86012
TL2	TD2	SS1	SocS1	ACD1	R3	-0.86517
TL2	TD2	SS1	SocS1	ACD1	R4	-0.890473
TL2	TD2	SS1	SocS1	ACD1	R5	-0.83868
TL2	TD2	SS1	SocS1	ACD1	R6	-0.867183
TL2	TD2	SS1	SocS1	ACD1	R7	-0.853434
TL2	TD2	SS1	SocS1	ACD1	R8	-0.870305
TL2	TD2	SS1	SocS1	ACD1	R9	-0.833414
TL2	TD2	SS1	SocS1	ACD2	R1	-0.600332
TL2	TD2	SS1	SocS1	ACD2	R10	-0.565401
TL2	TD2	SS1	SocS1	ACD2	R2	-0.596933
TL2	TD2	SS1	SocS1	ACD2	R3	-0.555822
TL2	TD2	SS1	SocS1	ACD2	R4	-0.60836
TL2	TD2	SS1	SocS1	ACD2	R5	-0.608747
TL2	TD2	SS1	SocS1	ACD2	R6	-0.57247
TL2	TD2	SS1	SocS1	ACD2	R7	-0.56886
TL2	TD2	SS1	SocS1	ACD2	R8	-0.577857
TL2	TD2	SS1	SocS1	ACD2	R9	-0.555746
TL2	TD2	SS1	SocS2	ACD1	R1	-0.831571
TL2	TD2	SS1	SocS2	ACD1	R10	-0.890654
TL2	TD2	SS1	SocS2	ACD1	R2	-0.877267
TL2	TD2	SS1	SocS2	ACD1	R3	-0.774393
TL2	TD2	SS1	SocS2	ACD1	R4	-0.779846
TL2	TD2	SS1	SocS2	ACD1	R5	-0.888861
TL2	TD2	SS1	SocS2	ACD1	R6	-0.866247
TL2	TD2	SS1	SocS2	ACD1	R7	-0.852185
TL2	TD2	SS1	SocS2	ACD1	R8	-0.862285
TL2	TD2	SS1	SocS2	ACD1	R9	-0.876781
TL2	TD2	SS1	SocS2	ACD2	R1	-0.655565
TL2	TD2	SS1	SocS2	ACD2	R10	-0.574626
TL2	TD2	SS1	SocS2	ACD2	R2	-0.607623
TL2	TD2	SS1	SocS2	ACD2	R3	-0.63904
TL2	TD2	SS1	SocS2	ACD2	R4	-0.623152
TL2	TD2	SS1	SocS2	ACD2	R5	-0.682738
TL2	TD2	SS1	SocS2	ACD2	R6	-0.618518
TL2	TD2	SS1	SocS2	ACD2	R7	-0.663831
TL2	TD2	SS1	SocS2	ACD2	R8	-0.639373
TL2	TD2	SS1	SocS2	ACD2	R9	-0.623405
TL2	TD2	SS1	SocS3	ACD1	R1	-0.835474
TL2	TD2	SS1	SocS3	ACD1	R10	-0.784543
TL2	TD2	SS1	SocS3	ACD1	R2	-0.831535
TL2	TD2	SS1	SocS3	ACD1	R3	-0.852223
TL2	TD2	SS1	SocS3	ACD1	R4	-0.792755
TL2	TD2	SS1	SocS3	ACD1	R5	-0.864957
TL2	TD2	SS1	SocS3	ACD1	R6	-0.790057
TL2	TD2	SS1	SocS3	ACD1	R7	-0.863595
TL2	TD2	SS1	SocS3	ACD1	R8	-0.76214
TL2	TD2	SS1	SocS3	ACD1	R9	-0.817097
TL2	TD2	SS1	SocS3	ACD2	R1	-0.477475
TL2	TD2	SS1	SocS3	ACD2	R10	-0.504861
TL2	TD2	SS1	SocS3	ACD2	R2	-0.485267
TL2	TD2	SS1	SocS3	ACD2	R3	-0.483461
TL2	TD2	SS1	SocS3	ACD2	R4	-0.506123
TL2	TD2	SS1	SocS3	ACD2	R5	-0.482292
TL2	TD2	SS1	SocS3	ACD2	R6	-0.498037
TL2	TD2	SS1	SocS3	ACD2	R7	-0.475239
TL2	TD2	SS1	SocS3	ACD2	R8	-0.476085
TL2	TD2	SS1	SocS3	ACD2	R9	-0.492443
TL2	TD2	SS2	SocS1	ACD1	R1	-0.621359
TL2	TD2	SS2	SocS1	ACD1	R10	-0.806337
TL2	TD2	SS2	SocS1	ACD1	R2	-0.825937
TL2	TD2	SS2	SocS1	ACD1	R3	-0.720399
TL2	TD2	SS2	SocS1	ACD1	R4	-0.713254
TL2	TD2	SS2	SocS1	ACD1	R5	-0.773501
TL2	TD2	SS2	SocS1	ACD1	R6	-0.77483
TL2	TD2	SS2	SocS1	ACD1	R7	-0.711891
TL2	TD2	SS2	SocS1	ACD1	R8	-0.77408
TL2	TD2	SS2	SocS1	ACD1	R9	-0.777312
TL2	TD2	SS2	SocS1	ACD2	R1	-0.598904
TL2	TD2	SS2	SocS1	ACD2	R10	-0.564264
TL2	TD2	SS2	SocS1	ACD2	R2	-0.554021
TL2	TD2	SS2	SocS1	ACD2	R3	-0.502191
TL2	TD2	SS2	SocS1	ACD2	R4	-0.54686
TL2	TD2	SS2	SocS1	ACD2	R5	-0.553581
TL2	TD2	SS2	SocS1	ACD2	R6	-0.499027
TL2	TD2	SS2	SocS1	ACD2	R7	-0.533696
TL2	TD2	SS2	SocS1	ACD2	R8	-0.566032
TL2	TD2	SS2	SocS1	ACD2	R9	-0.522477
TL2	TD2	SS2	SocS2	ACD1	R1	-0.825923
TL2	TD2	SS2	SocS2	ACD1	R10	-0.817294
TL2	TD2	SS2	SocS2	ACD1	R2	-0.698671
TL2	TD2	SS2	SocS2	ACD1	R3	-0.809837
TL2	TD2	SS2	SocS2	ACD1	R4	-0.840828
TL2	TD2	SS2	SocS2	ACD1	R5	-0.81025
TL2	TD2	SS2	SocS2	ACD1	R6	-0.809992
TL2	TD2	SS2	SocS2	ACD1	R7	-0.730676
TL2	TD2	SS2	SocS2	ACD1	R8	-0.796345
TL2	TD2	SS2	SocS2	ACD1	R9	-0.832664
TL2	TD2	SS2	SocS2	ACD2	R1	-0.603484
TL2	TD2	SS2	SocS2	ACD2	R10	-0.556616
TL2	TD2	SS2	SocS2	ACD2	R2	-0.61296
TL2	TD2	SS2	SocS2	ACD2	R3	-0.600812
TL2	TD2	SS2	SocS2	ACD2	R4	-0.602629
TL2	TD2	SS2	SocS2	ACD2	R5	-0.647847
TL2	TD2	SS2	SocS2	ACD2	R6	-0.590061
TL2	TD2	SS2	SocS2	ACD2	R7	-0.624437
TL2	TD2	SS2	SocS2	ACD2	R8	-0.609241
TL2	TD2	SS2	SocS2	ACD2	R9	-0.635165
TL2	TD2	SS2	SocS3	ACD1	R1	-0.650467
TL2	TD2	SS2	SocS3	ACD1	R10	-0.736983
TL2	TD2	SS2	SocS3	ACD1	R2	-0.63803
TL2	TD2	SS2	SocS3	ACD1	R3	-0.721474
TL2	TD2	SS2	SocS3	ACD1	R4	-0.739458
TL2	TD2	SS2	SocS3	ACD1	R5	-0.653972
TL2	TD2	SS2	SocS3	ACD1	R6	-0.687418
TL2	TD2	SS2	SocS3	ACD1	R7	-0.777868
TL2	TD2	SS2	SocS3	ACD1	R8	-0.830377
TL2	TD2	SS2	SocS3	ACD1	R9	-0.714621
TL2	TD2	SS2	SocS3	ACD2	R1	-0.417167
TL2	TD2	SS2	SocS3	ACD2	R10	-0.435969
TL2	TD2	SS2	SocS3	ACD2	R2	-0.492265
TL2	TD2	SS2	SocS3	ACD2	R3	-0.437799
TL2	TD2	SS2	SocS3	ACD2	R4	-0.440355
TL2	TD2	SS2	SocS3	ACD2	R5	-0.515017
TL2	TD2	SS2	SocS3	ACD2	R6	-0.499038
TL2	TD2	SS2	SocS3	ACD2	R7	-0.490448
TL2	TD2	SS2	SocS3	ACD2	R8	-0.475626
TL2	TD2	SS2	SocS3	ACD2	R9	-0.457746
TL2	TD2	SS3	SocS1	ACD1	R1	-0.707884
TL2	TD2	SS3	SocS1	ACD1	R10	-0.671761
TL2	TD2	SS3	SocS1	ACD1	R2	-0.635047
TL2	TD2	SS3	SocS1	ACD1	R3	-0.664376
TL2	TD2	SS3	SocS1	ACD1	R4	-0.653407
TL2	TD2	SS3	SocS1	ACD1	R5	-0.733563
TL2	TD2	SS3	SocS1	ACD1	R6	-0.666594
TL2	TD2	SS3	SocS1	ACD1	R7	-0.689841
TL2	TD2	SS3	SocS1	ACD1	R8	-0.718306
TL2	TD2	SS3	SocS1	ACD1	R9	-0.749096
TL2	TD2	SS3	SocS1	ACD2	R1	-0.539022
TL2	TD2	SS3	SocS1	ACD2	R10	-0.48686
TL2	TD2	SS3	SocS1	ACD2	R2	-0.534303
TL2	TD2	SS3	SocS1	ACD2	R3	-0.571132
TL2	TD2	SS3	SocS1	ACD2	R4	-0.496799
TL2	TD2	SS3	SocS1	ACD2	R5	-0.531958
TL2	TD2	SS3	SocS1	ACD2	R6	-0.599234
TL2	TD2	SS3	SocS1	ACD2	R7	-0.592625
TL2	TD2	SS3	SocS1	ACD2	R8	-0.612928
TL2	TD2	SS3	SocS1	ACD2	R9	-0.545169
TL2	TD2	SS3	SocS2	ACD1	R1	-0.622695
TL2	TD2	SS3	SocS2	ACD1	R10	-0.805284
TL2	TD2	SS3	SocS2	ACD1	R2	-0.742104
TL2	TD2	SS3	SocS2	ACD1	R3	-0.777177
TL2	TD2	SS3	SocS2	ACD1	R4	-0.808956
TL2	TD2	SS3	SocS2	ACD1	R5	-0.803937
TL2	TD2	SS3	SocS2	ACD1	R6	-0.74339
TL2	TD2	SS3	SocS2	ACD1	R7	-0.792139
TL2	TD2	SS3	SocS2	ACD1	R8	-0.800464
TL2	TD2	SS3	SocS2	ACD1	R9	-0.796345
TL2	TD2	SS3	SocS2	ACD2	R1	-0.673951
TL2	TD2	SS3	SocS2	ACD2	R10	-0.540596
TL2	TD2	SS3	SocS2	ACD2	R2	-0.66375
TL2	TD2	SS3	SocS2	ACD2	R3	-0.595319
TL2	TD2	SS3	SocS2	ACD2	R4	-0.612574
TL2	TD2	SS3	SocS2	ACD2	R5	-0.6042
TL2	TD2	SS3	SocS2	ACD2	R6	-0.639958
TL2	TD2	SS3	SocS2	ACD2	R7	-0.572173
TL2	TD2	SS3	SocS2	ACD2	R8	-0.600433
TL2	TD2	SS3	SocS2	ACD2	R9	-0.612284
TL2	TD2	SS3	SocS3	ACD1	R1	-0.602558
TL2	TD2	SS3	SocS3	ACD1	R10	-0.623918
TL2	TD2	SS3	SocS3	ACD1	R2	-0.53195
TL2	TD2	SS3	SocS3	ACD1	R3	-0.58344
TL2	TD2	SS3	SocS3	ACD1	R4	-0.580182
TL2	TD2	SS3	SocS3	ACD1	R5	-0.623053
TL2	TD2	SS3	SocS3	ACD1	R6	-0.709269
TL2	TD2	SS3	SocS3	ACD1	R7	-0.534733
TL2	TD2	SS3	SocS3	ACD1	R8	-0.626564
TL2	TD2	SS3	SocS3	ACD1	R9	-0.529591
TL2	TD2	SS3	SocS3	ACD2	R1	-0.417601
TL2	TD2	SS3	SocS3	ACD2	R10	-0.416146
TL2	TD2	SS3	SocS3	ACD2	R2	-0.47991
TL2	TD2	SS3	SocS3	ACD2	R3	-0.431032
TL2	TD2	SS3	SocS3	ACD2	R4	-0.390978
TL2	TD2	SS3	SocS3	ACD2	R5	-0.448067
TL2	TD2	SS3	SocS3	ACD2	R6	-0.436782
TL2	TD2	SS3	SocS3	ACD2	R7	-0.417066
TL2	TD2	SS3	SocS3	ACD2	R8	-0.461207
TL2	TD2	SS3	SocS3	ACD2	R9	-0.514145
TL2	TD3	SS1	SocS1	ACD1	R1	-0.77086
TL2	TD3	SS1	SocS1	ACD1	R10	-0.763914
TL2	TD3	SS1	SocS1	ACD1	R2	-0.779119
TL2	TD3	SS1	SocS1	ACD1	R3	-0.837948
TL2	TD3	SS1	SocS1	ACD1	R4	-0.794616
TL2	TD3	SS1	SocS1	ACD1	R5	-0.798984
TL2	TD3	SS1	SocS1	ACD1	R6	-0.81233
TL2	TD3	SS1	SocS1	ACD1	R7	-0.7993
TL2	TD3	SS1	SocS1	ACD1	R8	-0.730414
TL2	TD3	SS1	SocS1	ACD1	R9	-0.785095
TL2	TD3	SS1	SocS1	ACD2	R1	-0.555345
TL2	TD3	SS1	SocS1	ACD2	R10	-0.561371
TL2	TD3	SS1	SocS1	ACD2	R2	-0.556203
TL2	TD3	SS1	SocS1	ACD2	R3	-0.548834
TL2	TD3	SS1	SocS1	ACD2	R4	-0.542338
TL2	TD3	SS1	SocS1	ACD2	R5	-0.562599
TL2	TD3	SS1	SocS1	ACD2	R6	-0.59315
TL2	TD3	SS1	SocS1	ACD2	R7	-0.545716
TL2	TD3	SS1	SocS1	ACD2	R8	-0.520213
TL2	TD3	SS1	SocS1	ACD2	R9	-0.539217
TL2	TD3	SS1	SocS2	ACD1	R1	-0.672016
TL2	TD3	SS1	SocS2	ACD1	R10	-0.788675
TL2	TD3	SS1	SocS2	ACD1	R2	-0.788673
TL2	TD3	SS1	SocS2	ACD1	R3	-0.80537
TL2	TD3	SS1	SocS2	ACD1	R4	-0.746032
TL2	TD3	SS1	SocS2	ACD1	R5	-0.814467
TL2	TD3	SS1	SocS2	ACD1	R6	-0.879174
TL2	TD3	SS1	SocS2	ACD1	R7	-0.725202
TL2	TD3	SS1	SocS2	ACD1	R8	-0.820591
TL2	TD3	SS1	SocS2	ACD1	R9	-0.739138
TL2	TD3	SS1	SocS2	ACD2	R1	-0.620154
TL2	TD3	SS1	SocS2	ACD2	R10	-0.621011
TL2	TD3	SS1	SocS2	ACD2	R2	-0.629161
TL2	TD3	SS1	SocS2	ACD2	R3	-0.650142
TL2	TD3	SS1	SocS2	ACD2	R4	-0.575374
TL2	TD3	SS1	SocS2	ACD2	R5	-0.627732
TL2	TD3	SS1	SocS2	ACD2	R6	-0.626403
TL2	TD3	SS1	SocS2	ACD2	R7	-0.605595
TL2	TD3	SS1	SocS2	ACD2	R8	-0.633568
TL2	TD3	SS1	SocS2	ACD2	R9	-0.598489
TL2	TD3	SS1	SocS3	ACD1	R1	-0.751634
TL2	TD3	SS1	SocS3	ACD1	R10	-0.742026
TL2	TD3	SS1	SocS3	ACD1	R2	-0.759444
TL2	TD3	SS1	SocS3	ACD1	R3	-0.731458
TL2	TD3	SS1	SocS3	ACD1	R4	-0.773268
TL2	TD3	SS1	SocS3	ACD1	R5	-0.752352
TL2	TD3	SS1	SocS3	ACD1	R6	-0.793365
TL2	TD3	SS1	SocS3	ACD1	R7	-0.726452
TL2	TD3	SS1	SocS3	ACD1	R8	-0.733946
TL2	TD3	SS1	SocS3	ACD1	R9	-0.739129
TL2	TD3	SS1	SocS3	ACD2	R1	-0.513059
TL2	TD3	SS1	SocS3	ACD2	R10	-0.473347
TL2	TD3	SS1	SocS3	ACD2	R2	-0.508197
TL2	TD3	SS1	SocS3	ACD2	R3	-0.474878
TL2	TD3	SS1	SocS3	ACD2	R4	-0.511901
TL2	TD3	SS1	SocS3	ACD2	R5	-0.50099
TL2	TD3	SS1	SocS3	ACD2	R6	-0.502251
TL2	TD3	SS1	SocS3	ACD2	R7	-0.531855
TL2	TD3	SS1	SocS3	ACD2	R8	-0.501729
TL2	TD3	SS1	SocS3	ACD2	R9	-0.501786
TL2	TD3	SS2	SocS1	ACD1	R1	-0.712913
TL2	TD3	SS2	SocS1	ACD1	R10	-0.725132
TL2	TD3	SS2	SocS1	ACD1	R2	-0.743366
TL2	TD3	SS2	SocS1	ACD1	R3	-0.752005
TL2	TD3	SS2	SocS1	ACD1	R4	-0.682964
TL2	TD3	SS2	SocS1	ACD1	R5	-0.750837
TL2	TD3	SS2	SocS1	ACD1	R6	-0.719895
TL2	TD3	SS2	SocS1	ACD1	R7	-0.764042
TL2	TD3	SS2	SocS1	ACD1	R8	-0.679531
TL2	TD3	SS2	SocS1	ACD1	R9	-0.765812
TL2	TD3	SS2	SocS1	ACD2	R1	-0.532541
TL2	TD3	SS2	SocS1	ACD2	R10	-0.57582
TL2	TD3	SS2	SocS1	ACD2	R2	-0.59214
TL2	TD3	SS2	SocS1	ACD2	R3	-0.57803
TL2	TD3	SS2	SocS1	ACD2	R4	-0.592977
TL2	TD3	SS2	SocS1	ACD2	R5	-0.572405
TL2	TD3	SS2	SocS1	ACD2	R6	-0.601396
TL2	TD3	SS2	SocS1	ACD2	R7	-0.561911
TL2	TD3	SS2	SocS1	ACD2	R8	-0.557147
TL2	TD3	SS2	SocS1	ACD2	R9	-0.567636
TL2	TD3	SS2	SocS2	ACD1	R1	-0.669968
TL2	TD3	SS2	SocS2	ACD1	R10	-0.779947
TL2	TD3	SS2	SocS2	ACD1	R2	-0.55611
TL2	TD3	SS2	SocS2	ACD1	R3	-0.846649
TL2	TD3	SS2	SocS2	ACD1	R4	-0.79368
TL2	TD3	SS2	SocS2	ACD1	R5	-0.787136
TL2	TD3	SS2	SocS2	ACD1	R6	-0.774463
TL2	TD3	SS2	SocS2	ACD1	R7	-0.760782
TL2	TD3	SS2	SocS2	ACD1	R8	-0.685635
TL2	TD3	SS2	SocS2	ACD1	R9	-0.788915
TL2	TD3	SS2	SocS2	ACD2	R1	-0.63736
TL2	TD3	SS2	SocS2	ACD2	R10	-0.63377
TL2	TD3	SS2	SocS2	ACD2	R2	-0.635954
TL2	TD3	SS2	SocS2	ACD2	R3	-0.630631
TL2	TD3	SS2	SocS2	ACD2	R4	-0.622311
TL2	TD3	SS2	SocS2	ACD2	R5	-0.604804
TL2	TD3	SS2	SocS2	ACD2	R6	-0.623856
TL2	TD3	SS2	SocS2	ACD2	R7	-0.594576
TL2	TD3	SS2	SocS2	ACD2	R8	-0.624193
TL2	TD3	SS2	SocS2	ACD2	R9	-0.614354
TL2	TD3	SS2	SocS3	ACD1	R1	-0.680148
TL2	TD3	SS2	SocS3	ACD1	R10	-0.654321
TL2	TD3	SS2	SocS3	ACD1	R2	-0.709832
TL2	TD3	SS2	SocS3	ACD1	R3	-0.722692
TL2	TD3	SS2	SocS3	ACD1	R4	-0.674217
TL2	TD3	SS2	SocS3	ACD1	R5	-0.706773
TL2	TD3	SS2	SocS3	ACD1	R6	-0.714357
TL2	TD3	SS2	SocS3	ACD1	R7	-0.692087
TL2	TD3	SS2	SocS3	ACD1	R8	-0.666239
TL2	TD3	SS2	SocS3	ACD1	R9	-0.690423
TL2	TD3	SS2	SocS3	ACD2	R1	-0.539824
TL2	TD3	SS2	SocS3	ACD2	R10	-0.514856
TL2	TD3	SS2	SocS3	ACD2	R2	-0.499301
TL2	TD3	SS2	SocS3	ACD2	R3	-0.568309
TL2	TD3	SS2	SocS3	ACD2	R4	-0.523206
TL2	TD3	SS2	SocS3	ACD2	R5	-0.51478
TL2	TD3	SS2	SocS3	ACD2	R6	-0.536891
TL2	TD3	SS2	SocS3	ACD2	R7	-0.498569
TL2	TD3	SS2	SocS3	ACD2	R8	-0.529853
TL2	TD3	SS2	SocS3	ACD2	R9	-0.537306
TL2	TD3	SS3	SocS1	ACD1	R1	-0.684597
TL2	TD3	SS3	SocS1	ACD1	R10	-0.734824
TL2	TD3	SS3	SocS1	ACD1	R2	-0.650618
TL2	TD3	SS3	SocS1	ACD1	R3	-0.645748
TL2	TD3	SS3	SocS1	ACD1	R4	-0.657653
TL2	TD3	SS3	SocS1	ACD1	R5	-0.713171
TL2	TD3	SS3	SocS1	ACD1	R6	-0.664718
TL2	TD3	SS3	SocS1	ACD1	R7	-0.683794
TL2	TD3	SS3	SocS1	ACD1	R8	-0.593632
TL2	TD3	SS3	SocS1	ACD1	R9	-0.631887
TL2	TD3	SS3	SocS1	ACD2	R1	-0.564229
TL2	TD3	SS3	SocS1	ACD2	R10	-0.591029
TL2	TD3	SS3	SocS1	ACD2	R2	-0.597111
TL2	TD3	SS3	SocS1	ACD2	R3	-0.55306
TL2	TD3	SS3	SocS1	ACD2	R4	-0.552399
TL2	TD3	SS3	SocS1	ACD2	R5	-0.576685
TL2	TD3	SS3	SocS1	ACD2	R6	-0.594232
TL2	TD3	SS3	SocS1	ACD2	R7	-0.581003
TL2	TD3	SS3	SocS1	ACD2	R8	-0.57474
TL2	TD3	SS3	SocS1	ACD2	R9	-0.571015
TL2	TD3	SS3	SocS2	ACD1	R1	-0.761297
TL2	TD3	SS3	SocS2	ACD1	R10	-0.716969
TL2	TD3	SS3	SocS2	ACD1	R2	-0.729981
TL2	TD3	SS3	SocS2	ACD1	R3	-0.742919
TL2	TD3	SS3	SocS2	ACD1	R4	-0.711064
TL2	TD3	SS3	SocS2	ACD1	R5	-0.786941
TL2	TD3	SS3	SocS2	ACD1	R6	-0.717685
TL2	TD3	SS3	SocS2	ACD1	R7	-0.669618
TL2	TD3	SS3	SocS2	ACD1	R8	-0.811658
TL2	TD3	SS3	SocS2	ACD1	R9	-0.737582
TL2	TD3	SS3	SocS2	ACD2	R1	-0.635924
TL2	TD3	SS3	SocS2	ACD2	R10	-0.634318
TL2	TD3	SS3	SocS2	ACD2	R2	-0.623899
TL2	TD3	SS3	SocS2	ACD2	R3	-0.612079
TL2	TD3	SS3	SocS2	ACD2	R4	-0.639278
TL2	TD3	SS3	SocS2	ACD2	R5	-0.601349
TL2	TD3	SS3	SocS2	ACD2	R6	-0.640505
TL2	TD3	SS3	SocS2	ACD2	R7	-0.652399
TL2	TD3	SS3	SocS2	ACD2	R8	-0.635221
TL2	TD3	SS3	SocS2	ACD2	R9	-0.634846
TL2	TD3	SS3	SocS3	ACD1	R1	-0.608123
TL2	TD3	SS3	SocS3	ACD1	R10	-0.633271
TL2	TD3	SS3	SocS3	ACD1	R2	-0.593798
TL2	TD3	SS3	SocS3	ACD1	R3	-0.533154
TL2	TD3	SS3	SocS3	ACD1	R4	-0.552731
TL2	TD3	SS3	SocS3	ACD1	R5	-0.62271
TL2	TD3	SS3	SocS3	ACD1	R6	-0.641982
TL2	TD3	SS3	SocS3	ACD1	R7	-0.600312
TL2	TD3	SS3	SocS3	ACD1	R8	-0.581734
TL2	TD3	SS3	SocS3	ACD1	R9	-0.6266
TL2	TD3	SS3	SocS3	ACD2	R1	-0.555318
TL2	TD3	SS3	SocS3	ACD2	R10	-0.570463
TL2	TD3	SS3	SocS3	ACD2	R2	-0.545737
TL2	TD3	SS3	SocS3	ACD2	R3	-0.515584
TL2	TD3	SS3	SocS3	ACD2	R4	-0.54274
TL2	TD3	SS3	SocS3	ACD2	R5	-0.567107
TL2	TD3	SS3	SocS3	ACD2	R6	-0.549596
TL2	TD3	SS3	SocS3	ACD2	R7	-0.544446
TL2	TD3	SS3	SocS3	ACD2	R8	-0.548693
TL2	TD3	SS3	SocS3	ACD2	R9	-0.532548
TL2	TD4	SS1	SocS1	ACD1	R1	-0.741825
TL2	TD4	SS1	SocS1	ACD1	R10	-0.793757
TL2	TD4	SS1	SocS1	ACD1	R2	-0.77612
TL2	TD4	SS1	SocS1	ACD1	R3	-0.760884
TL2	TD4	SS1	SocS1	ACD1	R4	-0.849777
TL2	TD4	SS1	SocS1	ACD1	R5	-0.784798
TL2	TD4	SS1	SocS1	ACD1	R6	-0.738913
TL2	TD4	SS1	SocS1	ACD1	R7	-0.748189
TL2	TD4	SS1	SocS1	ACD1	R8	-0.754653
TL2	TD4	SS1	SocS1	ACD1	R9	-0.79688
TL2	TD4	SS1	SocS1	ACD2	R1	-0.570999
TL2	TD4	SS1	SocS1	ACD2	R10	-0.565896
TL2	TD4	SS1	SocS1	ACD2	R2	-0.580454
TL2	TD4	SS1	SocS1	ACD2	R3	-0.579948
TL2	TD4	SS1	SocS1	ACD2	R4	-0.591667
TL2	TD4	SS1	SocS1	ACD2	R5	-0.619945
TL2	TD4	SS1	SocS1	ACD2	R6	-0.582217
TL2	TD4	SS1	SocS1	ACD2	R7	-0.59432
TL2	TD4	SS1	SocS1	ACD2	R8	-0.576239
TL2	TD4	SS1	SocS1	ACD2	R9	-0.599335
TL2	TD4	SS1	SocS2	ACD1	R1	-0.722114
TL2	TD4	SS1	SocS2	ACD1	R10	-0.656411
TL2	TD4	SS1	SocS2	ACD1	R2	-0.753669
TL2	TD4	SS1	SocS2	ACD1	R3	-0.791875
TL2	TD4	SS1	SocS2	ACD1	R4	-0.693683
TL2	TD4	SS1	SocS2	ACD1	R5	-0.824954
TL2	TD4	SS1	SocS2	ACD1	R6	-0.794176
TL2	TD4	SS1	SocS2	ACD1	R7	-0.800315
TL2	TD4	SS1	SocS2	ACD1	R8	-0.778747
TL2	TD4	SS1	SocS2	ACD1	R9	-0.807687
TL2	TD4	SS1	SocS2	ACD2	R1	-0.627559
TL2	TD4	SS1	SocS2	ACD2	R10	-0.648747
TL2	TD4	SS1	SocS2	ACD2	R2	-0.651109
TL2	TD4	SS1	SocS2	ACD2	R3	-0.632623
TL2	TD4	SS1	SocS2	ACD2	R4	-0.65946
TL2	TD4	SS1	SocS2	ACD2	R5	-0.643503
TL2	TD4	SS1	SocS2	ACD2	R6	-0.629171
TL2	TD4	SS1	SocS2	ACD2	R7	-0.655421
TL2	TD4	SS1	SocS2	ACD2	R8	-0.60324
TL2	TD4	SS1	SocS2	ACD2	R9	-0.654509
TL2	TD4	SS1	SocS3	ACD1	R1	-0.712453
TL2	TD4	SS1	SocS3	ACD1	R10	-0.740024
TL2	TD4	SS1	SocS3	ACD1	R2	-0.69208
TL2	TD4	SS1	SocS3	ACD1	R3	-0.724186
TL2	TD4	SS1	SocS3	ACD1	R4	-0.743569
TL2	TD4	SS1	SocS3	ACD1	R5	-0.728284
TL2	TD4	SS1	SocS3	ACD1	R6	-0.74486
TL2	TD4	SS1	SocS3	ACD1	R7	-0.766975
TL2	TD4	SS1	SocS3	ACD1	R8	-0.747253
TL2	TD4	SS1	SocS3	ACD1	R9	-0.718028
TL2	TD4	SS1	SocS3	ACD2	R1	-0.578228
TL2	TD4	SS1	SocS3	ACD2	R10	-0.585234
TL2	TD4	SS1	SocS3	ACD2	R2	-0.564104
TL2	TD4	SS1	SocS3	ACD2	R3	-0.577752
TL2	TD4	SS1	SocS3	ACD2	R4	-0.585762
TL2	TD4	SS1	SocS3	ACD2	R5	-0.527826
TL2	TD4	SS1	SocS3	ACD2	R6	-0.564008
TL2	TD4	SS1	SocS3	ACD2	R7	-0.579006
TL2	TD4	SS1	SocS3	ACD2	R8	-0.566038
TL2	TD4	SS1	SocS3	ACD2	R9	-0.542374
TL2	TD4	SS2	SocS1	ACD1	R1	-0.747362
TL2	TD4	SS2	SocS1	ACD1	R10	-0.701349
TL2	TD4	SS2	SocS1	ACD1	R2	-0.686626
TL2	TD4	SS2	SocS1	ACD1	R3	-0.685728
TL2	TD4	SS2	SocS1	ACD1	R4	-0.772219
TL2	TD4	SS2	SocS1	ACD1	R5	-0.720849
TL2	TD4	SS2	SocS1	ACD1	R6	-0.70776
TL2	TD4	SS2	SocS1	ACD1	R7	-0.764602
TL2	TD4	SS2	SocS1	ACD1	R8	-0.784631
TL2	TD4	SS2	SocS1	ACD1	R9	-0.726809
TL2	TD4	SS2	SocS1	ACD2	R1	-0.597659
TL2	TD4	SS2	SocS1	ACD2	R10	-0.605392
TL2	TD4	SS2	SocS1	ACD2	R2	-0.601499
TL2	TD4	SS2	SocS1	ACD2	R3	-0.603749
TL2	TD4	SS2	SocS1	ACD2	R4	-0.593402
TL2	TD4	SS2	SocS1	ACD2	R5	-0.596188
TL2	TD4	SS2	SocS1	ACD2	R6	-0.592235
TL2	TD4	SS2	SocS1	ACD2	R7	-0.582652
TL2	TD4	SS2	SocS1	ACD2	R8	-0.595976
TL2	TD4	SS2	SocS1	ACD2	R9	-0.616327
TL2	TD4	SS2	SocS2	ACD1	R1	-0.753207
TL2	TD4	SS2	SocS2	ACD1	R10	-0.793072
TL2	TD4	SS2	SocS2	ACD1	R2	-0.751811
TL2	TD4	SS2	SocS2	ACD1	R3	-0.841586
TL2	TD4	SS2	SocS2	ACD1	R4	-0.742703
TL2	TD4	SS2	SocS2	ACD1	R5	-0.775734
TL2	TD4	SS2	SocS2	ACD1	R6	-0.755704
TL2	TD4	SS2	SocS2	ACD1	R7	-0.73344
TL2	TD4	SS2	SocS2	ACD1	R8	-0.75529
TL2	TD4	SS2	SocS2	ACD1	R9	-0.741253
TL2	TD4	SS2	SocS2	ACD2	R1	-0.655116
TL2	TD4	SS2	SocS2	ACD2	R10	-0.649188
TL2	TD4	SS2	SocS2	ACD2	R2	-0.6407
TL2	TD4	SS2	SocS2	ACD2	R3	-0.627626
TL2	TD4	SS2	SocS2	ACD2	R4	-0.632723
TL2	TD4	SS2	SocS2	ACD2	R5	-0.627261
TL2	TD4	SS2	SocS2	ACD2	R6	-0.656337
TL2	TD4	SS2	SocS2	ACD2	R7	-0.674599
TL2	TD4	SS2	SocS2	ACD2	R8	-0.673013
TL2	TD4	SS2	SocS2	ACD2	R9	-0.653314
TL2	TD4	SS2	SocS3	ACD1	R1	-0.608958
TL2	TD4	SS2	SocS3	ACD1	R10	-0.677323
TL2	TD4	SS2	SocS3	ACD1	R2	-0.717364
TL2	TD4	SS2	SocS3	ACD1	R3	-0.682077
TL2	TD4	SS2	SocS3	ACD1	R4	-0.764955
TL2	TD4	SS2	SocS3	ACD1	R5	-0.663584
TL2	TD4	SS2	SocS3	ACD1	R6	-0.710159
TL2	TD4	SS2	SocS3	ACD1	R7	-0.712684
TL2	TD4	SS2	SocS3	ACD1	R8	-0.675791
TL2	TD4	SS2	SocS3	ACD1	R9	-0.665201
TL2	TD4	SS2	SocS3	ACD2	R1	-0.582624
TL2	TD4	SS2	SocS3	ACD2	R10	-0.55314
TL2	TD4	SS2	SocS3	ACD2	R2	-0.55679
TL2	TD4	SS2	SocS3	ACD2	R3	-0.58088
TL2	TD4	SS2	SocS3	ACD2	R4	-0.589041
TL2	TD4	SS2	SocS3	ACD2	R5	-0.54691
TL2	TD4	SS2	SocS3	ACD2	R6	-0.594262
TL2	TD4	SS2	SocS3	ACD2	R7	-0.576985
TL2	TD4	SS2	SocS3	ACD2	R8	-0.551545
TL2	TD4	SS2	SocS3	ACD2	R9	-0.57788
TL2	TD4	SS3	SocS1	ACD1	R1	-0.692986
TL2	TD4	SS3	SocS1	ACD1	R10	-0.660506
TL2	TD4	SS3	SocS1	ACD1	R2	-0.649928
TL2	TD4	SS3	SocS1	ACD1	R3	-0.703577
TL2	TD4	SS3	SocS1	ACD1	R4	-0.695274
TL2	TD4	SS3	SocS1	ACD1	R5	-0.693482
TL2	TD4	SS3	SocS1	ACD1	R6	-0.724169
TL2	TD4	SS3	SocS1	ACD1	R7	-0.695709
TL2	TD4	SS3	SocS1	ACD1	R8	-0.62927
TL2	TD4	SS3	SocS1	ACD1	R9	-0.676321
TL2	TD4	SS3	SocS1	ACD2	R1	-0.646271
TL2	TD4	SS3	SocS1	ACD2	R10	-0.633687
TL2	TD4	SS3	SocS1	ACD2	R2	-0.632548
TL2	TD4	SS3	SocS1	ACD2	R3	-0.630986
TL2	TD4	SS3	SocS1	ACD2	R4	-0.625965
TL2	TD4	SS3	SocS1	ACD2	R5	-0.627957
TL2	TD4	SS3	SocS1	ACD2	R6	-0.613613
TL2	TD4	SS3	SocS1	ACD2	R7	-0.648781
TL2	TD4	SS3	SocS1	ACD2	R8	-0.607557
TL2	TD4	SS3	SocS1	ACD2	R9	-0.622337
TL2	TD4	SS3	SocS2	ACD1	R1	-0.723695
TL2	TD4	SS3	SocS2	ACD1	R10	-0.82035
TL2	TD4	SS3	SocS2	ACD1	R2	-0.785233
TL2	TD4	SS3	SocS2	ACD1	R3	-0.735367
TL2	TD4	SS3	SocS2	ACD1	R4	-0.731983
TL2	TD4	SS3	SocS2	ACD1	R5	-0.693313
TL2	TD4	SS3	SocS2	ACD1	R6	-0.733696
TL2	TD4	SS3	SocS2	ACD1	R7	-0.755518
TL2	TD4	SS3	SocS2	ACD1	R8	-0.633992
TL2	TD4	SS3	SocS2	ACD1	R9	-0.715835
TL2	TD4	SS3	SocS2	ACD2	R1	-0.671584
TL2	TD4	SS3	SocS2	ACD2	R10	-0.6574
TL2	TD4	SS3	SocS2	ACD2	R2	-0.67435
TL2	TD4	SS3	SocS2	ACD2	R3	-0.647279
TL2	TD4	SS3	SocS2	ACD2	R4	-0.652363
TL2	TD4	SS3	SocS2	ACD2	R5	-0.647567
TL2	TD4	SS3	SocS2	ACD2	R6	-0.676986
TL2	TD4	SS3	SocS2	ACD2	R7	-0.668048
TL2	TD4	SS3	SocS2	ACD2	R8	-0.637745
TL2	TD4	SS3	SocS2	ACD2	R9	-0.666124
TL2	TD4	SS3	SocS3	ACD1	R1	-0.667036
TL2	TD4	SS3	SocS3	ACD1	R10	-0.598238
TL2	TD4	SS3	SocS3	ACD1	R2	-0.640448
TL2	TD4	SS3	SocS3	ACD1	R3	-0.57282
TL2	TD4	SS3	SocS3	ACD1	R4	-0.605967
TL2	TD4	SS3	SocS3	ACD1	R5	-0.650835
TL2	TD4	SS3	SocS3	ACD1	R6	-0.628691
TL2	TD4	SS3	SocS3	ACD1	R7	-0.596529
TL2	TD4	SS3	SocS3	ACD1	R8	-0.688122
TL2	TD4	SS3	SocS3	ACD1	R9	-0.610887
TL2	TD4	SS3	SocS3	ACD2	R1	-0.608974
TL2	TD4	SS3	SocS3	ACD2	R10	-0.611767
TL2	TD4	SS3	SocS3	ACD2	R2	-0.621787
TL2	TD4	SS3	SocS3	ACD2	R3	-0.609776
TL2	TD4	SS3	SocS3	ACD2	R4	-0.60511
TL2	TD4	SS3	SocS3	ACD2	R5	-0.590846
TL2	TD4	SS3	SocS3	ACD2	R6	-0.623276
TL2	TD4	SS3	SocS3	ACD2	R7	-0.603338
TL2	TD4	SS3	SocS3	ACD2	R8	-0.573264
TL2	TD4	SS3	SocS3	ACD2	R9	-0.608353
						-0.811683	0.147456

## Sheet: Statistica_TrL_AcD_Robust
Statistica input for 4-way ANOVA for Robust Design with actual density as a factor
TrD	SpS	SocSt	AcD	Replicate	TL1	TL2
TD1	SS1	SocS1	ACD1	R1	-0.98833	-0.992622
TD1	SS1	SocS1	ACD1	R10	-0.992338	-0.986003			TL1 = Uniform trap layout
TD1	SS1	SocS1	ACD1	R2	-0.984444	-0.993215			TL2 = Random trap layout
TD1	SS1	SocS1	ACD1	R3	-0.992172	-0.988657
TD1	SS1	SocS1	ACD1	R4	-0.993154	-0.988611
TD1	SS1	SocS1	ACD1	R5	-0.987029	-0.987941
TD1	SS1	SocS1	ACD1	R6	-0.992839	-0.97529
TD1	SS1	SocS1	ACD1	R7	-0.976515	-0.985305
TD1	SS1	SocS1	ACD1	R8	-0.960193	-0.991496
TD1	SS1	SocS1	ACD1	R9	-0.97767	-0.985594
TD1	SS1	SocS1	ACD2	R1	-0.878603	-0.873195
TD1	SS1	SocS1	ACD2	R10	-0.870334	-0.890015
TD1	SS1	SocS1	ACD2	R2	-0.843008	-0.89266
TD1	SS1	SocS1	ACD2	R3	-0.863357	-0.929112
TD1	SS1	SocS1	ACD2	R4	-0.859448	-0.873106
TD1	SS1	SocS1	ACD2	R5	-0.889359	-0.906456
TD1	SS1	SocS1	ACD2	R6	-0.868309	-0.863571
TD1	SS1	SocS1	ACD2	R7	-0.861568	-0.877866
TD1	SS1	SocS1	ACD2	R8	-0.881599	-0.906092
TD1	SS1	SocS1	ACD2	R9	-0.870572	-0.900377
TD1	SS1	SocS2	ACD1	R1	-0.967909	-0.896733
TD1	SS1	SocS2	ACD1	R10	-0.923876	-0.957688
TD1	SS1	SocS2	ACD1	R2	-0.989381	-0.954736
TD1	SS1	SocS2	ACD1	R3	-0.950953	-0.827372
TD1	SS1	SocS2	ACD1	R4	-0.974705	-0.950403
TD1	SS1	SocS2	ACD1	R5	-0.967331	-0.929423
TD1	SS1	SocS2	ACD1	R6	-0.940968	-0.831121
TD1	SS1	SocS2	ACD1	R7	-0.950333	-0.885056
TD1	SS1	SocS2	ACD1	R8	-0.988707	-0.940086
TD1	SS1	SocS2	ACD1	R9	-0.973375	-0.931751
TD1	SS1	SocS2	ACD2	R1	-0.854569	-0.891471
[truncated: 689 more rows]

## Sheet: Averaged_over_Blocks_InD_RDHet
Statistica input for 5-way ANOVA for Robust Design with Heterogeneity with initial density as a factor
[truncated: 2,881 more rows]

[truncated: 4 more sheets: Statistica_TrL_InD_RDHet, Averaged_over_Blocks_AcD_RDHet, Statistica_TrL_AcD_RDHet, Sheet1]
